# Supplementary material for: Neuronal miR-29a protects from obesity in adult mice
Source: Mol Metab. 2022 Apr 29;61:101507. doi: 10.1016/j.molmet.2022.101507 (PMC9114687; doi:10.1016/j.molmet.2022.101507)
Supplement: Multimedia component 1 [file mmc1.xlsx]

## Sheet: Data
Single guide RNA ID in this study	Sequence, with protospace adjacent motive (PAM) indicated by sky-blue characters (note that the latter is not included into the subcloned sequence)	Target binding site location	Targeted gene	Efficiency of sgRNA (%).	Off-target count (only 1-3 mismatch hotspots are listed)	Off-target site binding location	Mismatches (indicated with red)	Potentially affected locus	Genomic context, other information about the gene	Forward primer used for amplification with barcode and protective bases outlined in green and red, respectively	Reverse primer used for amplification	% of mutated products (3T3-L1 cells). See detailed information in comments.	% of mutated products (HT-22 cells). See detailed information in comments.	% of mutated products (microdissected arcuate hypothalamic nucleus). See detailed information in comments.
sgR1	AGG AAG CTG GTT TCA TAT GG TGG	Chr 6: 31063071	Mir-29b-1	47.72	1	chr1:157719006	CCTttATATGAgACCAGCTTCCT	Sec16b;Brinp2	intergenic	GCCATTATATGGCCCGATTTGGTTTTCGTCTCTGC	AGCAAAATGATAGGACCAAGGAG	0.5023		0.7173
					2	chr1:195037044	tGGAAGCTGGTTTCAcATGGTGG	A330023F24Rik;Mir29b-2	ncRNA_exonic	GCCATTACGTGTACGCTGGTTCTTCTGACTGCAC	TCGAAGGAGAGAGCCAGTTC	0.7142		0.9709
					3	chr10:76978745	AGcAAGCaGGTTTtATATGGCGG	Pcbp3;Gm3137	intergenic	GCCATTCATGCCAAATTGGGGATCAGACTGCCAA	ACACACACACCCCACATGG	1.5316		0.7118
					4	chr11:93310318	AaGAAGCTGGTTTCAagTGGAGG	Car10	intronic	GCCATTATTTGCGCAGGAACACTGCCAAATAAACCT	GGACAACAGGGAGTAGGTACC	3.4976		3.4683
					5	chr12:8108068	CCCaCATAgGAAACCAGCTTCCa	Apob;Ldah	intergenic	GCCATTCTAGGATCAGGCCAGCAAATCCACAAAG	GGGATGGGGTGTCTTCTCAG	0.4711		0.9804
					6	chr12:90986150	CCTgCtTATGAAACCtGCTTCCT	Dio2;Cep128	intergenic	GCCATTGGGCAAATGACTCACAGGGACACTTACCA	GAAAGGAGGTGTCTTGTGCG	0.2956		0.4238
					7	chr12:92708435	AtGAAGCTGtTTTCAaATGGTGG	Sel1l;4930559C10Rik	intergenic	GCCATTGACTTCAGGTTGACAGAAGGGAGAGCCT	TTTTCAGCCACCCTACACCT	0.3481		0.7675
					8	chr12:100375279	AGGAAGaTGGTTTCATgaGGAGG	Ttc7b	intronic	GCCATTCATGTGCAAAGACAACGACAATGGCAGG	TAAGAAGTGGCTCCCCTTGG	0.2401		0.3502
					9	chr12:109497368	AGGAtGCTGGTTaCAcATGGAGG	Dlk1;Meg3	intergenic	GCCATTTGCACATGCAGCCTGGATTCTCTCAGCT	ATGCTAAGTAAGTGTGCCGC	1.8453		6.0798
					10	chr14:8778775	CCTCCATATGAAACCAGaTTCac	4930455B14Rik;Fhit	intergenic	GCCATTGACTTTGGAGGACTGAAGCAACCAAACT	CCCGTTCCCATTTGTCAAGG	1.505		1.2267
					11	chr14:58085166	AtGAAGCTGGTTTCATATttTGG	Fgf9	intronic	GCCATTGCAAACGTACATGATTTCCAAGCCCATCT	ACCAAGTAACCTATAGTGGAA	0.4004		0.5903
					12	chr14:64790177	AGGAAGCTccTTTCATAcGGTGG	Kif13b	intronic	GCCATTGTACTTCCCTTTGTGTGGCAGTGGAGC	GACCCACTTCAACAGCTGC	0.3357		0.6175
					13	chr14:74530557	CCTCCATATaAAACCAGtTTCCT	4933402J15Rik;Htr2a	intergenic	GCCATTCCTTGTACTGATCGTGGTCACTTCAAGC	ATGTGCACTCTGTAGGTCCC	1.4102		0.883
					14	chr16:9624347	AGGAAtCTaGTTTCATcTGGGGG	Grin2a	intronic	GCCATTACACGGAAGCTCCTAGGAAGAATGCACTC	CACATCTCTTCCCTTGTTTGAAA	0.8055		0.8467
					15	chr16:24784673	CCTCCAaAaGAAACCAGaTTCCT	Lpp	intronic	GCCATTGCACTTAGTGCGTATGTTGTAAAAGCCTGA	TGGTTTGGAGCAATAGTTCAGA	0.8168		0.7804
					16	chr17:14664998	CCACCAcATGAAAaCAtCTTCCT	Thbs2	downstream	GCCATTAAACCCTGCTCACCACCTCACCATTTGC	TCTGGTGCAAAGACTGGTGA	0.4632		1.3609
					17	chr18:81222822	AGcAAGCTGGTTTtATAgGGTGG	Sall3;Mir5127	intergenic	GCCATTTGACAAGCAGGCCTTCTGAATACCTCCAC	GTGACTACTTGCTGAGCTGC	0.3564		0.4967
					18	chr3:6788766	AGGAAGCTGcTcTCAaATGGTGG	1700008P02Rik;Pkia	intergenic	GCCATTTCCCGATATTGTGTTGGTTGCTGGGAAC	TTAAGCCCATTCTGAGCCAG	0.5442		0.7389
					19	chr5:25831876	AGcAAGtTGGTTTCAcATGGTGG	Actr3b	exonic	GCCATTCATGACTCCCCTGAGGTAAGATGTCTGAGT	AGATCTTCCTCATGCCCAGG	0.3216		0.5236
					20	chr8:12283118	AtGAgGCTGGTTTCAcATGGTGG	Tex29;Sox1ot	intergenic	GCCATTGGACTTCACTGCACCGTGGACCTAACA	ATGTGTTCCCTGAGTGCTGA	0.2631		0.3385
					21	chrX:14807489	AGGAAtCTGGTTTtATgTGGAGG	H2al1n;Ppp1r2-ps9	intergenic	GCCATTCATTCAGGGGCGATTGTTGCTCTGTTCA	GATGCTGGCTTAAGTGGTGG	0.3752		1.2606
sgR2	TCA TTA TAA CCG ATT TCA GA TGG	Chr 6: 31062667	Mir29a	51.92	1	chr1:195037605	CCATtTGAAATCGGTTATgATGt	A330023F24Rik;Mir29c	ncRNA_exonic	TTGGCATCAGGTCTATCAGACTGTCACCTGCCTT	TTTTCCACTCTGCCCACGTA	0.4325	1.981	0.6049
					2	chr11:60578342	gCATcATAtCCGATTTCAGATGG	Alkbh5;Llgl1	intergenic	CCATCTGGCACTTTCCTATATCCCTCCACCTCACC	TCAAAGGTTAAGAGAACAGTGCT	18.0976	19.755	0.682
					3	chr11:63510258	TCATgAcAtCCGATTTCAGAAGG	Pmp22;Hs3st3b1	intergenic	GGGTTTCGAAATGCCATCAACTTTCCACAGCCCC	GTCACCTACCCACTGACCTC	0.4523	1.0567	0.4237
					4	chr18:37400429	CCCTCTGAAATaGtTTATAATaA	Gm37013;Gm38666;Gm38667	intronic	CTGACTTGGTCACATGTCAAACTACCTCCAAATGCT	TCTCACAGTGCCAAAAGAACA	5.6089	6.1968	1.8789
					5	chr18:83757163	CCTTCTGAAATCaGTTATAAgaA	4921531P14Rik;Tshz1	intergenic	GCCATTAATCGGTCTCTGGCCTTCAAAACTCATCC	TGGATATCTGCATGTCTTTACCA	1.2069	1.8976	1.2172
					6	chr3:68981815	CCTTCTGAAATaGGTcATtATGA	Ift80	intronic	GCCATTGCGCTTATAGGAAGCTAAGTTGCCTGACT	ACTATGCATTTAATTCCTGAAGT	0.5084	1.5386	0.5984
					7	chr4:6974091	CCTTtTGAAATCtaTTATAATGA	Tox	intronic	GCCATTAATCTCAGTGCCTGGCTCACAAAATTCA	TCCTTTGATGTTTCCATGAGCT	3.3111	4.1255	3.1469
					8	chr7:65764169	TCATctTAACaGATTTCAGAAGG	Tm2d3;1810008I18Rik	intergenic	GCCATTTCAACTCGACTTTGGGACTCTGGACTGG	GGACAGAAAGCAGCCATGTG	12.6319	22.441	18.6477
					9	chr9:103962091	TCATTATAAgtGATTTtAGAAGG	Tmem108;Nphp3	intergenic	GCCATTTATAGCCGTGAATCCCATTATTTTGTGCACT	TGGCTCCCACATGTTCTATCT	9.0298	11.157	9.0193
sgR3	TGG AAG CTG GTT TCA CAT GG TGG	chr1: 195037044	Mir-29b-2	50.66	1	Chr10:88887710	TGGAAGgTGGTTTCACAatGAGG	Slc5a8	intronic	GGAATCCTAGGCTAGCTGGTTCTTCTGACTGCAC	TCGAAGGAGAGAGCCAGTTC	0.4499		0.5791
					2	chr11:59885275	cGGcAGCTGGTcTCACATGGAGG	Nt5m;1810063I02Rik	intergenic	TTGGCATCAGGTCTTATGCCCTTCACTCAGCCTT	ACAGAGTTTGCCACCAACAC	0.4132		0.5947
					3	chr12:8108068	CCCaCATagGAAACCAGCTTCCA	Apob;Ldah	intergenic	CCATCTGGCACTTTCCCCACCGTCCCAAGAATAT	AAGTGCTCTCCTTCCTCCAC	0.4672		0.3615
					4	chr12:109497368	aGGAtGCTGGTTaCACATGGAGG	Dlk1;Meg3	intergenic	GGGTTTCGAAATGCAGCAAATCCACAAAGCAGGG	CTCAGATACCCAGCTTCCCC	2.1605		77.4564
					5	chr13:107845955	CCTgCATGTGAAtgCAGCTTCCA	Zswim6	intronic	CTGACTTGGTCACACAGCCTGGATTCTCTCAGCT	ATGCTAAGTAAGTGTGCCGC	0.4396		0.2614
					6	chr13:113031844	TGtAAGCTGcTTgCACATGGTGG	Mcidas;Cdc20b	intergenic	GCCATTAATCGGTCAAATCGATGTGAAGTGGGCA	ACACTCAGAACCTTGCCTGT	8.367		4.8275
					7	chr14:13823174	CCACCATGTcAgACCAGCTgCCA	Sntn;Thoc7	intergenic	GCCATTGCGCTTATCCATCGTCTTTAGTTGGGGC	CTCCCCAGAACTCAGCTCAG	0.5738		0.6435
					8	chr15:72946469	TGGAAGCTGaTTTCACAccGGGG	Trappc9	intronic	GCCATTAATCTCAGAGAGAGCCAAACCACCATGA	CTGTGCCAGCAATGTGAGTA	0.6252		0.7613
					9	chr19:20901988	CCCCCcTGTGggACCAGCTTCCA	Tmc1	intronic	GCCATTTCAACTCGTATCAAGGGAGACAGGTGCG	TGGTTCACTAGCAAGCTCAGA	3.2454		0.8961
					10	chr5:25831876	aGcAAGtTGGTTTCACATGGTGG	Actr3b	exonic	GCCATTTATAGCCGCTGACACTTCCTCCCTAGCA	TGAGCTGGAATCCTGGGAAG	0.4706		0.3916
					11	chr5:112174093	CCCCCATGTcAAAaCAGCcTCCA	E130006D01Rik;1700028D13Rik	intergenic	GCCATTCGCGTAATCCCTGAGGTAAGATGTCTGAGT	AGATCTTCCTCATGCCCAGG	1.273		0.5479
					12	chr5:128615906	TGGAAaCTGGTTTCACATctGGG	Fzd10;Piwil1	intergenic	GCCATTATATGGCCAGACATGCTGGGGAAGAACA	ATGGTTGGATGTCAGCTTGC	6.5567		69.5069
					13	chr6:31063071	CCACCATaTGAAACCAGCTTCCt	Mir29b-1	ncRNA_exonic	GCCATTACGTGTACGGCGCTTACCAAGAAACTGT	GAGGGTTAGATGTTGCACTGAC	0.3698		2.3769
					14	chr6:138095084	TGGcAGCTGGcTTCACATGGGGG	Slc15a5;Mgst1	intergenic	GCCATTCATGCCAATCATTTCTTTGTGCGGTCGG	TGAGGTCAGCATAGGATCGC			19.3059
					15	chr7:13177722	CCTCCAaGTGAcACCAtCTTCCA	Vmn1r88	exonic	GCCATTATTTGCGCCAACAGGAAATGATGGGCCT	ACTTCCTCAATTTGATGCCGT	1.7693		3.5837
					16	chr8:12283118	atGAgGCTGGTTTCACATGGTGG	Tex29;Sox1ot	intergenic	GCCATTCTAGGATCACACATCATCACTTCTCTCTGC	AGTTCCCTATGACACCAAGACA	0.3723		0.3217
sgR4	TGT CTA GCA CCA TTT GAA AT CGG	chr1: 195037596	Mir-29c	41.34	1	chr10:9320963	CCGAgTTCAtATGGTGCTAGgCA	Sash1;Samd5	intergenic	GCCATTACGCAATGACTTCCACCTCCTGATCACA	GGCTTTCCTACTTCTGCAACT	0.3093		0.2681
					2	chr17:32743361	CCCtaTTCAAATGGTGCaAGACA	Cyp4f15;Zfp871	intergenic	GCCATTTTCCCAGTGCCTCATGCCAAACAGACAG	AAGAATAGACATTGTGGCCAGA	0.375		0.4891
					3	chr19:58989644	CCAATTTCAAATGGaGCTtGcCA	Shtn1	intronic	GCCATTACGATCCAAGCTGATCTGATTGGCCTCA	GACCAATTTCCAAGTGCCACT	0.2485		0.3715
					4	chr2:49792511	TtgCTAGCACCATTTGAAAgTGG	Lypd6b	intronic	GCCATTACACGTCACCATCGGTTCTATCCTGCCT	AGATCACCTGCAACCCCAG	0.3687		0.4842
					5	chr2:63137658	TGTtTAGaACCATTTGAgATTGG	Kcnh7	intronic	GCCATTTTTCCAGGATGGAATAGGTTTGGGGCGA	AGTTCAATGTGACAAGTCCAGA	0.3145		0.7089
					6	chr6:31062676	CCGATTTCAgATGGTGCTAGAaA	Mir29a	ncRNA_exonic	GCCATTACACTTCCTCTTACCTGTGGCTCCAACG	CACCATGCTCGGATGAAGAC	0.3533		0.5532
					7	chr7:115925657	CCAgTTTCtAATGGTGCTAGtCA	Sox6	intronic	GCCATTACTTTGGCGAAAGGGACCTCAATATACCAGG	TGCCAGGCTATCTCACACTT	0.4283		0.4423
					8	chrX:139188573	TGTCTAGCcaCATTTGAAAgTGG	4933428M09Rik;Mum1l1	intergenic	GCCATTGCTATACGTGGGCCACAATGACCAAATG	CGGCAGTCTCTAGATGGTCC	0.4611		0.4603
sgRn1	AAA CTG GTG GTG GTT GGA GC AGG	Chr3:103058951	Nras, exon 1	52.66	1	chr1:7189885	CCTGCTCCAACCACCACCAGTcT	Pcmtd1;Sntg1	intergenic	GCCATTGACTTCAGTGTGTCCAGTATGTCCAGCA	TGAAGTCCAAAAGCCACCTG	0.9276		1.7567
					2	chr1:8703044	CCTGgTCCtACCACCtCCAGTTT	Sntg1	intronic	GCCATTCATGTGCAGTGTGACCTGTTTTCTCCAG	GCAGTCTTTTGTAATCAGGAGGT	3.2081		0.8062
					3	chr1:170535958	AggCTGGTGGTaGTTGGAGCTGG	Nos1ap	intronic	GCCATTTGCACATGTCCCCAGGACTTAACGTGTC	AGTGTTATGGGAGGCAGAGG	3.0956		0.9819
					4	chr10:100943885	AAgaTGcTGGTGGTTGGAGCAGG	Gm35722;Mgat4c	intergenic	GCCATTCCGGTACACACATACTGGGAATTCAATAAGA	ATGATAACACTAAATGAATGACG	2.4306		0.4862
					5	chr10:118435538	CCTGtTaCAtCCACCACCAGTTT	Iltifb;Ifng	intergenic	GCCATTGACTTTGGCTGATGTAGGGGAAAAGCGC	CAGGAGCCAAGGTGTGATTG	2.6223		1.4313
					6	chr11:28920343	CCTGgTCtAACCACCACCAGTcT	Efemp1	intronic	GCCATTGCAAACGTTGGCCATTAAGTATTGCTGCT	GGAAGGAGAAGAGACTGGCA	0.5949		0.5597
					7	chr12:112877120	AcACTtGTGGTGGTTGGAGtGGG	Gpr132;Jag2	intergenic	GCCATTGTACTTCCACTTGCCTCAGTTTCCCCAT	AGGTAGCCCACAGAAGCAG	0.6897		0.5319
					8	chr14:57633854	CCCcCTCCAACCACCAgCAcTTT	Xpo4	intronic	GCCATTCCTTGTACGGAGACAGGAAAGCAAAGCA	TAGCCGTGACTGACAAAGGG	18.3527		1.7696
					9	chr2:16169218	AAAaTGGTGGTGGTaGaAGCAGG	Malrd1	intronic	GCCATTACACGGAAGTTCATGGAGTTGATGGGCA	GCCATGCTTTAGTGAACGAC	2.9333		1.1499
					10	chr2:83032329	CCTaCTCCcACCACCAtCAGTTT	A130030D18Rik;Zc3h15	intergenic	GCCATTGCACTTAGACCCCATATCCCCAATGTTGT	GCAGATGGAGGTGGAGAACT	0.5699		0.8325
					11	chr3:40214174	CCAGCTCCAcCCAgCACCAGTcT	Fat4;1700017G19Rik	intergenic	GCCATTAAACCCTGCTTTGAAATGGGATCTGGCTGA	ATGCTCTCCAAGGGAAATGC	4.4188		10.324
					12	chr3:152542502	AAAgTGGTGGTGGgTGGgGCGGG	Ak5	intronic	GCCATTTGACAAGCAGTGCCTGCAGTGAAGTCA	CCAGAGCTTGAGTCCACAGA	0.7776		7.9056
					13	chr4:53935533	CCTcCTtCAACCACCACCAcTTT	Tmem38b;Zfp462	intergenic	GCCATTTCCCGATAGTTTCCCTCCAGAGAAGCCT	GCGGATAGAGTAGCAGTCGT	3.0488		1.1954
					14	chr4:129869949	AcACTGGTGtTGGTaGGAGCGGG	Ptp4a2;E330017L17Rik	intergenic	GCCATTCATGACTCCCATCTCTCTGGCCTCTACG	TTGTCATGTGTCCCCTGTCA	2.1522		1.3406
					15	chr4:136859974	AAACatGTGGTGGcTGGAGCTGG	Ephb2;C1qb	intergenic	GCCATTGGACTTCAGATCTAGGACAGGTGCAGGG	TCTACCTCTCCAGCCCTCAT	1.3015		1.3514
					16	chr5:17341509	CCCtgcCCAACCACCACCAGTTT	Hgf;Speer4f1	intergenic	GCCATTCATTCAGGCACAAGTTCCTGCCCAGTTC	CGGAAAGGGCGTGGTATTTG	0.565		0.8182
					17	chr5:142366569	AAcCTGGTGcTGGTTaGAGCTGG	Sdk1;Foxk1	intergenic	GCCATTTCATAGGGGCAACCAGGGACATGTGTTT	GGTTGGGTCTTGTGGATACC	0.772		0.4813
					18	chr6:145246771	CCAGCTCCAACCACCACaAGTTT	Kras	exonic	GCCATTACGCAATGGGCTGCCGTCCTTTACAAG	TTTTGATAATCTTGTGTGAGACA	0.6682		1.3747
					19	chr7:101662320	CCAGCTCCAACacCCACaAGTTT	Art2b;Clpb	intergenic	GCCATTTTCCCAGTATTGAACTGGGGCCTCTTGA	CAAGTCTCATGCCTGCGTTT	0.3137		0.4721
					20	chr8:95910674	AgAgTGGTGGTGGTTGGAtCGGG	Got2;NONE	intergenic	GCCATTACGATCCAACCTCCTGCTCTCCTCTGAT	TTTGTCAGCTCTCCCACCTT	1.2371		0.4915
					21	chr9:85541333	CCCaCTCaAACCACCACCAGTgT	Tent5a;Ibtk	intergenic	GCCATTACACGTCATCCAGCAAGACTCTACCTCC	CCATCTCATCATGCACCAGG			0.6317
					22	chr9:114802535	AAgCTGGTGGTGGgTGGgGCTGG	Cmtm8	intronic	GCCATTTTTCCAGGGCTCACATCTGTCTGCTTGG	GCTGATGTCCTGAGTCCACT	0.3327		0.6519
					23	chrX:79186436	CCAGCTCCAACCACCtgCAGcTT	Fam47c;Gm8787	intergenic	GCCATTACACTTCCGGGAATAGGTGCTGGCATTG	CCCACTGTTGACCACTGATC			0.909
sgRn2	CTT CGC CTG TCC TCA TGT AC TGG	Chr3:103060302	Nras, exon 2	48.45	1	chr11:5976429	CTTCcCCTGTCCTCtTGTcCAGG	Camk2b	intronic	GCCATTACTTTGGCCTGTGCTGCTCTCCCTAACT	TGTGTGTGTGTGAGCTCAGT	0.2611		3.3333
					2	chr11:90383374	CCAGgACATGAGaACAGGCGAAG	Hlf	intronic	GCCATTGCTATACGCTAGCAAGCCAAGGGTGAGT	ATCTTGTCTCCCGTGTCCTG	0.3928		6.4238
					3	chr13:56985281	CCCGcACAgGAGGACAGGgGAAG	Trpc7;Spock1	intergenic	GCCATTTCGATCGGCATTGAGGTGCTCTGTGTGG	CCTTCAGTTCCCTTGGGCTA	0.3066		0.5576
					4	chr18:48468990	CCAGTACATGAGGACctGaGAAG	G630055G22Rik;1700044K03Rik	intergenic	GCCATTCGGCTTAAACTAATGTGCTGGATGGTCTTT	ACTAGGGATAAAGTGCTTGGACA	0.2928		0.3076
					5	chr19:10455146	CCAGaACATGAGGACAtcCGAAG	Lrrc10b	downstream	GCCATTTTTTGCGCGCAAATAGAGGAAGGGCAGC	CTGTCCTTCTTGTCTGGGGA	0.2946		0.4613
					6	chr19:54689147	CCCGTgCATGAGGAaAGGtGAAG	Adra2a;Gpam	intergenic	GCCATTCCCCTTAATATCTCGGCCCTTCTGCTTC	ACCAGGCTAAGAGTCCAATGA	0.6906		0.7559
					7	chr6:73310424	tcTCaCCTGTCCTCATGTACTGG	Suclg1;1700065L07Rik	intergenic	GCCATTATCGGGATATGTCACCTGCCTGCTGTAG	GTGGGTGACTGGGATCCTAC	0.3279		0.4698
KamiCas9	AAT GGA GTA CTT CTT GTC CA TGG	See details in Merienne et al 2017	Cas9	See details in Merienne et al 2017
SliCES sgCas-c	GGC TAC GCC GGC TAC ATT GA CGG	See details in Petris et al 2017	Cas9	See details in Petris et al 2017
