# Supplementary material for: Neuronal miR-29a protects from obesity in adult mice
Source: Mol Metab. 2022 Apr 29;61:101507. doi: 10.1016/j.molmet.2022.101507 (PMC9114687; doi:10.1016/j.molmet.2022.101507)
Supplement: Multimedia component 3 [file mmc3.xlsx]

## Sheet: Data
ProbeID	DicerCKO-Scrambled#2_9377359011_A.mean	DicerCKO-Scrambled#2_9377359011_A.sd	DicerCKO-Scrambled#2_9377359011_A.p	DicerCKO-Scrambled#2_9377359011_A.nbeads	DicerCKO - miR-29a-3p mimic#1_9377359011_D.mean	DicerCKO - miR-29a-3p mimic#1_9377359011_D.sd	DicerCKO - miR-29a-3p mimic#1_9377359011_D.p	DicerCKO - miR-29a-3p mimic#1_9377359011_D.nbeads	DicerCKO - miR-29a-3p mimic#2_9377359011_E.mean	DicerCKO - miR-29a-3p mimic#2_9377359011_E.sd	DicerCKO - miR-29a-3p mimic#2_9377359011_E.p	DicerCKO - miR-29a-3p mimic#2_9377359011_E.nbeads	DicerCKO - miR-29a-3p mimic#3_9377359011_F.mean	DicerCKO - miR-29a-3p mimic#3_9377359011_F.sd	DicerCKO - miR-29a-3p mimic#3_9377359011_F.p	DicerCKO - miR-29a-3p mimic#3_9377359011_F.nbeads		DicerCKO-Scrambled#1_9377359017_A.mean	DicerCKO-Scrambled#1_9377359017_A.sd	DicerCKO-Scrambled#1_9377359017_A.p	DicerCKO-Scrambled#1_9377359017_A.nbeads	DicerCKO-Scrambled#3_9377359017_B.mean	DicerCKO-Scrambled#3_9377359017_B.sd	DicerCKO-Scrambled#3_9377359017_B.p	DicerCKO-Scrambled#3_9377359017_B.nbeads	Control - Scrambled#1_9377359017_C.mean	Control - Scrambled#1_9377359017_C.sd	Control - Scrambled#1_9377359017_C.p	Control - Scrambled#1_9377359017_C.nbeads	Control - Scrambled#2_9377359017_D.mean	Control - Scrambled#2_9377359017_D.sd	Control - Scrambled#2_9377359017_D.p	Control - Scrambled#2_9377359017_D.nbeads	Control - Scrambled#3_9377359017_E.mean	Control - Scrambled#3_9377359017_E.sd	Control - Scrambled#3_9377359017_E.p	Control - Scrambled#3_9377359017_E.nbeads	TargetID	Species	Source	Search_Key	Transcript	ILMN_Gene	Source_Reference_ID	RefSeq_ID	Unigene_ID	Entrez_Gene_ID	GI	Accession
10008	109.485	22.4387	0.000492605	39	110.198	24.0086	0.000163811	50	105.477	23.6169	0.0372845	41	113.398	27.2343	0.000939174	36		122.493	30.3428	1.17754e-07	51	121.333	40.2577	0.00173532	31	111.158	28.7363	0.00674624	38	113.323	31.1645	0.000940366	53	115.557	34.6719	0.00320751	43	NA	Mus musculus	RefSeq	ILMN_190852	ILMN_190852	TNKS	NM_175091.3	NM_175091.3	NA	21951	87239973	NM_175091.3
10010	97.2358	23.8892	0.435098	45	98.864	23.3862	0.293376	51	104.7	28.6248	0.0586759	58	95.2454	18.4045	0.874524	55		106.605	22.9808	0.0012872	58	102.964	24.4129	0.0727105	62	98.1451	18.9565	0.628559	47	95.0646	17.6419	0.942391	45	101.405	25.2737	0.379694	58	NA	Mus musculus	RefSeq	ILMN_198563	ILMN_198563	LOC233040	XM_133309.4	XM_133309.4	NA	NA	38086186	XM_133309.4
10014	91.5798	16.4668	0.968883	39	93.5911	23.3209	0.814854	37	105.053	30.7253	0.119062	34	91.0204	18.55	0.983776	34		86.5529	14.7392	0.999604	28	88.441	15.905	0.999842	40	99.3065	25.87	0.477258	36	92.8391	17.223	0.977191	31	93.9483	16.8731	0.978858	31	NA	Mus musculus	RefSeq	ILMN_201552	ILMN_201552	ZDHHC19	NM_199309.2	NM_199309.2	NA	245308	118130915	NM_199309.2
10017	106.179	29.3611	0.0316702	35	98.8863	20.8328	0.28331	44	90.1819	14.2996	0.999899	46	94.3241	20.8262	0.909246	55		90.1769	17.1826	0.998775	62	96.253	22.2402	0.762001	56	91.6518	21.2855	0.9923	52	96.7636	22.703	0.796019	56	97.5718	24.4516	0.803066	56	NA	Mus musculus	RefSeq	ILMN_193739	ILMN_236434	A230054D04RIK	NM_001081422.1	NM_001081422.1	NA	665775	124487264	NM_001081422.1
10019	330.941	82.7462	3.64422e-22	43	391.843	106.363	1.53621e-17	34	385.219	81.1773	1.06369e-20	34	374.307	102.251	8.58782e-23	46		338.54	96.2977	6.70525e-19	40	362.894	83.003	2.75006e-27	49	411.847	106.385	8.47325e-19	35	452.394	84.2417	1.16438e-14	21	446.398	80.2186	1.89859e-21	31	NA	Mus musculus	MEEBO	ILMN_209865	ILMN_209865	2610024G14RIK	scl26446.8.1_29	NM_019836.1	NA	NA	9790048	NM_019836.1
10020	113.019	20.954	2.35555e-07	54	115.098	25.5599	9.31503e-07	57	105.207	25.0022	0.0482295	43	110.391	28.6503	0.00136615	54		116.341	27.0378	9.50849e-07	56	114.781	24.5018	1.16238e-06	61	112.557	33.8937	0.00182669	58	117.04	32.3557	0.00015762	50	135.762	47.1928	5.41585e-07	54	NA	Mus musculus	RefSeq	ILMN_199036	ILMN_199036	LOC211870	XM_137113.4	XM_137113.4	NA	NA	38090534	XM_137113.4
10021	1093.08	274.182	1.12271e-39	66	1067.93	240.258	5.11434e-30	46	1110.41	251.152	2.88981e-44	69	1477.42	327.335	5.79337e-43	65		1316.31	204.463	2.51497e-48	60	1159.51	228.409	3.14406e-46	66	1377.02	372.176	1.61096e-36	63	1127.64	303.325	1.41499e-29	51	1189.08	220.683	1.65952e-41	57	NA	Mus musculus	RefSeq	ILMN_214895	ILMN_317063	FBXL16	XM_001479823.1	XM_001479823.1	NA	214931	149268681	XM_001479823.1
10025	103.624	26.8815	0.0227587	62	85.6654	16.6741	0.999988	47	91.2126	18.7144	0.996384	49	96.7642	24.2978	0.672502	64		95.3426	23.2259	0.724356	64	96.8161	27.0436	0.674128	61	94.1093	15.4486	0.988739	54	96.7042	22.5625	0.820792	65	96.7205	23.5312	0.892653	65	NA	Mus musculus	MEEBO	ILMN_187287	ILMN_187287	SNAPC3	scl0319879.1_4		NA	NA	31745184	NM_029949
10035	122.039	27.8522	6.13531e-08	47	131.687	28.1884	2.35933e-10	43	133.777	38.0955	3.13649e-06	34	121.622	26.2617	1.0535e-06	39		142.802	31.8343	5.63015e-10	34	125.392	34.6467	2.26503e-06	45	135.156	38.4805	6.19093e-07	38	128.623	42.4601	1.60449e-05	45	139.261	57.4419	3.93612e-05	42	NA	Mus musculus	MEEBO	ILMN_187568	ILMN_187568	E130106K10RIK	scl17094.4_151		NA	NA	51705470	XM_136506
10037	101.029	24.401	0.128773	41	93.2263	14.6117	0.949888	41	97.311	20.3826	0.675494	44	108.434	24.7847	0.00357217	46		90.4671	21.7491	0.970694	41	97.7391	20.7387	0.577844	40	95.716	18.6376	0.861763	38	117.599	39.931	0.00180957	45	93.4965	14.1266	0.991103	27	NA	Mus musculus	RefSeq	ILMN_216802	ILMN_216802	OLFR1337	NM_146309.1	NM_146309.1	NA	258306	22129668	NM_146309.1
10039	90.7233	16.6193	0.995877	59	96.9279	21.4384	0.519292	53	97.8974	27.0669	0.584641	50	95.0093	22.9834	0.82643	49		88.5104	17.8948	0.999596	55	91.7876	22.3496	0.980901	52	87.2437	15.8097	0.999996	46	89.8215	18.8034	0.999709	53	92.0852	22.9679	0.997152	63	NA	Mus musculus	MEEBO	ILMN_191335	ILMN_191335	NGFR	scl39687.7_423		NA	NA	15082264	NM_033217
10040	396.394	124.266	4.03349e-30	68	341.573	84.6144	8.40766e-32	62	386.675	101.024	9.28991e-23	44	316.367	92.6592	4.63538e-27	62		326.88	84.4068	1.0018e-32	67	345.804	85.432	1.91943e-27	53	290.434	89.698	9.78659e-24	59	332.32	102.218	1.57864e-25	60	321.882	92.8905	7.66811e-25	56	NA	Mus musculus	Riken	ILMN_202569	ILMN_202569	3110023E09RIK	ri|3110023E09|ZX00071G04|AK014071|1969		NA	NA	NA	AK014071
10044	107.654	24.1165	0.00538294	35	113.488	18.9912	4.57695e-06	36	112.065	29.9676	0.00569717	36	123.618	37.3946	0.000181041	34		116.57	29.4876	0.000142553	37	110.228	31.7103	0.0100406	42	103.85	17.2526	0.0549704	35	112.707	31.1202	0.00527108	39	112.101	24.3582	0.00529587	32	NA	Mus musculus	RefSeq	ILMN_190783	ILMN_230615	GNAQ	NM_008139.5	NM_008139.5	NA	14682	145966786	NM_008139.5
10047	97.0321	17.8645	0.447286	39	104.587	31.1779	0.0490679	49	95.6733	22.8484	0.794808	39	99.603	24.2895	0.334976	50		103.124	24.1232	0.034457	55	97.8555	19.34	0.565056	36	95.2183	23.1961	0.860726	44	101.887	20.773	0.177616	56	107.403	30.7503	0.0565191	50	NA	Mus musculus	Riken	ILMN_205842	ILMN_205842	A730023A08RIK	ri|A730023A08|PX00149L18|AK042770|969		NA	NA	NA	AK042770
10048	157.199	47.6534	3.78887e-14	59	117.575	27.3856	4.4227e-07	55	118.626	33.6923	4.41057e-05	52	147.362	41.0592	1.13343e-11	51		138.723	30.9387	7.52066e-15	58	151.359	45.8845	4.71168e-10	45	115.696	30.4531	9.46293e-05	54	102.819	22.6319	0.126899	55	114.2	30.7344	0.000428921	61	NA	Mus musculus	RefSeq	ILMN_195295	ILMN_236331	OTUD7B	NM_001025613.1	NM_001025613.1	NA	229603	71043958	NM_001025613.1
10050	94.0674	19.7958	0.801277	43	103.124	26.7315	0.0856177	38	96.451	21.6767	0.741286	39	100.002	23.7831	0.324604	34		92.1145	19.2545	0.948842	42	94.0313	15.7728	0.955551	40	92.056	18.9972	0.984339	37	102.44	26.4734	0.207553	48	96.7756	26.2873	0.795153	37	NA	Mus musculus	RefSeq	ILMN_222581	ILMN_222581	KRT2	NM_010668.2	NM_010668.2	NA	16681	124487418	NM_010668.2
10053	113.012	28.8882	0.000105498	50	105.579	25.1099	0.0123667	47	103.196	21.7832	0.0601827	59	97.1945	18.5153	0.647508	57		98.6159	21.8249	0.295999	59	107.484	29.069	0.00924706	60	106.437	32.1883	0.0460311	56	107.516	30.041	0.0217955	57	102.786	18.1176	0.192225	44	NA	Mus musculus	RefSeq	ILMN_205282	ILMN_237985	ZFP607	NM_001024726.2	NM_001024726.2	NA	545938	110625612	NM_001024726.2
10059	104.633	23.3134	0.00548202	59	107.172	24.1711	0.0037625	45	114.662	26.2397	2.9663e-05	52	113.567	22.1753	2.66995e-05	42		110.779	24.5461	4.66587e-05	57	101.787	21.4474	0.118505	57	102.01	23.7294	0.209787	43	97.229	26.6055	0.709123	51	93.5774	21.0789	0.985722	49	NA	Mus musculus	Riken	ILMN_206426	ILMN_206426	C230040D17RIK	ri|C230040D17|PX00175A15|AK082352|2631		NA	NA	NA	AK082352
10064	95.9683	21.2595	0.608182	74	111.652	24.3626	5.34835e-06	64	104.469	22.3589	0.053878	41	97.8554	22.2839	0.534739	51		101.302	21.345	0.0554158	67	94.4665	15.7671	0.965735	56	106.093	26.3653	0.0354843	48	102.001	26.0237	0.24233	46	95.2224	21.9409	0.953417	53	NA	Mus musculus	MEEBO	ILMN_195555	ILMN_195555	TRIM9	scl0077484.1_181	NM_175257.2	NA	NA	31340745	NM_175257.2
10066	116.366	28.4806	0.000151905	34	123.637	29.4408	9.02872e-07	39	114.16	22.9007	5.08206e-05	41	109.179	27.5167	0.00760984	40		105.243	20.9805	0.0108658	38	109.422	27.0483	0.0057977	42	108.712	21.5766	0.00181802	47	124.25	35.3521	3.9995e-06	50	134.131	37.1391	1.22224e-07	45	NA	Mus musculus	RefSeq	ILMN_213347	ILMN_213347	LIMK2	NM_010718.3	NM_010718.3	NA	16886	77404369	NM_010718.3
10068	92.2555	17.0535	0.946467	41	100.189	24.5329	0.249757	29	95.0463	19.1525	0.906963	49	99.0235	22.4014	0.380191	59		99.3133	18.5118	0.228427	39	99.2333	21.2198	0.396484	44	93.2017	24.8642	0.91671	36	95.94	25.5337	0.768509	32	98.1876	22.7343	0.729852	41	NA	Mus musculus	RefSeq	ILMN_256714	ILMN_256714	IRX2	NM_010574.2	NM_010574.2	NA	16372	47059033	NM_010574.2
10070	103.737	27.3295	0.0592827	38	99.3005	20.3963	0.22653	48	102.529	26.8616	0.181871	42	100.341	21.6583	0.274941	35		103.615	25.0861	0.0610551	37	92.3561	17.4644	0.979931	38	97.2679	21.9603	0.678583	33	97.7023	24.7341	0.662491	43	101.966	27.0867	0.346905	46	NA	Mus musculus	RefSeq	ILMN_213009	ILMN_239833	MARVELD3	NM_212447.1	NM_212447.1	NA	73608	47059064	NM_212447.1
10072	93.0832	16.7917	0.916782	44	91.1583	20.3616	0.962961	40	100.354	24.7178	0.339251	40	92.2965	14.5144	0.993561	42		92.3641	21.3137	0.945031	54	94.1407	20.7055	0.936255	57	95.552	19.1182	0.887227	45	92.8706	18.903	0.993038	56	96.0154	21.3228	0.926852	52	NA	Mus musculus	MEEBO	ILMN_184477	ILMN_184477	IGHV1S57_D13200_IG_HEAVY_VARIABLE_1S57_245	IGHV1S57_D13200_Ig_heavy_variable_1S57_245		NA	NA	NA
10079	96.1251	20.7769	0.561434	38	93.3048	20.7019	0.877256	42	103.204	22.3025	0.0923629	45	115.239	36.2984	0.00102306	48		106.901	28.5457	0.0100009	49	105.679	24.024	0.0266237	43	91.7527	17.6819	0.979297	27	86.5866	19.6983	0.999811	37	104.572	28.2028	0.170759	42	NA	Mus musculus	RefSeq	ILMN_213787	ILMN_213787	SGK3	NM_177547.3	NM_177547.3	NA	170755	83649752	NM_177547.3
10082	110.515	30.6388	0.000659045	56	150.585	37.971	3.43145e-13	48	126.519	28.1148	8.4499e-10	54	129.086	39.285	3.3983e-08	61		143.267	37.7068	1.46219e-12	54	125.092	33.3421	3.91868e-10	77	127.897	35.7422	4.17747e-08	58	152.699	52.077	1.81547e-12	68	112.509	34.4524	0.00713629	52	NA	Mus musculus	MEEBO	ILMN_194148	ILMN_194148	SCL0003456.1_247	scl0003456.1_247		NA	NA	NA
10086	98.451	20.1031	0.313765	30	96.3278	17.976	0.582612	26	94.3606	23.487	0.832565	28	103.289	22.3674	0.081789	38		101.11	20.6976	0.129033	35	99.0434	23.3679	0.440524	29	99.8786	22.4125	0.412633	37	95.3659	20.5881	0.859331	33	102.481	27.6378	0.321317	38	NA	Mus musculus	RefSeq	ILMN_221502	ILMN_229976	CEP110	XM_981952.1	XM_981952.1	NA	26920	94368144	XM_981952.1
10088	89.2821	22.2114	0.962629	31	94.9491	23.6203	0.703284	36	93.9541	17.9426	0.934391	34	101.569	26.6011	0.231572	33		90.421	14.3449	0.981713	23	101.343	22.4262	0.205011	40	101.276	25.5618	0.28863	42	89.9671	18.0537	0.99886	40	92.0359	21.7466	0.982563	33	NA	Mus musculus	RefSeq	ILMN_222194	ILMN_222194	OLFR781	NM_146728.1	NM_146728.1	NA	258723	33239325	NM_146728.1
10092	128.627	23.767	7.58922e-15	58	154.542	35.6861	8.94816e-19	61	130.474	30.6948	2.80471e-12	66	141.138	42.3275	7.38613e-09	46		147.746	26.8665	1.43871e-23	66	119.048	28.3595	1.48087e-06	52	132.544	31.3891	4.6533e-11	56	143.701	44.6618	4.24136e-09	49	115.61	31.5748	2.89776e-05	78	NA	Mus musculus	MEEBO	ILMN_221853	ILMN_221853	STAU2	scl000947.1_28		NA	NA	23507042	AF459099
10093	137.684	27.8366	6.04769e-21	76	138.854	25.716	4.22308e-16	51	136.109	27.9907	1.55064e-16	66	134.709	38.2996	3.91749e-11	66		139.238	25.9839	3.18874e-15	48	151.68	33.7311	1.17796e-15	51	168.866	51.3305	3.00338e-18	72	167.235	44.8867	3.37068e-14	48	145.727	38.2942	1.88996e-13	61	NA	Mus musculus	RefSeq	ILMN_221482	ILMN_223692	REXO4	NM_207234.2	NM_207234.2	NA	227656	76563951	NM_207234.2
10095	106.664	17.2936	0.000126421	47	115.892	23.8863	5.14249e-06	41	121.985	30.01	1.09158e-05	39	105.303	23.4332	0.019672	48		107.744	23.3818	0.00319403	40	103.888	23.2456	0.0559275	47	106.538	23.1125	0.0132946	50	110.879	27.2488	0.00437101	42	98.5006	17.4666	0.760338	44	NA	Mus musculus	RefSeq	ILMN_197391	ILMN_197391	LOC218695	XM_127584.2	XM_127584.2	NA	NA	38075546	XM_127584.2
10097	183.466	43.6538	2.27353e-17	45	159.853	33.752	2.73103e-21	60	225.291	66.6463	5.1066e-19	52	173.936	42.8349	6.34891e-21	62		151.017	40.0271	3.34558e-11	42	173.455	35.0432	4.50944e-23	57	117.013	27.9768	3.65146e-06	59	122.445	21.2991	3.57412e-08	38	175.706	53.8485	5.27686e-15	56	NA	Mus musculus	RefSeq	ILMN_214365	ILMN_313261	LOC100047126	XM_001477492.1	XM_001477492.1	NA	100047126	149240776	XM_001477492.1
10100	93.9591	19.4615	0.851374	58	94.3209	21.1174	0.811531	47	93.2906	22.463	0.966825	60	97.1566	22.3905	0.611324	43		92.1617	16.2322	0.968622	40	100.766	26.7336	0.277005	45	96.2786	21.9508	0.794352	43	94.171	21.1492	0.956555	52	94.8619	18.4748	0.968421	41	NA	Mus musculus	RefSeq	ILMN_196922	ILMN_196922	LOC241073	XM_136661.3	XM_136661.3	NA	NA	38049594	XM_136661.3
10102	104.078	24.393	0.0133407	56	104.344	25.3433	0.0304156	45	107.632	21.4257	0.00799085	37	113.409	33.0281	0.000646567	54		109.775	24.4502	0.0023891	34	109.944	25.661	0.00586808	35	108.718	28.6598	0.0112415	49	105.321	25.49	0.0560872	47	108.135	27.8265	0.0494572	37	NA	Mus musculus	RefSeq	ILMN_210157	ILMN_210157	GALC	NM_008079.3	NM_008079.3	NA	14420	93102410	NM_008079.3
10110	105.085	24.0904	0.0064846	54	99.1267	22.2295	0.256188	51	109.962	30.0398	0.00283496	59	94.0422	24.1721	0.876174	48		95.0356	19.2889	0.798366	63	103.618	21.054	0.036911	54	97.6531	24.3442	0.654422	48	105.865	28.5536	0.051729	52	94.8876	19.5275	0.98084	57	NA	Mus musculus	RefSeq	ILMN_199512	ILMN_199512	LOC382645	XM_356603.4	XM_356603.4	NA	382645	94393177	XM_356603.4
10113	117.021	31.5027	4.58293e-06	57	117.416	32.5905	6.34229e-07	72	105.311	22.688	0.00889723	70	102.09	25.3989	0.114138	61		103.964	26.356	0.0239082	60	102.886	25.5919	0.105499	52	107.477	29.6224	0.00652167	80	107.476	27.8991	0.0188195	53	104.713	26.1784	0.117119	53	NA	Mus musculus	RefSeq	ILMN_217421	ILMN_217421	EXOSC10	NM_016699.1	NM_016699.1	NA	50912	7710081	NM_016699.1
10114	99.9818	23.4671	0.170511	46	105.642	22.1321	0.00431307	50	94.5227	21.8821	0.883693	40	101.985	20.8054	0.121326	41		99.5513	21.9412	0.204107	55	100.456	19.1548	0.226994	49	108.213	24.684	0.00626298	49	109.906	34.7357	0.042092	34	104.807	33.5302	0.207574	39	NA	Mus musculus	Riken	ILMN_203057	ILMN_203057	A930009K01RIK	ri|A930009K01|PX00065I02|AK044368|1435		NA	NA	NA	AK044368
10121	143.776	37.518	6.40431e-13	54	126.285	28.753	5.17751e-12	66	145.791	45.8735	4.10157e-13	72	160.895	43.3751	4.76555e-17	62		119.492	23.3852	2.48112e-12	74	144.186	33.9894	2.06491e-14	56	145.585	33.9123	2.13575e-15	59	136.169	40.2959	2.45699e-09	57	144.122	50.1628	5.05826e-07	43	NA	Mus musculus	RefSeq	ILMN_202748	ILMN_237620	IL6RA	NM_010559.2	NM_010559.2	NA	16194	110431355	NM_010559.2
10128	94.8441	21.4555	0.710134	44	99.8247	22.6686	0.19277	52	102.783	29.8504	0.185969	44	101.52	19.9779	0.145007	40		96.8081	18.2504	0.537227	39	103.043	23.8611	0.093944	47	102.462	18.6515	0.116627	44	106.24	27.9093	0.0353249	55	106.804	29.9112	0.0719062	48	NA	Mus musculus	RefSeq	ILMN_214149	ILMN_234485	PDZD4	NM_001029868.1	NM_001029868.1	NA	245469	71274175	NM_001029868.1
10129	89.4946	14.5929	0.9999	65	90.9738	18.4767	0.991614	56	97.0523	23.9774	0.668739	40	93.7304	21.2938	0.915801	46		95.6315	24.1879	0.698657	76	96.2072	22.2201	0.762816	54	98.5778	23.9275	0.560508	58	95.4639	18.5774	0.937223	57	93.9099	19.1084	0.992424	55	NA	Mus musculus	RefSeq	ILMN_184632	ILMN_317234	LOC100043564	XM_001480904.1	XM_001480904.1	NA	100043564	149267504	XM_001480904.1
10131	89.2027	14.0798	0.995303	28	90.4006	17.2439	0.989644	39	99.6645	29.1412	0.420417	39	96.6635	13.7996	0.720373	31		107.68	29.949	0.0178233	38	94.1024	22.8017	0.87898	40	96.6091	19.0182	0.767459	33	94.6278	22.2393	0.909263	42	100.962	26.2921	0.447776	36	NA	Mus musculus	RefSeq	ILMN_207459	ILMN_207459	PIRA1	NM_011087.1	NM_011087.1	NA	18722	6755063	NM_011087.1
10132	209.979	58.2838	3.18093e-13	34	228.289	47.9564	7.52189e-18	35	211.983	64.653	8.34467e-11	30	190.756	41.0381	2.1793e-13	30		191.538	53.0731	7.38909e-13	36	182.694	28.9173	3.43486e-19	36	166.694	42.3229	2.58716e-13	42	201.58	45.529	6.49309e-17	39	188.704	43.4005	1.46137e-15	39	NA	Mus musculus	RefSeq	ILMN_223079	ILMN_227853	RORB	NM_001043354.1	NM_001043354.1	NA	225998	112821699	NM_001043354.1
10133	100.281	23.1665	0.157994	42	87.4352	15.3014	0.999645	35	100.958	23.0028	0.278996	37	91.5927	24.9621	0.922299	31		93.5482	21.7516	0.891339	59	94.8619	19.6701	0.8327	30	99.934	20.6056	0.39886	37	91.7584	19.8977	0.992634	45	96.5746	26.3204	0.81695	40	NA	Mus musculus	RefSeq	ILMN_201526	ILMN_201526	SPAG11	NM_153115.1	NM_153115.1	NA	78128	23346552	NM_153115.1
10136	93.6587	16.9965	0.882877	47	85.8689	17.0008	0.999991	52	94.4602	20.7831	0.906786	43	99.9266	25.1337	0.299129	55		99.2191	22.0704	0.27999	37	100.784	29.3602	0.289315	47	93.4078	18.7651	0.987767	59	93.6522	18.8266	0.977103	47	103.049	31.5592	0.289106	44	NA	Mus musculus	Riken	ILMN_205420	ILMN_205420	1700021I09RIK	ri|E230013K19|PX00210A07|AK054034|638		NA	NA	NA	AK054034
10138	104.157	30.3473	0.0483853	47	108.397	30.3019	0.00411416	54	97.1347	17.0716	0.76045	59	98.5811	19.6313	0.430785	58		101.884	26.3635	0.0648488	71	101.462	26.1412	0.175407	64	98.2017	20.9414	0.620622	57	100.896	21.7607	0.306557	48	100.663	22.4685	0.461098	62	NA	Mus musculus	Riken	ILMN_205588	ILMN_205588	B430203G13RIK	ri|B430203G13|PX00071K01|AK046603|1376		NA	NA	NA	AK046603
10142	138.536	37.0805	4.45219e-09	41	113.348	26.7653	0.000426447	36	117.456	21.6957	4.65043e-06	36	111.931	29.7828	0.00107792	49		113.351	23.0336	6.32243e-05	37	130.888	29.8652	1.75234e-07	34	125.349	38.358	3.31226e-05	42	132.76	28.6809	4.62815e-08	34	111.77	28.6236	0.00578638	44	NA	Mus musculus	RefSeq	ILMN_189564	ILMN_244743	TARBP2	NM_009319.1	NM_009319.1	NA	21357	6678220	NM_009319.1
10148	98.7026	22.4972	0.269722	46	101.375	22.7464	0.0915222	51	99.1465	23.2452	0.454192	40	101.858	26.0985	0.1588	50		88.2094	18.2941	0.996867	36	105.32	33.0628	0.0723518	50	94.6387	20.882	0.913596	43	104.052	25.7089	0.0860908	56	109.297	35.1725	0.0354051	53	NA	Mus musculus	MEEBO	ILMN_185204	ILMN_185204	IGKV2-112_J00562_IG_KAPPA_VARIABLE_2-112_55	IGKV2-112_J00562_Ig_kappa_variable_2-112_55		NA	NA	NA
10156	387.225	95.9017	7.45132e-28	52	359.21	79.5483	7.62675e-27	47	369.419	107.523	1.03401e-20	44	379.242	108.848	1.3005e-29	63		359.684	81.4597	2.62238e-24	43	358.501	80.9219	5.52965e-28	50	366.698	78.0018	1.71322e-31	54	355.054	90.6907	3.16991e-31	62	369.523	131.983	2.54585e-25	66	NA	Mus musculus	RefSeq	ILMN_184819	ILMN_232529	BRD7	NM_012047.1	NM_012047.1	NA	26992	6755233	NM_012047.1
10161	99.529	24.5343	0.215275	46	94.939	19.4226	0.748448	38	99.1729	16.4548	0.435035	36	96.4124	17.7359	0.699838	30		94.7486	20.0155	0.755539	36	108.686	31.9752	0.0415509	31	97.8758	23.1017	0.612935	32	93.481	18.0346	0.974306	39	101.015	23.4141	0.436969	35	NA	Mus musculus	RefSeq	ILMN_194608	ILMN_247680	DEPDC1B	NM_178683.4	NM_178683.4	NA	218581	146198721	NM_178683.4
10164	88.9485	16.6718	0.999712	62	91.3753	21.2734	0.988339	75	92.4639	21.8571	0.985374	61	99.0174	24.5596	0.398676	51		93.9082	20.4324	0.899165	69	89.1877	18.5654	0.999606	52	98.4408	25.6293	0.574306	61	92.5184	19.2845	0.99478	57	96.6305	22.3696	0.896415	58	NA	Mus musculus	RefSeq	ILMN_198936	ILMN_198936	LOC235470	XM_150190.1	XM_150190.1	NA	NA	20890789	XM_150190.1
10167	3855	722.925	9.80935e-51	68	2257.43	416.044	1.96277e-43	58	1942.43	472.972	5.78462e-30	47	2810.53	445.21	6.13871e-37	45		1990.96	492.519	1.68496e-28	45	2580.25	573.881	4.78885e-41	61	948.357	243.274	3.64521e-30	51	1348.07	360.403	2.94142e-32	55	1313.13	280.493	7.0573e-34	50	NA	Mus musculus	RefSeq	ILMN_208621	ILMN_244752	EG630499	NM_001081015.1	NM_001081015.1	NA	630499	124486607	NM_001081015.1
10168	94.158	19.9964	0.798603	46	104.375	21.0922	0.029649	32	93.8936	24.0455	0.881641	36	93.7224	21.5132	0.872164	32		89.5803	18.9412	0.990988	39	91.0744	19.8016	0.989282	42	106.255	29.2046	0.0590579	42	92.828	18.2343	0.986585	42	92.4702	16.5921	0.99498	33	NA	Mus musculus	RefSeq	ILMN_246943	ILMN_246943	EIF4E1B	NM_001033269.2	NM_001033269.2	NA	218268	89199236	NM_001033269.2
10170	93.8698	21.0421	0.801453	42	94.5387	23.6417	0.728581	33	93.8641	17.6144	0.965848	46	103.494	24.0364	0.111887	31		92.8773	23.2836	0.875634	42	91.8727	16.9071	0.99227	43	99.9172	21.9636	0.409312	35	90.2295	15.315	0.999845	44	96.9254	20.7641	0.826807	33	NA	Mus musculus	RefSeq	ILMN_219201	ILMN_219201	CLEC4D	NM_010819.3	NM_010819.3	NA	17474	142350362	NM_010819.3
10176	112.357	14.4864	8.39182e-08	36	102.552	17.0602	0.0260876	39	100.466	19.4212	0.291617	38	112.205	25.3621	0.000430747	42		111.429	25.083	0.000170327	46	127.827	36.5533	2.76696e-06	42	113.905	30.4821	0.00619134	30	111.504	27.6595	0.00603952	36	104.915	25.4238	0.186099	26	NA	Mus musculus	RefSeq	ILMN_188216	ILMN_231310	DUSP4	NM_176933.4	NM_176933.4	NA	319520	142364920	NM_176933.4
10180	102.795	22.426	0.0175292	62	94.8821	20.8199	0.798032	64	97.6397	27.0152	0.608524	48	109.66	25.7988	0.00273257	43		102.357	20.7809	0.0303434	57	101.312	19.5366	0.155362	47	96.5796	23.5418	0.77426	52	100.02	25.5796	0.421946	49	106.347	36.3233	0.110204	57	NA	Mus musculus	RefSeq	ILMN_217160	ILMN_217160	4930415F15RIK	XM_203398.3	XM_203398.3	NA	73862	94389905	XM_203398.3
10181	115.024	28.1339	0.000135436	38	129.022	19.1027	1.49214e-11	34	125.582	38.6384	0.000416154	29	126.473	31.7812	2.37991e-05	29		142.893	35.5904	8.37173e-10	38	130.942	30.6478	8.4526e-08	37	136.174	39.2419	7.43662e-07	37	136.641	31.4096	1.33113e-09	41	114.422	32.9233	0.00825663	35	NA	Mus musculus	RefSeq	ILMN_186266	ILMN_226751	TMPO	NM_001080134.1	NM_001080134.1	NA	21917	121949778	NM_001080134.1
10184	3622.57	835.295	2.95606e-28	42	4516.77	998.054	2.23352e-32	47	3854.84	667.915	6.31201e-34	43	3967.68	749.803	7.33828e-34	45		3760.85	750.648	1.54915e-33	46	3717.22	717.063	1.97001e-28	38	4001.04	711.289	3.12135e-31	40	4243.93	872.589	4.13009e-26	36	3969.49	954.866	1.44762e-27	42	NA	Mus musculus	RefSeq	ILMN_215608	ILMN_215608	PPME1	NM_028292.2	NM_028292.2	NA	72590	118130470	NM_028292.2
10187	102.432	22.8884	0.0751968	34	96.4204	25.0792	0.563087	38	92.3393	22.5055	0.953336	37	108.125	35.0169	0.0502336	35		85.875	16.7125	0.99988	37	96.1675	21.3324	0.760266	47	104.617	35.1322	0.181519	34	90.9411	19.2309	0.990075	32	98.1387	26.0833	0.718607	46	NA	Mus musculus	RefSeq	ILMN_221566	ILMN_224612	SCRN3	NM_029022.1	NM_029022.1	NA	74616	61969659	NM_029022.1
10189	86.6075	15.8444	0.999865	40	100.15	25.2489	0.244458	33	105.574	30.8928	0.10247	34	91.108	10.735	0.999379	30		93.3471	19.6171	0.895775	45	94.5564	17.3652	0.937182	50	95.5727	25.6706	0.792774	37	111.489	29.465	0.0187007	28	101.231	30.9357	0.428267	44	NA	Mus musculus	RefSeq	ILMN_254359	ILMN_254359	OLFR532	NM_147026.1	NM_147026.1	NA	259028	49227414	NM_147026.1
10192	96.9828	18.0532	0.444041	59	103.918	16.9005	0.0111389	35	103.063	21.8527	0.0680527	58	96.0297	16.1536	0.797428	42		97.8715	22.4129	0.396774	56	103.624	27.0613	0.0825421	53	102.028	23.3998	0.180152	53	104.615	28.818	0.0774349	61	107.002	23.6741	0.0337694	45	NA	Mus musculus	Riken	ILMN_205507	ILMN_205507	D130046C19RIK	ri|D130046C19|PX00184D09|AK051399|1407		NA	NA	NA	AK051399
10193	94.1485	19.732	0.749704	29	94.9993	21.2144	0.748859	48	103.857	23.2181	0.110177	32	92.3908	18.6451	0.938969	27		94.6365	19.5383	0.783256	40	95.6718	23.9087	0.764266	41	97.5137	20.9247	0.680392	41	85.2514	8.81274	1	21	110.797	42.4747	0.0556132	44	NA	Mus musculus	RefSeq	ILMN_211323	ILMN_211323	GPNMB	NM_053110.3	NM_053110.3	NA	93695	142371734	NM_053110.3
10195	143.53	35.8398	7.54956e-13	51	141.464	35.9955	8.76342e-10	40	127.867	33.994	6.93784e-07	43	147.849	37.5308	8.85372e-11	41		177.105	49.2822	2.2353e-14	45	146.398	30.7274	1.7562e-15	51	202.747	52.9013	1.8866e-16	43	173.566	53.5618	1.37467e-10	38	118.958	27.9124	8.89637e-05	39	NA	Mus musculus	MEEBO	ILMN_192711	ILMN_192711	NEF3	scl2689.1.1_165		NA	NA	6679047	NM_008691
10196	99.8298	24.6067	0.23174	33	100.606	23.8733	0.180587	39	102.005	22.715	0.171576	44	93.342	16.5639	0.95622	37		90.7964	19.0469	0.98185	43	91.9081	20.4509	0.975336	41	88.8935	20.4131	0.99773	37	95.1464	18.519	0.899612	34	90.8566	18.2105	0.999534	46	NA	Mus musculus	RefSeq	ILMN_220031	ILMN_220031	EREG	NM_007950.2	NM_007950.2	NA	13874	119709826	NM_007950.2
10201	102.894	21.3234	0.0396925	38	92.7685	21.2697	0.886624	37	97.797	20.1726	0.607348	36	111.561	34.7297	0.0197435	31		90.0839	16.3158	0.994544	39	98.1545	18.1741	0.531714	39	94.1592	16.6974	0.970769	44	96.6674	21.908	0.758524	35	88.2313	15.6167	0.999996	43	NA	Mus musculus	RefSeq	ILMN_216379	ILMN_216379	AQP11	NM_175105.3	NM_175105.3	NA	66333	142384133	NM_175105.3
10202	118.077	29.0292	7.74558e-08	64	113.889	29.7093	7.90069e-05	52	111.513	25.4079	8.74564e-05	63	101.808	24.4612	0.134968	55		111.768	35.9912	0.00316573	49	109.387	25.4451	0.000651682	61	103.303	22.4572	0.0985684	48	106.724	21.9184	0.013172	46	115.322	37.6198	0.00962837	38	NA	Mus musculus	MEEBO	ILMN_187411	ILMN_187411	D530031C13RIK	scl00382563.1_1		NA	NA	51766788	XM_356572
10204	510.636	111.465	1.32186e-19	31	392.206	91.5276	6.73882e-18	31	483.3	117.556	6.19388e-23	40	476.144	118.05	3.92086e-23	41		430.673	113.869	3.06056e-20	38	524.368	117.056	9.05457e-26	42	481.399	113.762	1.05518e-21	37	443.776	121.968	3.13131e-19	37	415.767	73.5011	1.09815e-22	33	NA	Mus musculus	RefSeq	ILMN_210105	ILMN_210105	SLC35C2	NM_144893.1	NM_144893.1	NA	228875	21450264	NM_144893.1
10209	110.692	27.2525	9.26701e-05	60	114.583	26.5246	2.56733e-05	46	112.094	34.3506	0.0137664	35	117.091	32.9276	0.000730437	36		91.9829	16.6066	0.94523	29	91.2439	13.9429	0.998191	37	102.429	25.7763	0.203811	41	101.914	32.5102	0.295976	45	102.335	21.05	0.288236	37	NA	Mus musculus	RefSeq	ILMN_219890	ILMN_219890	TMEM161B	NM_175187.4	NM_175187.4	NA	72745	142373971	NM_175187.4
10215	92.3635	19.6444	0.906479	38	96.8265	21.3536	0.532105	50	101.371	23.3427	0.230459	43	89.4846	13.2197	0.999651	33		86.7531	15.642	0.999787	35	106.341	29.8474	0.0314669	51	93.5435	22.1432	0.950833	46	98.3503	20.4964	0.612497	39	90.7032	20.529	0.998973	48	NA	Mus musculus	RefSeq	ILMN_212202	ILMN_315499	LOC100048684	XM_001480823.1	XM_001480823.1	NA	100048684	149249720	XM_001480823.1
10220	102.123	25.9088	0.0107177	122	95.9856	23.0751	0.675117	94	100.759	21.1295	0.179012	92	104.711	29.4375	0.0155301	96		99.673	20.4146	0.0975881	106	99.1819	22.0089	0.353831	109	104.623	29.345	0.041258	86	110.161	30.605	0.000384975	96	106.663	31.7722	0.0162787	120	NA	Mus musculus	RefSeq	Txn1	ILMN_192535	TXN1	NM_011660.3	NM_011660.3	NA	22166	123701799	NM_011660.3
10221	102.39	26.7947	0.0643814	52	94.3911	19.9371	0.824082	49	93.8953	18.5989	0.9605	48	98.1203	22.041	0.50109	48		95.931	17.5424	0.685704	55	97.3564	21.2466	0.639754	55	110.539	29.9416	0.00271104	57	113.079	35.7729	0.00353975	53	105.317	26.4029	0.0749674	61	NA	Mus musculus	RefSeq	ILMN_207055	ILMN_221260	SP7	NM_130458.3	NM_130458.3	NA	170574	148747346	NM_130458.3
10224	94.7789	15.7164	0.753609	34	95.2546	21.7242	0.697622	39	95.9326	15.4618	0.825538	28	96.2637	22.237	0.672452	29		106.32	30.9985	0.022293	48	97.9957	27.1596	0.538341	45	97.103	21.7926	0.710628	39	92.0548	17.6071	0.995757	45	101.074	24.696	0.432929	37	NA	Mus musculus	RefSeq	ILMN_237796	ILMN_237796	ORF19	NM_026833.1	NM_026833.1	NA	68767	83649759	NM_026833.1
10228	348.205	103.652	2.34902e-24	54	275.971	44.8936	3.76208e-29	45	361.271	104.852	5.09104e-28	61	290.914	82.5576	5.82562e-22	50		194.526	47.8901	2.53325e-21	55	187.082	56.5649	2.34926e-16	54	185.998	62.0732	6.14358e-11	39	175.317	48.5889	3.23136e-12	39	215.962	79.7654	2.50894e-14	51	NA	Mus musculus	RefSeq	ILMN_200739	ILMN_234509	EG384525	XM_912340.3	XM_912340.3	NA	384525	149256752	XM_912340.3
10239	340.941	97.5282	7.95056e-16	33	99.1571	16.3805	0.212996	40	117.436	28.822	0.000657639	30	103.715	25.2116	0.102786	34		107.054	24.513	0.00911928	37	222.295	63.7708	7.87875e-12	30	116.508	27.9742	0.00135999	28	158.217	40.2277	2.09699e-09	31	127.529	27.6285	3.74024e-07	37	NA	Mus musculus	RefSeq	ILMN_216447	ILMN_318857	LOC100048733	XM_001481081.1	XM_001481081.1	NA	100048733	149275149	XM_001481081.1
10240	138.104	37.0751	1.05412e-07	34	142.624	37.3318	1.80817e-09	39	140.53	48.6616	1.19349e-07	49	129.736	31.7105	5.08332e-06	29		147.318	34.3687	1.16661e-10	36	111.611	27.9357	0.00213715	41	122.185	37.2594	0.000101717	43	131.885	41.7608	2.84006e-06	44	114.87	25.1763	0.000397295	40	NA	Mus musculus	RefSeq	ILMN_228670	ILMN_228670	PDZD8	NM_001033222.1	NM_001033222.1	NA	107368	75677507	NM_001033222.1
10246	110.233	27.131	0.000216825	56	97.571	19.4006	0.426756	52	99.0153	21.506	0.458312	59	96.6402	21.7865	0.691023	54		90.6123	16.2677	0.997431	54	97.5844	23.7469	0.598501	55	95.9098	18.6955	0.867417	45	99.3378	26.6622	0.495464	53	98.046	26.2386	0.758622	63	NA	Mus musculus	Riken	ILMN_206051	ILMN_206051	D230032H14RIK	ri|D230032H14|PX00189J17|AK051990|2210		NA	NA	NA	AK051990
10253	98.718	21.0502	0.288334	33	98.2193	19.6118	0.353291	42	98.52	26.7062	0.515696	28	97.3427	22.2733	0.586606	39		106.68	27.2113	0.0169103	39	112.974	35.4147	0.00647858	40	96.5972	19.7403	0.782252	40	98.4547	18.4547	0.600798	32	87.8038	17.8169	0.999958	39	NA	Mus musculus	RefSeq	ILMN_214044	ILMN_214044	A530064D06RIK	NM_178796.5	NM_178796.5	NA	328830	149363669	NM_178796.5
10255	252.252	59.453	8.15796e-17	34	302.827	73.9719	1.70424e-19	38	298.72	69.7482	5.9034e-19	36	300.42	99.232	7.82126e-19	48		248.968	63.6353	1.66519e-16	36	281.73	80.1078	8.79205e-19	43	344.615	89.4459	1.01273e-20	41	312.595	75.8389	1.41328e-21	42	343.724	92.01	4.10858e-15	30	NA	Mus musculus	RefSeq	ILMN_251331	ILMN_251331	CDC14B	NM_172587.2	NM_172587.2	NA	218294	31982553	NM_172587.2
10259	403.566	113.708	1.33839e-18	37	347.779	92.17	6.48788e-23	46	442.113	96.283	4.11308e-19	31	367.151	70.6314	9.86346e-28	44		336.165	69.0212	9.16167e-28	47	402.301	72.334	1.67456e-36	55	353.48	72.5345	2.69326e-26	44	356.767	91.4047	1.03323e-18	36	403.706	117.481	4.88564e-26	55	NA	Mus musculus	RefSeq	ILMN_215885	ILMN_215885	PPP1R16A	NM_033371.2	NM_033371.2	NA	73062	67514552	NM_033371.2
10270	165.172	43.8419	2.21157e-11	36	158.993	23.565	7.1175e-17	34	178.691	48.28	1.71697e-13	41	192.292	40.3903	2.22022e-15	34		183.959	34.6566	6.68297e-19	40	159.62	38.4872	8.16897e-14	44	147.328	27.0078	5.87842e-12	33	154.797	43.3099	5.64142e-10	39	161.768	50.8218	9.1881e-09	36	NA	Mus musculus	RefSeq	ILMN_216022	ILMN_216022	5730410I19RIK	NM_025666.2	NM_025666.2	NA	66622	142354569	NM_025666.2
10273	102.304	19.1497	0.0149925	57	114.25	23.2888	5.97405e-07	55	106.294	26.9127	0.0208632	55	111.121	26.1827	0.000490185	50		119.822	30.7885	2.83948e-06	48	110.854	29.5649	0.00267882	48	111.583	28.5769	0.00133098	52	106.476	26.7717	0.0294041	52	104.263	24.1706	0.117591	56	NA	Mus musculus	RefSeq	ILMN_199717	ILMN_199717	NBEA	XM_355400.1	XM_355400.1	NA	NA	38076501	XM_355400.1
10278	1519.48	328.782	3.54536e-20	29	1429.49	266.889	5.61399e-29	39	1825.69	447.219	1.08991e-20	32	1546.69	309.089	1.43449e-37	53		1388.88	310.24	6.33482e-23	34	1757.98	322.149	6.13676e-23	30	2158.05	500.544	2.15774e-23	35	1826.1	375.595	1.0497e-29	42	2110.96	365.774	5.11377e-32	41	NA	Mus musculus	RefSeq	ILMN_222522	ILMN_222522	CCDC85B	NM_198616.2	NM_198616.2	NA	240514	148536849	NM_198616.2
10279	168.456	38.5705	4.70337e-14	38	144.454	30.2653	4.37721e-08	24	120.187	27.7104	3.22285e-06	44	168.41	50.7208	3.79324e-09	32		143.862	29.262	1.17373e-09	29	182.806	47.3353	3.36649e-13	37	134.338	30.1134	1.7506e-08	36	132.121	34.35	6.19107e-07	37	177.168	54.0281	2.39234e-11	40	NA	Mus musculus	MEEBO	ILMN_217812	ILMN_217812	COL1A1	scl012842.26_28	NM_007742.2	NA	NA	34328107	NM_007742.2
10286	93.3597	19.2124	0.871401	45	96.884	21.3441	0.523831	47	102.034	29.506	0.217939	49	98.5639	25.5804	0.454885	45		92.3831	16.3097	0.963656	41	99.2579	22.5469	0.398541	45	95.7831	24.1137	0.802107	40	99.0716	24.85	0.522319	39	95.6044	22.4121	0.904335	39	NA	Mus musculus	RefSeq	ILMN_220274	ILMN_220274	ACTL7A	NM_009611.2	NM_009611.2	NA	11470	142350072	NM_009611.2
10288	95.7789	19.8867	0.635247	63	93.6512	19.1102	0.8892	48	97.3029	20.3645	0.711459	65	100.324	21.339	0.233174	51		95.4259	15.3788	0.772511	49	98.3853	22.1434	0.500358	61	95.1557	20.3677	0.921152	56	97.8227	21.3069	0.675456	44	99.1985	26.6015	0.620321	48	NA	Mus musculus	RefSeq	ILMN_200836	ILMN_200836	LOC385390	XM_358221.1	XM_358221.1	NA	NA	38086450	XM_358221.1
10291	92.0649	22.3568	0.946936	64	90.881	18.3709	0.984605	44	91.9459	22.8622	0.983792	55	97.1788	19.1366	0.640242	53		93.1777	18.1651	0.950639	61	95.6617	21.3242	0.826115	55	96.6293	24.7735	0.768741	57	96.087	28.2799	0.777101	46	104.485	33.1358	0.216391	41	NA	Mus musculus	Riken	ILMN_207111	ILMN_207111	LARGE	ri|6720471N15|PX00649J03|AK078444|3490		NA	NA	NA	AK078444
10292	115.122	23.6243	5.81779e-06	41	109.1	27.569	0.0130496	29	119.778	32.8833	2.75173e-05	48	128.859	40.8458	1.69717e-05	39		110.687	18.9341	2.10683e-05	41	116.359	22.6766	1.00913e-05	38	125.619	38.632	2.58669e-05	43	124.414	31.3149	1.41359e-05	36	132.702	28.7064	3.29944e-07	31	NA	Mus musculus	RefSeq	ILMN_222494	ILMN_222494	C230052I12RIK	NM_178643.5	NM_178643.5	NA	101831	146198692	NM_178643.5
10296	372.672	82.8009	4.23967e-16	27	424.373	123.103	8.68615e-14	27	413.431	112.001	7.34911e-14	26	445.211	120.485	1.4022e-15	29		391.099	92.5785	1.57131e-23	42	437.679	116.346	1.0294e-15	29	415.945	101.095	8.54525e-23	41	379.214	121.464	6.88768e-19	43	434.8	141.479	1.26847e-17	39	NA	Mus musculus	RefSeq	ILMN_233840	ILMN_233840	TACC1	NM_199323.2	NM_199323.2	NA	320165	110681725	NM_199323.2
10301	101.788	18.8032	0.032376	48	119.263	27.3428	7.63923e-09	64	113.242	27.5794	8.9846e-05	58	113.483	23.1025	3.43331e-06	56		123.367	22.5037	4.76324e-13	60	107.782	25.5392	0.00302811	60	112.845	28.7359	4.36008e-05	75	130.456	45.2185	2.17019e-06	55	100.446	20.7373	0.49134	51	NA	Mus musculus	RefSeq	ILMN_210718	ILMN_241008	CLASP2	NM_001081960.1	NM_001081960.1	NA	76499	126506305	NM_001081960.1
10307	241.214	84.4857	8.04898e-15	44	172.979	37.6422	7.1759e-17	43	207.416	33.3164	2.97461e-14	24	176.786	45.6205	5.14108e-14	41		183.471	44.764	1.53695e-15	41	183.352	54.2629	5.95921e-12	38	185.848	57.3246	2.06274e-13	45	202.113	71.5012	9.76719e-09	29	178.773	58.5111	6.6045e-11	41	NA	Mus musculus	RefSeq	ILMN_247301	ILMN_247301	SRRD	NM_027323.1	NM_027323.1	NA	70118	124249055	NM_027323.1
10309	152.45	33.9414	2.30045e-11	34	166.548	41.3002	1.08029e-13	41	195.457	61.6903	3.84016e-11	35	215.586	74.3417	3.18943e-11	35		183.728	40.5027	9.40253e-18	43	142.826	33.3488	1.75798e-09	35	172.033	64.0806	8.68607e-09	39	182.37	53.5673	7.7076e-09	27	169.475	50.4542	5.53201e-10	36	NA	Mus musculus	RefSeq	ILMN_210547	ILMN_210547	INSIG1	NM_153526.2	NM_153526.2	NA	231070	31542999	NM_153526.2
10324	382.969	93.452	9.65533e-16	28	359.93	115.28	2.5334e-18	42	350.071	123.813	1.22515e-12	31	370.704	106.338	1.49417e-16	34		394.022	94.2978	7.22884e-23	41	376.132	97.3815	4.78162e-12	22	294.386	71.9204	9.44765e-18	35	314.316	82.67	1.92378e-19	40	279.94	93.8481	4.64161e-14	37	NA	Mus musculus	RefSeq	ILMN_215960	ILMN_215960	CRY2	NM_009963.3	NM_009963.3	NA	12953	46048394	NM_009963.3
10326	101.193	19.4084	0.0559185	48	105.322	21.0532	0.00227506	57	104.734	21.5253	0.0270309	50	97.2211	19.5341	0.624163	47		104.742	22.7784	0.00892892	53	101.491	25.8211	0.170154	64	110.248	29.1766	0.00200025	61	104.943	22.9586	0.0396996	53	106.94	29.8593	0.0546998	55	NA	Mus musculus	MEEBO	ILMN_184848	ILMN_184848	PDGFC	scl23066.7_4		NA	NA	31560372	NM_019971
10327	100.731	20.5853	0.079657	52	110.165	25.8234	0.000210489	55	103.438	21.0086	0.0494297	56	101.238	21.1019	0.153968	49		107.421	29.4228	0.0184395	38	108.809	26.2604	0.0042391	48	97.7143	21.4859	0.68638	61	103.659	21.304	0.0640276	57	110.005	34.2304	0.0330158	45	NA	Mus musculus	MEEBO	ILMN_212070	ILMN_212070	RDH12	scl43043.6.50_3	XM_126957.1	NA	NA	20857285	XM_126957.1
10328	130.875	29.4859	1.60647e-13	63	115.509	20.9876	1.94897e-06	38	123.268	35.5527	3.67293e-05	41	123.65	32.0964	3.53176e-08	60		106.743	29.467	0.0131044	49	105.105	18.3041	0.0103481	43	111.717	21.759	5.4995e-05	52	107.322	26.5273	0.0145359	55	110.728	30.3107	0.00718041	55	NA	Mus musculus	RefSeq	ILMN_204966	ILMN_236880	CLASP1	XM_922009.2	XM_922009.2	NA	76707	94364133	XM_922009.2
10332	95.2832	19.6103	0.705709	61	92.1144	18.9324	0.918756	30	92.9596	21.2348	0.950694	39	92.4797	16.6798	0.980662	40		90.5944	18.1434	0.985266	40	89.5024	11.9924	0.999979	39	100.652	24.9685	0.32705	50	98.3344	17.8935	0.631963	40	101.034	21.6383	0.425996	39	NA	Mus musculus	RefSeq	ILMN_257279	ILMN_257279	GM1961	NM_198961.1	NM_198961.1	NA	381838	50080206	NM_198961.1
10333	94.1255	18.5031	0.817279	45	94.394	23.2685	0.76431	40	97.6744	24.2284	0.618039	49	98.9696	21.16	0.3808	59		99.8073	24.697	0.206502	56	93.6972	20.0152	0.946118	49	91.7968	20.425	0.996769	63	100.931	25.3857	0.314515	57	93.9669	17.0043	0.994787	50	NA	Mus musculus	Riken	ILMN_201620	ILMN_201620	PLD3	ri|0710008I03|R000005I20|AK003045|754		NA	NA	NA	AK003045
10338	176.28	32.8313	3.36234e-25	56	176.675	52.2072	5.62387e-13	43	172.26	47.8226	1.98711e-14	48	207.663	50.7394	8.51041e-20	48		173.029	34.5548	2.30263e-24	59	168.493	33.3575	3.3167e-21	53	164.185	42.2759	8.50769e-16	53	158.829	48.2917	4.87195e-12	51	188.648	72.3223	1.55576e-15	69	NA	Mus musculus	RefSeq	ILMN_228304	ILMN_228304	PEO1	NM_153796.3	NM_153796.3	NA	226153	48976074	NM_153796.3
10341	3209.11	618.706	4.39094e-24	32	2651.12	451.124	1.4824e-22	28	2392.43	426.646	1.9449e-26	34	2629.47	523.397	8.97468e-28	38		1980.68	364.153	8.17742e-29	38	3098.91	441.812	2.18138e-31	36	2196.04	290.263	3.37405e-46	52	2331.8	374.875	2.27045e-33	41	2645.05	438.696	8.00922e-30	37	NA	Mus musculus	RefSeq	ILMN_190874	ILMN_313747	LOC100046741	XM_001476728.1	XM_001476728.1	NA	100046741	149262204	XM_001476728.1
10343	96.7561	23.0721	0.488062	43	95.4846	24.7286	0.656375	40	96.6611	25.3622	0.707628	46	97.7002	21.6294	0.554286	48		93.7067	22.3423	0.841736	45	99.5005	25.6715	0.402521	33	106.39	32.4615	0.0920936	36	105.249	25.3884	0.0842318	36	94.3029	23.691	0.947919	42	NA								NA	NA	NA
10348	1443.78	437.817	5.14156e-23	42	1577.26	245.139	1.32487e-33	41	1805.85	243.864	7.61803e-26	29	2502.25	405.241	7.10742e-35	43		1691.57	313.248	5.25097e-30	40	1685.63	291.249	2.38755e-42	55	1399.71	227.759	1.41713e-39	50	1332.16	237.783	7.40569e-37	49	1774	361.759	3.26505e-33	47	NA	Mus musculus	RefSeq	ILMN_195546	ILMN_236294	SUSD4	NM_144796.4	NM_144796.4	NA	96935	146149081	NM_144796.4
10356	87.9595	12.5841	0.999843	34	97.1873	25.6342	0.490033	31	83.5063	12.8578	0.999999	26	93.0052	17.8467	0.936536	30		89.9189	19.5111	0.96869	28	89.3562	19.0514	0.99535	34	93.423	21.0788	0.960001	45	91.3245	21.4362	0.981227	34	100.719	25.8023	0.472237	29	NA								NA	NA	NA
10358	118.182	27.8682	6.46653e-05	32	108.177	23.9081	0.00344003	38	115.648	27.7836	0.000698052	33	109.532	26.8753	0.0165957	28		114.868	33.672	0.00138716	37	126.64	24.4856	8.91966e-08	33	122.753	28.4583	0.0009597	19	123.04	38.0761	0.000796252	31	130.537	37.6264	1.06865e-06	46	NA	Mus musculus	RefSeq	ILMN_214647	ILMN_214647	FOXP4	NM_028767.1	NM_028767.1	NA	74123	21630274	NM_028767.1
10360	105.936	30.7885	0.0155186	54	98.2248	28.2959	0.412461	30	96.5287	22.3122	0.725625	38	97.2891	19.2561	0.610478	42		92.2065	18.2429	0.961621	46	92.6746	19.6095	0.965169	41	91.4505	17.8435	0.995287	41	93.8308	24.0615	0.923054	41	93.0206	26.4928	0.936862	32	NA	Mus musculus	RefSeq	ILMN_196194	ILMN_196194	V1RH7	NM_134216.1	NM_134216.1	NA	171250	21717740	NM_134216.1
10364	264.111	74.1101	3.78807e-24	57	221.537	51.0688	3.61778e-23	51	241.625	74.2221	3.44256e-16	43	236.741	74.4908	2.34047e-16	45		225.609	48.3805	3.22301e-20	41	247.269	52.4759	1.6302e-27	54	311.349	69.7799	8.1909e-22	40	254.924	45.9742	4.86345e-19	32	253.867	78.5892	6.3087e-13	33	NA	Mus musculus	RefSeq	ILMN_213154	ILMN_213154	REEP6	NM_139292.1	NM_139292.1	NA	70335	21314829	NM_139292.1
10367	97.3612	21.4115	0.414392	43	94.3022	19.4959	0.853501	56	95.4889	21.8186	0.839576	46	90.9577	17.4482	0.995353	44		92.9941	20.2676	0.917675	49	88.5288	19.0246	0.999693	50	98.3571	23.3607	0.588421	56	92.9499	22.2218	0.983015	58	93.3551	21.7687	0.979803	43	NA	Mus musculus	RefSeq	ILMN_194710	ILMN_236392	LOC674107	XM_975117.1	XM_975117.1	NA	674107	94393694	XM_975117.1
10369	107.405	27.3649	0.0216826	29	94.0567	19.1988	0.823536	36	91.4748	18.0477	0.974297	26	104.574	28.1883	0.0895097	36		110.846	31.1147	0.00486904	38	104.439	22.6372	0.0517352	39	102.708	27.8841	0.24347	29	91.1862	25.2711	0.946235	27	119.67	39.637	0.00241094	38	NA	Mus musculus	MEEBO	ILMN_213100	ILMN_213100	5830484A20RIK	scl00109032.1_121		NA	NA	42475975	NM_175397
10370	99.5421	24.6653	0.19219	56	97.2914	21.0107	0.472157	45	93.5026	18.1202	0.972684	47	97.0112	17.5359	0.669416	48		93.1015	21.6073	0.880237	42	88.7789	14.3039	0.999994	52	103.215	28.314	0.128242	61	101.281	25.8976	0.276016	61	108.349	28.1015	0.0160794	60	NA	Mus musculus	Riken	ILMN_205160	ILMN_205160	A630043I21RIK	ri|A630043I21|PX00145M08|AK041877|1117		NA	NA	NA	AK041877
10372	118.951	29.315	4.04541e-07	54	107.872	22.9987	0.00227923	41	98.8701	20.8729	0.47913	54	92.9056	13.5425	0.990235	40		92.1041	18.3572	0.973063	53	95.2387	19.4497	0.892348	60	98.0103	27.4282	0.610987	55	94.2941	25.1525	0.902806	44	89.6275	17.8487	0.999992	61	NA	Mus musculus	RefSeq	ILMN_219049	ILMN_219049	PNPT1	NM_027869.1	NM_027869.1	NA	71701	25188203	NM_027869.1
10373	141.782	31.3362	3.13476e-15	55	168.715	46.0838	1.19359e-18	63	172.858	66.1037	1.0034e-11	56	125.054	37.2356	2.37142e-07	61		158.661	39.2153	4.07191e-19	64	128.057	36.8113	9.10729e-09	64	170.839	59.2845	8.48309e-14	61	161.472	44.2858	8.0033e-15	55	139.301	43.9508	3.16213e-09	59	NA	Mus musculus	RefSeq	ILMN_201088	ILMN_201088	LOC381996	XM_358686.1	XM_358686.1	NA	NA	38089006	XM_358686.1
10376	355.66	81.3253	3.66299e-25	45	376.938	91.7419	6.02118e-26	48	363.928	86.4332	6.06889e-22	40	373.919	75.8986	3.1087e-29	48		345.322	48.3216	1.54012e-26	35	337.54	62.7048	3.78415e-24	38	357.697	70.4539	6.13214e-33	54	327.274	76.8716	1.99378e-28	54	362.443	84.7933	3.19638e-27	50	NA	Mus musculus	RefSeq	ILMN_191550	ILMN_234742	XPNPEP3	NM_177310.2	NM_177310.2	NA	321003	31343310	NM_177310.2
10379	91.2447	17.5393	0.935584	26	93.4087	23.7192	0.841332	43	95.3663	25.6194	0.812823	47	98.7381	25.8531	0.449993	29		91.4283	19.9845	0.940112	32	95.9474	18.8114	0.785317	38	104.423	27.5385	0.0942458	47	89.892	15.8769	0.999707	40	98.7784	25.6091	0.666719	48	NA	Mus musculus	RefSeq	ILMN_213963	ILMN_213963	RNF128	NM_023270.4	NM_023270.4	NA	66889	142378619	NM_023270.4
10386	84.3282	18.9937	0.999823	37	86.276	16.5591	0.999921	41	94.1069	16.4384	0.925305	28	93.0259	24.0273	0.914364	43		89.5523	15.8259	0.992823	30	91.2271	22.2717	0.969005	36	91.7542	21.5634	0.951707	26	91.6063	16.0522	0.990195	27	93.9895	22.9999	0.963834	44	NA	Mus musculus	RefSeq	ILMN_219177	ILMN_219177	ARVCF	NM_033474.2	NM_033474.2	NA	11877	40254128	NM_033474.2
10390	131.986	32.8066	4.30318e-08	38	129.224	26.7139	6.24446e-09	37	132.987	32.6706	5.14603e-06	27	128.676	39.6942	1.55413e-05	38		122.067	34.9074	0.000248621	30	140.118	39.9654	1.17531e-06	31	137.261	35.032	9.91945e-09	41	125.239	26.9795	9.53751e-09	49	123.032	25.474	2.47941e-05	29	NA	Mus musculus	RefSeq	ILMN_249108	ILMN_249108	ARMCX6	NM_001007578.1	NM_001007578.1	NA	278097	56090482	NM_001007578.1
10392	1589.38	378.565	4.93418e-24	37	1686.25	296.052	1.3752e-34	45	1436.45	312.335	2.94526e-25	37	1547.48	293.189	2.59274e-37	51		1741.39	343.492	1.46563e-34	48	1651.06	209.242	2.37535e-35	39	1734.83	311.914	9.23399e-30	39	1667.19	346.424	8.82698e-31	44	1503.6	294.213	2.48124e-30	42	NA	Mus musculus	RefSeq	ILMN_215800	ILMN_215800	ANKMY2	NM_146033.2	NM_146033.2	NA	217473	46849740	NM_146033.2
10397	92.8706	20.1563	0.878435	40	93.3033	18.3206	0.832543	23	91.0566	15.0765	0.997517	35	90.6159	16.3463	0.996268	38		91.1263	22.2577	0.926604	31	94.7744	19.765	0.89639	49	99.2485	30.9985	0.487197	28	93.1575	21.2615	0.962137	40	106.004	23.0526	0.0734555	37	NA	Mus musculus	RefSeq	ILMN_212847	ILMN_212847	CHEK1	NM_007691.4	NM_007691.4	NA	12649	145966709	NM_007691.4
10398	93.3913	17.9523	0.897109	50	95.9791	17.1935	0.691758	63	94.8556	16.4659	0.915865	36	94.1777	9.96333	0.99348	43		102.116	21.8685	0.0650317	45	97.0594	24.5908	0.632717	40	101.135	21.9787	0.267285	44	99.3047	22.1558	0.498927	46	96.8557	20.0242	0.914406	62	NA	Mus musculus	MEEBO	ILMN_196281	ILMN_196281	SCL000994.1_0	scl000994.1_0	AK052936.1	NA	NA	26343108	AK052936.1
10402	727.995	202.694	3.47951e-36	67	646.456	142.645	8.8521e-36	57	487.982	158.573	1.42871e-27	61	575.598	140.711	1.43738e-34	60		477.866	105.22	2.06308e-38	64	574.169	126.199	2.71138e-35	57	400.466	84.0394	2.596e-35	59	456.18	113.876	3.18544e-33	61	466.975	89.1864	8.25407e-28	42	NA	Mus musculus	RefSeq	ILMN_191594	ILMN_257638	TRIM25	NM_009546.2	NM_009546.2	NA	217069	145207947	NM_009546.2
10403	105.804	29.2	0.0206427	45	103.19	22.7485	0.0444747	42	109.988	24.5052	0.00196324	44	106.847	21.7175	0.000549944	72		100.005	22.2303	0.150692	63	102.019	26.3919	0.191925	41	105.62	26.0248	0.0361784	53	104.692	23.7057	0.0608764	48	122.102	38.3249	7.78009e-05	52	NA	Mus musculus	RefSeq	ILMN_221658	ILMN_242237	3110001K24RIK	NM_029389.2	NM_029389.2	NA	75698	122891875	NM_029389.2
10411	115.879	16.8558	1.28407e-08	38	100.411	21.1035	0.181512	34	110.184	28.4309	0.0302001	24	105.304	26.8944	0.0676662	33		97.6353	17.8897	0.423198	40	96.3768	16.6709	0.762768	36	106.795	22.1186	0.0284594	32	101.215	26.672	0.334394	36	108.715	32.0722	0.0442323	45	NA	Mus musculus	RefSeq	ILMN_214714	ILMN_312499	LOC100047173	XR_033280.1	XR_033280.1	NA	NA	149253194	XR_033280.1
10424	104.579	23.3739	0.00899392	52	118.127	28.5391	4.55606e-06	46	123.642	37.3349	5.62129e-07	65	108.862	25.2122	0.000485419	66		99.3433	21.6397	0.234301	49	100.746	26.2794	0.246808	59	105.794	25.2088	0.0215214	60	97.894	20.7592	0.682264	50	117.104	26.8295	6.83336e-05	45	NA	Mus musculus	RefSeq	ILMN_214149	ILMN_234485	PDZD4	NM_001029868.1	NM_001029868.1	NA	245469	71274175	NM_001029868.1
10427	205.238	48.0138	9.01084e-24	56	221.517	45.5191	1.01407e-19	39	217.596	61.7324	5.26095e-23	63	194.604	41.7672	1.8847e-14	32		215.137	39.8505	2.06372e-27	52	207.157	32.091	1.29373e-19	33	221.846	57.2673	1.11084e-19	48	234.939	34.3648	5.61854e-21	32	228.839	55.2838	1.61377e-14	32	NA	Mus musculus	RefSeq	ILMN_212920	ILMN_212920	1200016B10RIK	NM_025819.2	NM_025819.2	NA	66875	27229005	NM_025819.2
10431	256.705	79.0621	2.32689e-18	47	250.335	78.9729	2.63988e-16	43	260.419	73.7279	6.66037e-19	45	203.618	52.3147	2.31257e-14	36		238.615	71.2166	1.35377e-15	40	265.872	93.2167	1.31656e-13	38	246.694	78.8417	1.88259e-16	45	264.336	85.7022	6.07131e-20	54	291.949	109.722	6.07179e-13	37	NA	Mus musculus	RefSeq	ILMN_211857	ILMN_211857	PRPSAP1	XM_181343.5	XM_181343.5	NA	67763	149262514	XM_181343.5
10435	109.129	16.7223	1.20615e-05	41	110.868	23.3676	0.000218954	42	107.383	30.4916	0.0382482	41	115.355	33.7053	0.00269174	34		109.612	19.146	7.51637e-05	41	111.158	29.8842	0.00987261	33	108.927	23.6902	0.00949413	35	101.634	22.8946	0.277874	34	104.074	27.2167	0.192407	42	NA	Mus musculus	RefSeq	ILMN_221452	ILMN_221452	RNF20	NM_182999.1	NM_182999.1	NA	109331	33859828	NM_182999.1
10438	749.442	253.571	1.21808e-24	52	581.945	166.691	1.62853e-28	55	550.258	130.662	1.32859e-17	29	661.913	153.596	2.97103e-28	46		590.425	168.951	1.06854e-19	37	598.519	102.546	8.54026e-26	35	464.462	116.848	7.64548e-25	45	352.885	98.1599	1.09968e-20	43	515.507	138.139	1.20201e-23	44	NA	Mus musculus	RefSeq	ILMN_217149	ILMN_217149	RB1	NM_009029.1	NM_009029.1	NA	19645	6677678	NM_009029.1
10446	241.762	63.0312	1.63311e-22	52	193.241	58.4899	2.75311e-16	51	220.967	75.0253	1.03441e-14	46	394.188	138.48	2.98108e-19	47		152.166	36.7693	4.73714e-14	48	129.973	28.146	7.91243e-11	51	235.084	72.5505	9.25581e-24	67	135.395	35.416	6.8621e-09	46	164.764	50.9579	7.56093e-14	58	NA	Mus musculus	MEEBO	ILMN_189554	ILMN_189554	ENPP2	scl018606.1_11		NA	NA	7657450	NM_015744
10450	97.0725	15.3806	0.422021	52	94.5194	24.2674	0.790515	60	96.0058	20.577	0.814558	47	100.758	28.8742	0.253309	54		94.741	21.6978	0.763441	45	92.9954	15.7305	0.992032	53	104.406	32.2542	0.100267	61	93.2863	21.7352	0.98092	59	98.3057	24.7282	0.739085	59	NA	Mus musculus	RefSeq	ILMN_200387	ILMN_200387	LOC386391	XM_359199.1	XM_359199.1	NA	NA	38081495	XM_359199.1
10458	105.676	23.9322	0.0128632	38	99.6027	16.1358	0.152215	44	95.1227	15.4535	0.917098	37	107.102	24.6224	0.0257419	31		111.881	28.7225	0.00427112	30	94.0609	21.1731	0.875333	33	94.092	23.0683	0.914651	42	102.508	18.6061	0.119127	48	97.7828	20.7033	0.768487	35	NA	Mus musculus	RefSeq	ILMN_186899	ILMN_246482	RNF38	NM_001038993.2	NM_001038993.2	NA	73469	142363897	NM_001038993.2
10470	98.417	18.9913	0.270369	44	93.0434	21.4445	0.915149	55	87.1283	16.0783	0.999993	46	90.8897	19.079	0.995007	50		91.6185	18.7913	0.984518	58	94.7655	19.0967	0.908948	51	96.1568	25.7326	0.782976	49	92.3503	18.8745	0.99786	65	96.7177	21.2956	0.912967	64	NA	Mus musculus	MEEBO	ILMN_187756	ILMN_187756	4932442E05RIK	scl5639.2.1_287		NA	NA	NA
10471	96.5484	17.5359	0.517824	60	100.79	21.188	0.117706	47	105.425	24.994	0.0202688	61	117.06	39.3206	0.00233463	39		97.1858	18.1558	0.485322	43	95.6178	21.1876	0.817456	49	94.4687	18.9234	0.956674	52	96.4924	20.5009	0.844404	56	93.6631	17.9286	0.995934	54	NA	Mus musculus	RefSeq	ILMN_205436	ILMN_327120	LOC100046372	XM_001476089.1	XM_001476089.1	NA	100046372	149267784	XM_001476089.1
10474	101.099	22.93	0.0927764	48	102.41	24.1879	0.0854141	40	111.826	33.5967	0.0065769	44	99.1681	19.191	0.370323	38		93.9596	15.1578	0.910349	44	104.83	25.6128	0.0730593	35	96.8468	18.1634	0.776856	40	96.7205	20.5587	0.797147	45	97.7103	19.0972	0.823183	45	NA	Mus musculus	RefSeq	ILMN_216924	ILMN_216924	DHX16	NM_026987.1	NM_026987.1	NA	69192	30794425	NM_026987.1
10475	85.0046	14.4372	0.999999	46	99.2727	23.043	0.262588	45	93.6311	17.3359	0.969366	43	90.4725	18.9183	0.996615	49		93.9233	22.0557	0.828964	45	95.9774	22.9647	0.764487	48	99.1259	21.7813	0.492476	38	91.9897	20.918	0.9864	43	99.6127	28.8292	0.570622	45	NA	Mus musculus	MEEBO	ILMN_221919	ILMN_221919	4933436E20RIK	scl52375.1.1_258	NM_027719.1	NA	NA	13386253	NM_027719.1
10477	90.4905	15.1325	0.990887	37	91.093	13.2608	0.995704	38	93.194	18.3341	0.973942	44	95.7594	19.0157	0.766808	35		89.1916	15.6657	0.995605	31	90.4298	16.4096	0.997784	39	96.8555	20.3837	0.736447	35	93.8073	19.0122	0.972974	47	98.8516	19.5006	0.686431	39	NA	Mus musculus	RefSeq	ILMN_213775	ILMN_213775	RB1CC1	NM_009826.3	NM_009826.3	NA	12421	31982810	NM_009826.3
10482	99.9466	26.2691	0.222141	38	84.8641	13.4229	0.999952	26	93.2555	21.3029	0.938739	38	94.3607	19.8654	0.894861	45		93.8114	19.5055	0.820971	31	100.383	31.1096	0.359634	32	93.2787	21.4025	0.91767	28	92.485	13.7392	0.992881	28	89.3186	18.4102	0.999058	32	NA	Mus musculus	RefSeq	ILMN_213527	ILMN_213527	5830483C08RIK	NM_177331.3	NM_177331.3	NA	209334	31560838	NM_177331.3
10484	90.3087	19.8386	0.974875	40	103.458	25.9145	0.0590144	42	92.1348	18.861	0.990826	49	95.5336	21.8466	0.774202	41		99.7532	26.6479	0.236755	52	90.3357	20.5586	0.988661	37	101.533	22.6124	0.290999	26	99.6438	23.5154	0.462067	42	101.338	25.3746	0.405429	41	NA	Mus musculus	RefSeq	ILMN_217864	ILMN_217864	OLFR52	NM_146583.1	NM_146583.1	NA	18352	22208857	NM_146583.1
10487	107.128	27.0071	0.0249672	28	89.7151	20.1016	0.982535	36	88.6258	15.0404	0.999822	35	91.9834	16.5305	0.990396	43		90.9486	19.6116	0.970844	39	95.2772	19.9781	0.821536	36	85.598	15.425	0.999942	27	107.748	31.7339	0.0545958	38	113.055	46.7024	0.0674931	32	NA	Mus musculus	RefSeq	ILMN_221642	ILMN_221642	OLFR1156	NM_146817.2	NM_146817.2	NA	258814	124286813	NM_146817.2
10491	103.432	26.551	0.0385932	50	102.894	19.464	0.0269059	44	105.069	26.0067	0.0393557	54	106.837	28.8669	0.0103793	62		110.678	28.7464	0.000714498	51	101.659	25.0084	0.209649	39	111.67	34.7545	0.0118057	42	107.718	29.3093	0.0149738	60	99.5879	22.9244	0.595234	49	NA	Mus musculus	Riken	ILMN_205259	ILMN_205259	E230025L24RIK	ri|E230025L24|PX00210O02|AK087615|2693		NA	NA	NA	AK087615
10497	89.9076	17.2151	0.997708	57	91.2752	17.6716	0.989624	53	101.389	27.5122	0.261771	44	92.0931	14.6496	0.991511	37		94.506	17.275	0.858481	53	91.3698	21.8485	0.988326	53	95.9482	21.4568	0.858384	56	97.3632	21.8944	0.745848	57	97.2994	26.0724	0.813984	58	NA	Mus musculus	Riken	ILMN_205562	ILMN_205562	9930113L08RIK	ri|9930113L08|PX00062F06|AK037096|3090		NA	NA	NA	AK037096
10500	369.127	108.222	1.83263e-22	48	302.833	71.3667	4.97465e-19	36	288.469	72.7353	3.75356e-27	57	322.925	63.2306	3.06948e-24	40		231.612	48.0792	1.04592e-27	55	300.256	58.0995	7.03839e-24	40	423.117	98.8139	3.24667e-26	46	369.532	88.6916	9.19673e-19	34	417.772	102.405	1.66758e-19	35	NA	Mus musculus	RefSeq	ILMN_226398	ILMN_226398	RBMS1	NM_020296.1	NM_020296.1	NA	56878	9937971	NM_020296.1
10504	92.7154	16.2893	0.949371	48	79.1851	9.49057	1	25	107.574	29.9863	0.0365533	39	97.5344	24.2817	0.558759	37		97.326	25.3607	0.473439	49	98.2041	24.3854	0.521542	52	96.3414	21.8964	0.792345	44	93.0185	19.9782	0.978354	44	89.6651	20.1646	0.998268	35	NA	Mus musculus	RefSeq	ILMN_216249	ILMN_239521	C030046E11RIK	XM_900450.2	XM_900450.2	NA	226089	94405865	XM_900450.2
10519	97.4413	23.4448	0.419301	37	94.998	22.4217	0.726102	43	97.4073	17.522	0.678623	39	104.116	25.32	0.0825003	36		94.3892	16.8356	0.831355	37	104.056	26.2319	0.115495	32	97.6074	20.0794	0.684746	45	99.5376	24.7847	0.474382	44	105.927	27.7315	0.0985786	43	NA	Mus musculus	RefSeq	ILMN_219530	ILMN_219530	OLFM3	NM_153458.2	NM_153458.2	NA	229759	133892898	NM_153458.2
10520	132.638	28.3419	3.66803e-08	31	129.389	36.0998	3.05545e-07	43	113.2	29.0855	0.00474907	31	126.997	33.2835	2.41152e-06	38		121.779	35.2737	0.000252682	31	128.789	38.2726	7.51813e-06	39	116.35	20.649	2.28633e-05	32	130.678	40.254	1.28532e-05	38	143.811	53.1745	3.18291e-05	32	NA	Mus musculus	RefSeq	ILMN_193697	ILMN_319168	9430077A04RIK	XR_035286.1	XR_035286.1	NA	NA	149265275	XR_035286.1
10521	125.985	30.2424	1.00096e-09	55	103.295	22.9788	0.0294596	51	110.743	22.6251	0.000392515	46	111.269	26.6595	0.000163742	60		119.241	33.2039	6.86658e-06	52	122.466	29.5784	9.17174e-09	63	110.035	31.1716	0.00624057	54	106.264	25.5359	0.0354675	46	110.762	27.7893	0.0018714	65	NA	Mus musculus	RefSeq	ILMN_197776	ILMN_227843	LOC435145	XM_987106.1	XM_987106.1	NA	435145	94399138	XM_987106.1
10524	99.9691	25.5241	0.157107	61	86.6465	16.6205	0.99969	36	99.0228	24.7551	0.467203	46	92.8086	18.6169	0.970442	46		90.0141	17.5607	0.998579	60	107.673	30.8366	0.0321614	40	99.5107	31.1024	0.457308	55	100.138	27.7028	0.419735	45	94.7262	24.2957	0.960378	59	NA	Mus musculus	RefSeq	ILMN_194321	ILMN_256297	4930560E09RIK	XM_283466.6	XM_283466.6	NA	67737	94402174	XM_283466.6
10528	100.976	22.9474	0.0923132	51	99.9965	19.1749	0.140819	51	102.083	22.9603	0.189627	37	98.5267	25.5566	0.455574	52		102.131	24.7415	0.0700014	54	98.083	19.5374	0.541406	45	104.08	23.9251	0.0683065	52	90.5539	19.9362	0.998388	50	97.0793	20.6191	0.865878	49	NA	Mus musculus	Riken	ILMN_206132	ILMN_206132	C630015A19RIK	ri|C630015A19|PX00084K05|AK083111|2716		NA	NA	NA	AK083111
10538	111.04	25.4493	0.000553423	39	102.371	22.37	0.0851382	35	105.17	22.0444	0.0295232	44	102.869	20.7755	0.0786601	40		99.4161	16.5774	0.195857	38	100.599	22.2711	0.30188	28	97.5681	21.1531	0.655751	33	108.512	31.9858	0.028497	46	98.6381	21.5225	0.694272	40	NA	Mus musculus	RefSeq	ILMN_217173	ILMN_217173	COL4A4	NM_007735.1	NM_007735.1	NA	12829	34328044	NM_007735.1
10541	87.2321	16.0743	0.998372	30	89.5784	16.7902	0.993086	34	98.4538	26.6486	0.524431	38	100.784	27.1383	0.26996	40		97.1688	21.8554	0.4911	33	97.1271	19.136	0.639503	30	92.9633	21.4353	0.961839	41	97.5111	22.0373	0.707081	46	106.357	31.1631	0.105241	44	NA	Mus musculus	RefSeq	ILMN_201542	ILMN_201542	RAET1B	NM_009017.1	NM_009017.1	NA	19369	6679618	NM_009017.1
10543	538.069	129.614	6.80514e-27	46	420.339	124.506	6.57115e-24	50	531.973	111.133	2.95573e-23	36	424.748	84.1116	4.12966e-31	49		389.774	77.7164	3.9501e-28	45	507.338	87.8323	2.19132e-35	50	495.074	107.676	8.98741e-25	40	489.153	110.689	4.33007e-24	40	577.31	139.816	1.3712e-28	49	NA	Mus musculus	RefSeq	ILMN_194751	ILMN_194751	TMEM120A	NM_172541.2	NM_172541.2	NA	215210	142365942	NM_172541.2
10544	133.418	28.1285	8.02199e-15	60	154.611	41.6319	6.35825e-13	48	118.048	25.5264	2.94175e-06	46	148.399	33.327	1.65851e-16	57		146.528	35.6083	1.19321e-14	55	131.814	33.9429	2.67153e-09	51	126.691	31.0318	5.53487e-08	49	125.017	31.5423	5.945e-07	47	125.717	34.4945	5.56036e-08	66	NA	Mus musculus	RefSeq	ILMN_208894	ILMN_326288	RNF165	XM_001481319.1	XM_001481319.1	NA	225743	149270125	XM_001481319.1
10546	204.606	38.5148	3.95863e-19	37	211.258	45.778	1.60702e-17	37	235.109	73.7381	2.58934e-13	36	191.683	45.2144	2.97998e-17	43		183.646	34.3001	6.39496e-16	33	184.415	28.8001	1.55881e-20	38	246.831	56.2577	3.89418e-19	39	197.607	45.8265	4.89363e-17	41	220.842	56.4896	3.40663e-16	39	NA	Mus musculus	RefSeq	ILMN_208730	ILMN_208730	BRP44	NM_027430.1	NM_027430.1	NA	70456	21312593	NM_027430.1
10551	99.2687	20.9215	0.268752	25	108.17	19.7096	0.00191761	31	103.945	19.7662	0.0665344	34	107.338	21.3899	0.00708803	36		110.07	27.2253	0.00224518	40	105.554	23.7728	0.0417963	35	101.478	20.5453	0.273077	27	110.076	28.9203	0.0233404	31	107.719	28.9697	0.0717199	35	NA	Mus musculus	RefSeq	ILMN_220040	ILMN_220040	PIK3C2A	NM_011083.2	NM_011083.2	NA	18704	145279205	NM_011083.2
10561	155.745	43.0669	9.21991e-14	52	149.809	30.6009	1.27572e-14	43	172.485	44.3938	5.37531e-15	46	147.677	37.0213	5.55778e-10	37		160.331	26.2847	1.28503e-16	36	150.205	33.0323	2.8643e-15	50	157.367	44.2767	7.90454e-12	46	179.513	49.3108	5.66603e-13	40	199.204	69.9874	3.02829e-12	44	NA	Mus musculus	RefSeq	ILMN_223020	ILMN_223020	PLCXD1	NM_207279.1	NM_207279.1	NA	403178	46402312	NM_207279.1
10563	89.7979	20.1351	0.987916	47	94.7652	22.0582	0.758869	46	90.7212	19.271	0.99902	61	95.1738	22.3334	0.829876	53		91.2728	21.1149	0.967139	47	91.1761	14.6577	0.999518	51	108.501	37.9631	0.042471	50	99.2898	25.1224	0.500683	51	99.8557	21.0916	0.571013	52	NA	Mus musculus	MEEBO	ILMN_184636	ILMN_184636	IGHV1S33_X02465_IG_HEAVY_VARIABLE_1S33_145	IGHV1S33_X02465_Ig_heavy_variable_1S33_145		NA	NA	NA
10575	271.756	90.1183	2.97865e-14	37	207.798	32.1735	1.45911e-17	29	248.28	55.7087	8.13873e-15	29	207.465	61.0032	2.18251e-10	28		179.033	34.15	7.66989e-18	39	256.797	61.3254	6.81744e-19	39	250.056	64.9715	1.98492e-19	44	231.543	58.7548	3.68722e-12	27	179.432	60.2069	4.00981e-11	43	NA	Mus musculus	RefSeq	ILMN_212941	ILMN_212941	CIDEB	NM_009894.2	NM_009894.2	NA	12684	142359816	NM_009894.2
10576	101.069	21.3212	0.101803	39	107.11	26.8473	0.0107403	41	108.998	24.6558	0.00188693	53	109.44	26.4285	0.00286451	46		107.183	26.7211	0.00594003	48	101.142	22.4378	0.21284	43	106.971	26.7494	0.0423821	36	107.847	26.2281	0.0192452	43	109.655	27.1132	0.00755287	54	NA	Mus musculus	Riken	ILMN_206286	ILMN_206286	SRB1	ri|B430201O11|PX00071K22|AK080894|2453		NA	NA	NA	AK080894
10577	166.861	32.9176	9.99498e-21	51	194.994	50.942	3.62739e-16	43	125.308	31.4948	1.61774e-06	41	128.556	26.8975	4.30794e-09	41		122.495	23.5188	1.12039e-09	47	174.896	53.4477	1.1178e-11	41	151.917	45.302	9.55227e-11	48	120.391	28.4118	0.000167167	30	173.866	64.8492	4.52638e-07	30	NA	Mus musculus	RefSeq	ILMN_223171	ILMN_223171	MRGPRF	NM_145379.2	NM_145379.2	NA	211577	118130108	NM_145379.2
10592	493.151	113.31	1.89268e-19	32	573.263	126.191	3.521e-25	40	601.085	172.093	4.54377e-30	58	454.533	110.598	1.24135e-21	38		607.091	139.781	5.66297e-20	32	490.924	66.342	1.7315e-21	26	530.425	82.4482	6.36096e-32	42	518.821	96.2026	6.33169e-21	30	504.166	124.612	1.7101e-18	32	NA	Mus musculus	RefSeq	ILMN_192374	ILMN_247101	3632451O06RIK	NM_026142.1	NM_026142.1	NA	67419	13385649	NM_026142.1
10593	102.557	21.9101	0.0481504	40	107.256	28.7695	0.00840684	49	111.326	25.4763	0.00269016	36	106.862	29.646	0.0259331	46		102.451	24.2145	0.121361	29	111.531	35.981	0.0175907	36	97.266	21.0496	0.696077	37	109.356	29.5568	0.0297066	33	108.045	29.4689	0.0441121	45	NA	Mus musculus	RefSeq	ILMN_212750	ILMN_212750	ZFP652	NM_201609.2	NM_201609.2	NA	268469	124378027	NM_201609.2
10594	102.336	21.2768	0.0736838	31	106.038	25.87	0.0161263	41	102.548	25.7259	0.185845	37	110.103	25.7628	0.00381987	37		100.182	18.2821	0.168887	33	112.899	28.5056	0.00147197	39	95.5839	19.3883	0.876518	43	96.3749	24.2919	0.762175	36	102.605	20.2135	0.27941	29	NA	Mus musculus	RefSeq	ILMN_210338	ILMN_210338	RNF139	NM_175226.3	NM_175226.3	NA	75841	142377504	NM_175226.3
10598	548.274	141.111	6.16325e-20	35	158.536	34.0755	2.44743e-13	37	125.994	21.5789	1.28213e-09	38	215.264	59.97	2.55902e-14	37		175.21	31.4099	1.93745e-14	30	155.344	43.3301	1.49764e-07	27	105.519	18.3908	0.0322004	30	139.142	28.7652	9.08488e-12	43	102.702	24.9299	0.290228	36	NA	Mus musculus	RefSeq	ILMN_193924	ILMN_232641	CXCL9	NM_008599.3	NM_008599.3	NA	17329	141801703	NM_008599.3
10601	111.053	20.8378	7.02662e-06	49	106.802	26.9182	0.0112402	43	108.384	25.3239	0.00601803	47	116.902	36.7535	0.000358237	50		115.177	28.7749	1.48634e-05	53	116.909	25.2185	1.27609e-06	52	117.635	33.9737	0.000123564	52	105.702	28.8866	0.0546387	54	108.865	21.6401	0.00544462	46	NA	Mus musculus	Riken	ILMN_206066	ILMN_206066	D830036I24RIK	ri|D830036I24|PX00199H08|AK052909|1138		NA	NA	NA	AK052909
10605	100.694	24.4206	0.14197	43	92.6084	22.4795	0.861004	31	97.8588	22.3627	0.572439	23	96.6932	19.1312	0.698924	49		95.8535	25.7889	0.621908	43	96.9976	19.0531	0.699266	52	97.5254	22.4751	0.655399	35	97.2341	18.9581	0.759917	43	95.8663	25.739	0.87164	43	NA	Mus musculus	RefSeq	ILMN_212279	ILMN_212279	OLFR984	NM_146608.1	NM_146608.1	NA	258601	33239011	NM_146608.1
10608	110.799	27.8181	0.00190792	37	124.678	37.0502	7.92621e-05	33	102.686	24.8219	0.179278	34	102.984	22.1245	0.0765356	44		105.197	23.677	0.0289039	33	94.4805	17.8143	0.880169	30	113.391	26.6289	0.00205607	33	110.309	31.5799	0.00547838	57	106.564	24.5174	0.05096	44	NA	Mus musculus	Riken	ILMN_205295	ILMN_205295	4833435K08RIK	ri|4833435K08|PX00313L07|AK029433|1896		NA	NA	NA	AK029433
10609	97.0472	20.1997	0.441342	57	94.3475	19.5654	0.8137	42	97.9499	22.9816	0.593149	50	94.2688	18.1142	0.947705	60		94.2157	18.6955	0.839655	43	92.3602	20.9037	0.981405	55	95.261	24.2715	0.847288	44	104.462	27.1661	0.0682887	63	96.5314	21.1151	0.904715	53	NA	Mus musculus	RefSeq	ILMN_211623	ILMN_317188	LOC667118	XR_035411.1	XR_035411.1	NA	NA	149234316	XR_035411.1
10612	99.4847	24.1029	0.239602	37	103.651	23.6503	0.0376818	43	97.1491	21.484	0.658971	32	107.07	24.8029	0.0046479	56		100.634	24.0448	0.194292	35	93.6108	14.1795	0.956913	28	100.866	24.1558	0.325943	37	110.645	33.5722	0.0160802	43	103.057	26.7387	0.253014	45	NA	Mus musculus	RefSeq	ILMN_218755	ILMN_218755	CDH24	NM_199470.1	NM_199470.1	NA	239096	41054975	NM_199470.1
10630	1284.74	339.62	2.04595e-23	39	981.158	159.423	7.74514e-24	30	1243.13	367.909	4.50908e-20	36	921.18	283.915	1.76634e-26	51		940.948	220.083	3.04512e-27	43	884.843	236.643	6.59625e-26	45	1005.08	277.795	4.10521e-19	33	855.783	198.223	2.38837e-22	35	1059	296.833	1.53945e-27	49	NA	Mus musculus	RefSeq	ILMN_210065	ILMN_210065	MRPL52	NM_026851.2	NM_026851.2	NA	68836	142387454	NM_026851.2
10632	92.0128	23.273	0.921438	52	109.605	34.9542	0.00103856	79	107.564	32.4229	0.0251214	54	98.9163	25.3326	0.406937	58		101.409	24.4245	0.106045	51	96.6174	21.9406	0.710453	48	101.256	26.427	0.318174	33	98.8693	22.5644	0.555943	56	94.9679	17.0896	0.989256	56	NA	Mus musculus	RefSeq	ILMN_221141	ILMN_229945	CTSQ	NM_029636.3	NM_029636.3	NA	104002	133892435	NM_029636.3
10634	119.615	23.058	2.91136e-07	37	100.137	23.2543	0.238078	30	96.056	17.8089	0.790239	30	99.1218	31.8847	0.44537	20		100.196	19.5337	0.191151	31	108.664	22.7172	0.00570526	35	108.943	24.8083	0.0144491	33	99.2842	23.5888	0.501177	36	99.6048	23.8571	0.573624	33	NA	Mus musculus	RefSeq	ILMN_253622	ILMN_253622	DYRK1B	NM_001037957.1	NM_001037957.1	NA	13549	83816921	NM_001037957.1
10639	3205.87	724.583	4.44524e-20	29	3251.2	833.855	5.007e-21	33	3108.75	669.669	2.58124e-27	39	2672.77	494.523	1.4528e-32	43		2517.8	446.157	2.59004e-27	35	3384.87	713.331	9.66602e-30	42	2323.7	388.741	9.1623e-26	32	2782.59	617.117	1.75681e-25	37	2897.91	495.638	3.15331e-33	42	NA	Mus musculus	RefSeq	ILMN_245416	ILMN_245416	FHL1	NM_001077362.1	NM_001077362.1	NA	14199	116517335	NM_001077362.1
10646	99.2788	25.4329	0.26134	39	104.495	25.6166	0.0585984	31	116.484	41.5877	0.00290431	46	102.76	22.0583	0.168069	22		100.425	23.1077	0.186161	39	104.413	29.5208	0.102254	40	102.957	27.877	0.154565	54	99.9199	18.9029	0.421069	37	107.577	36.6603	0.108148	41	NA	Mus musculus	MEEBO	ILMN_184634	ILMN_184634	OTX3	scl23967.5_34		NA	NA	31982584	NM_130865
10647	92.3242	16.5218	0.944705	39	99.4253	17.5403	0.181423	47	96.1949	19.7593	0.809586	48	95.0207	24.5101	0.822026	54		91.8768	20.0722	0.973354	58	96.0118	24.2289	0.760606	53	96.9602	21.3172	0.752756	49	101.625	28.1661	0.26947	56	101.37	26.3764	0.386497	60	NA	Mus musculus	MEEBO	ILMN_191157	ILMN_191157	SCL000896.1_70	scl000896.1_70	M17320.1	NA	NA	623197	M17320.1
10669	316.702	95.9035	2.25674e-14	32	256.411	83.4955	2.20217e-15	41	302.29	85.9582	3.83538e-20	45	253.174	56.9388	2.56606e-17	34		217.515	40.1343	4.96422e-16	29	317.304	90.0866	1.09688e-22	50	309.196	74.7079	1.40853e-21	42	250.479	60.3377	1.87009e-18	39	337.535	96.4078	1.80818e-16	35	NA	Mus musculus	MEEBO	ILMN_209120	ILMN_209120	CENTG3	scl0004123.1_58	NM_139153.1	NA	NA	21040228	NM_139153.1
10670	92.031	18.3791	0.923743	34	90.3187	16.6064	0.979678	28	96.9504	25.0506	0.701962	57	88.7009	16.5723	0.999613	41		82.3479	16.5382	0.998972	17	90.0376	15.4731	0.998672	36	100.246	25.5078	0.376919	46	94.8499	21.1213	0.912432	43	88.3171	15.6854	0.999887	30	NA	Mus musculus	RefSeq	ILMN_214049	ILMN_214049	SLC5A4B	NM_023219.2	NM_023219.2	NA	64454	117676362	NM_023219.2
10671	5565.71	1374.02	2.34283e-30	47	5506.07	1106.49	4.74855e-30	41	5076.3	777.414	1.69311e-39	47	5575.66	918.262	9.28967e-36	44		4807.55	833.553	1.53573e-35	45	5986.13	1141.21	3.311e-38	51	5005.64	933.976	2.26818e-47	63	5045.94	977.853	3.15346e-39	53	6029.11	1320.28	1.20046e-38	56	NA	Mus musculus	RefSeq	ILMN_190794	ILMN_239113	TMED10	NM_026775.4	NM_026775.4	NA	68581	115311554	NM_026775.4
10672	203.267	58.5105	4.4708e-15	42	224.005	37.028	4.45908e-18	30	241.265	51.6499	1.22322e-14	28	243.902	63.0433	6.58829e-17	38		216.487	42.304	3.44016e-20	39	204.094	38.4777	5.84523e-17	33	270.34	69.4352	3.28387e-15	32	238.374	55.8433	1.1355e-19	42	221.206	75.5435	4.83035e-13	41	NA	Mus musculus	RefSeq	ILMN_214135	ILMN_214135	STXBP1	NM_009295.1	NM_009295.1	NA	20910	6678178	NM_009295.1
10673	128.86	27.1892	3.99089e-11	49	110.151	22.8827	1.56709e-05	62	123.967	26.804	2.15419e-08	48	137.932	37.4508	1.61143e-12	65		108.919	23.6192	8.27428e-05	64	129.335	28.9636	4.30131e-12	62	123.186	36.739	8.927e-06	52	109.188	24.4741	0.0022454	54	113.836	29.4429	0.00122854	49	NA	Mus musculus	Riken	ILMN_205129	ILMN_205129	CAPN2	ri|E130314B09|PX00209I15|AK053832|3018		NA	NA	NA	AK053832
10674	2285.83	475.84	1.20448e-25	36	2403.33	505.908	1.63768e-25	36	2213.87	423.828	1.51455e-27	37	2236.88	497.836	2.9708e-27	40		1906.42	447.478	2.13251e-34	53	2471.28	467.089	2.54902e-39	53	1890.4	328.221	6.78026e-35	45	2184.46	488.661	6.65187e-35	52	2109.23	389.741	1.05162e-44	60	NA	Mus musculus	RefSeq	ILMN_212597	ILMN_212597	SYVN1	NM_028769.4	NM_028769.4	NA	74126	40254387	NM_028769.4
10678	251.175	64.6218	5.24336e-14	30	283.429	92.2618	2.53144e-18	47	265.854	79.3541	6.88157e-18	44	332.922	92.1817	5.39475e-24	51		261.625	66.0435	4.13808e-20	43	256.872	81.5658	1.24054e-15	41	287.589	78.5918	2.97469e-18	40	269.923	89.7052	2.37702e-16	44	247.067	81.4012	4.60091e-19	55	NA	Mus musculus	MEEBO	ILMN_185049	ILMN_185049	1700009P03RIK	scl45183.26_223		NA	NA	47271409	NM_134077
10681	97.9975	21.6491	0.318812	58	97.196	25.3184	0.484348	64	98.6633	23.0138	0.50718	53	88.3252	15.3159	0.999998	64		89.0651	16.2279	0.99942	49	97.8728	19.905	0.574261	53	94.5662	19.6569	0.931401	44	97.2873	23.8849	0.726373	52	97.6842	23.3835	0.818084	63	NA	Mus musculus	RefSeq	ILMN_198032	ILMN_198032	LOC329443	XM_283748.2	XM_283748.2	NA	NA	38080704	XM_283748.2
10682	103.749	25.6306	0.0503984	37	113.683	23.4472	1.67405e-05	43	112.68	31.2982	0.0104599	30	124.765	36.4415	0.000249485	29		111.063	18.2645	1.68764e-05	38	116.672	30.8569	0.000152087	44	117.743	34.5202	0.00128679	36	107.121	26.6129	0.0560797	31	112.019	30.4381	0.00748243	44	NA	Mus musculus	RefSeq	ILMN_215572	ILMN_215572	MOBKL2C	NM_175308.2	NM_175308.2	NA	100465	31341565	NM_175308.2
10685	91.0577	19.4864	0.982654	57	92.6625	14.8422	0.96925	42	87.8744	13.3471	0.999999	45	111.394	34.6971	0.00747503	44		87.7858	15.9889	0.999429	37	90.8421	22.8271	0.970558	35	92.3152	19.411	0.976128	35	86.4963	13.9719	0.999998	36	94.805	18.6303	0.95711	35	NA	Mus musculus	RefSeq	ILMN_193784	ILMN_193784	V1RC16	NM_134171.1	NM_134171.1	NA	171189	21717670	NM_134171.1
10692	95.7789	22.1099	0.604693	46	96.9325	21.4554	0.514467	32	96.1458	21.4818	0.764524	37	95.8593	13.7338	0.842159	38		94.7935	20.6409	0.747804	37	115.26	40.0015	0.00967056	34	104.187	27.4844	0.116851	42	104.352	24.3699	0.078741	48	92.4586	24.3782	0.95149	28	NA								NA	NA	NA
10703	91.591	21.5687	0.929402	41	97.4381	17.3876	0.45291	32	98.9841	22.7418	0.47099	40	91.3869	20.3417	0.954526	28		98.1131	24.3278	0.407666	31	104.221	26.1915	0.10507	33	96.3567	23.1133	0.77868	44	89.4889	20.1342	0.998661	43	105.679	37.1917	0.137334	60	NA	Mus musculus	RefSeq	ILMN_261557	ILMN_261557	GM397	NM_001013765.2	NM_001013765.2	NA	245109	118131157	NM_001013765.2
10706	96.2682	19.7629	0.553473	49	103.528	25.5172	0.0264318	61	94.0339	18.886	0.958608	51	110.02	32.7914	0.00510703	54		101.29	31.0293	0.214122	35	97.8682	19.9529	0.568111	44	102.843	27.7486	0.165185	52	105.449	28.9856	0.054306	59	97.9579	25.9366	0.743988	50	NA	Mus musculus	RefSeq	ILMN_193053	ILMN_315127	EG330031	XM_001473563.1	XM_001473563.1	NA	330031	149253491	XM_001473563.1
10707	129.698	36.2268	4.9385e-06	33	129.923	37.5827	2.84613e-06	37	125.18	38.436	5.76822e-05	39	120.4	32.6738	1.07192e-05	48		133.435	28.1114	3.40928e-09	35	120.546	23.0557	2.65731e-08	46	118.569	22.338	2.31773e-05	30	120.216	30.6018	0.000142856	35	139.819	48.3261	1.69309e-06	43	NA	Mus musculus	RefSeq	ILMN_216195	ILMN_216195	1110034A24RIK	NM_027269.3	NM_027269.3	NA	109065	66793420	NM_027269.3
10709	389.238	107.649	9.11818e-25	50	536.962	110.189	2.6038e-40	63	399.598	88.262	3.98816e-34	59	483.88	84.674	6.08017e-35	50		503.849	96.2319	1.04522e-34	52	449.292	93.6181	7.41701e-27	43	469.073	78.6533	1.00227e-28	40	546.635	168.204	9.90204e-26	53	403.209	108.938	6.16026e-30	60	NA	Mus musculus	RefSeq	ILMN_201580	ILMN_311023	RAPGEF2	NM_001099624.1	NM_001099624.1	NA	76089	151301002	NM_001099624.1
10711	110.652	28.1232	0.00327584	34	93.1197	16.8277	0.902951	32	104.576	23.9027	0.0538371	45	105.042	30.8771	0.0638575	48		112.951	22.6669	0.000253358	31	101.237	21.2562	0.210263	37	102.177	28.4756	0.25782	36	102.343	25.2289	0.18096	58	118.249	34.7598	0.000295023	51	NA	Mus musculus	RefSeq	ILMN_198615	ILMN_312982	EG212753	XM_001478790.1	XM_001478790.1	NA	212753	149274217	XM_001478790.1
10717	351.686	70.941	6.84649e-17	27	372.052	89.6003	1.72733e-23	43	529.069	177.517	5.24459e-15	32	329.675	112.239	2.23787e-15	38		353.129	92.595	8.84546e-22	43	404.136	172.07	1.59818e-12	35	394.651	127.4	5.93216e-17	38	430.838	140.124	1.22857e-17	39	576	196.432	4.41623e-20	44	NA	Mus musculus	RefSeq	ILMN_223170	ILMN_223170	B9D2	NM_172148.1	NM_172148.1	NA	232987	26024310	NM_172148.1
10719	181.596	51.0476	7.62182e-14	42	169.822	34.1162	1.93259e-15	37	182.02	45.931	3.83916e-20	58	148.559	34.9243	2.84829e-15	55		146.145	30.6699	8.24924e-18	58	167.943	40.9917	2.14557e-17	53	141.657	31.389	1.59213e-14	56	155.299	42.9833	1.42036e-12	50	149.107	42.4136	2.25554e-10	47	NA	Mus musculus	RefSeq	ILMN_196032	ILMN_228350	LGR6	NM_001033409.3	NM_001033409.3	NA	329252	146198754	NM_001033409.3
10722	95.6571	19.9128	0.630121	45	98.7375	22.5549	0.302004	50	97.749	23.5861	0.606948	44	103.858	21.31	0.0633736	34		90.5125	18.5063	0.990518	47	99.1037	26.7074	0.429095	45	94.1261	17.8409	0.967683	47	100.895	27.5422	0.34317	49	100.383	25.866	0.499902	44	NA	Mus musculus	RefSeq	ILMN_199487	ILMN_329357	LOC100041608	XM_001475909.1	XM_001475909.1	NA	100041608	149273100	XM_001475909.1
10725	157.39	33.127	4.36197e-18	51	199.69	62.5775	1.81966e-10	31	188.417	53.2755	3.24368e-12	36	188.401	41.0474	2.44578e-19	46		222.366	44.2003	2.24135e-16	31	177.168	44.8105	5.31359e-18	53	175.084	46.011	9.44282e-14	42	165.553	37.6547	4.87393e-13	37	181.047	59.292	4.40586e-11	41	NA	Mus musculus	RefSeq	ILMN_196434	ILMN_238820	SLC35F4	NM_029238.2	NM_029238.2	NA	75288	142363008	NM_029238.2
10730	1383.58	317.395	2.61555e-21	32	1379.45	407.06	7.13347e-23	41	1399.77	494.203	4.62799e-15	30	1629.43	396.516	3.74313e-26	41		1484.6	391.251	6.5853e-22	36	1292.52	262.911	7.95816e-29	41	1097.83	238.796	5.12772e-30	45	1426.25	301.53	1.33942e-31	46	1379.72	281.79	1.58994e-33	48	NA	Mus musculus	RefSeq	ILMN_202337	ILMN_236748	CBX6	NM_028763.3	NM_028763.3	NA	494448	61657983	NM_028763.3
10731	97.1951	24.944	0.456107	26	93.3902	11.7262	0.972697	40	98.1958	19.1231	0.55286	24	95.4556	22.2658	0.79497	48		98.7681	24.4603	0.336855	38	107.847	33.1455	0.0644796	30	102.272	24.1545	0.191402	44	99.7996	19.7222	0.448741	26	100.268	20.9179	0.513654	40	NA	Mus musculus	RefSeq	ILMN_185312	ILMN_254269	NPAS2	NM_008719.1	NM_008719.1	NA	18143	6679101	NM_008719.1
10735	108.28	19.7552	0.000164863	44	119.412	31.1053	7.07539e-06	46	108.533	29.4785	0.00624384	60	109.609	24.0719	0.000527471	53		105.967	20.7103	0.00147126	53	113.643	28.9079	8.71872e-05	58	104.288	22.974	0.047223	56	109.61	30.2287	0.00596851	58	105.942	29.6914	0.0959474	50	NA	Mus musculus	RefSeq	ILMN_196623	ILMN_232792	SLC25A36	NM_138756.4	NM_138756.4	NA	192287	146149334	NM_138756.4
10736	97.6376	25.1513	0.399097	43	98.5945	23.8339	0.346091	39	88.84	17.7736	0.997136	29	90.4751	20.9288	0.981143	35		97.4824	20.7863	0.450815	42	104.476	28.8201	0.100525	38	97.4453	24.5615	0.659872	40	99.5674	20.7269	0.473144	27	93.6581	20.0767	0.992348	56	NA	Mus musculus	MEEBO	ILMN_216772	ILMN_216772	MUC4	scl0140474.33_123	NM_080457.1	NA	NA	23956251	NM_080457.1
10739	220.42	48.3532	1.99215e-17	36	227.682	59.8911	1.43198e-14	34	204.725	68.9943	2.19117e-10	33	240.06	63.427	7.86379e-19	44		239.817	57.8698	8.22088e-21	45	216.797	71.6113	1.51262e-10	31	193.213	35.7616	2.37841e-17	35	202.626	69.5273	2.35918e-11	38	210.911	73.0356	4.35541e-12	40	NA	Mus musculus	RefSeq	ILMN_217954	ILMN_217954	RG9MTD1	NM_029092.2	NM_029092.2	NA	52575	141801225	NM_029092.2
10743	1483.44	403.197	9.52043e-29	49	1616.71	398.778	9.81923e-37	59	1522.94	354.187	1.9465e-27	42	1387.2	236.828	2.34999e-30	39		1524.21	311.611	2.41371e-32	46	1732.52	309.372	9.24204e-36	47	1831.72	351.434	3.42016e-30	41	1721.95	288.485	4.057e-30	38	1646.68	233.543	1.12927e-32	38	NA	Mus musculus	RefSeq	ILMN_249320	ILMN_249320	UBL7	NM_027086.1	NM_027086.1	NA	69459	21312293	NM_027086.1
10746	146.911	34.3843	2.30431e-08	27	166.028	44.705	9.65029e-15	49	171.228	50.2796	5.17453e-13	46	154.921	57.5915	4.16112e-06	30		128.287	28.3321	3.50462e-09	43	158.752	53.0994	2.41292e-06	26	156.907	44.112	1.17547e-08	32	159.141	33.6886	3.30966e-12	34	154.277	40.7504	1.66717e-08	31	NA	Mus musculus	RefSeq	ILMN_215267	ILMN_231908	E230008N13RIK	XM_975070.1	XM_975070.1	NA	381522	94373265	XM_975070.1
10747	100.819	26.5013	0.190286	32	101.389	28.9581	0.236277	24	97.575	13.9221	0.654564	24	118.359	46.721	0.0275658	22		94.3098	14.6348	0.802125	21	101.13	25.3534	0.251878	39	116.069	35.4974	0.00483275	33	96.2242	24.2154	0.760695	32	120.234	37.4341	0.00303788	31	NA								NA	NA	NA
10750	106.532	25.408	0.00726434	43	106.859	25.9094	0.00692759	46	107.184	28.3144	0.0126919	59	104.026	25.2758	0.0603761	46		107.498	26.8827	0.00339768	53	101.805	20.7524	0.137877	45	109.463	32.5146	0.0176829	46	114.301	32.9771	0.00236948	43	110.423	29.3107	0.00619081	57	NA	Mus musculus	Riken	ILMN_206993	ILMN_206993	NEO1	ri|5930405G04|PX00646E07|AK077830|2792		NA	NA	NA	AK077830
10753	227.638	59.9719	1.55644e-09	21	196.493	46.4623	1.00438e-14	35	191.819	67.298	1.45793e-10	38	232.647	64.8225	2.70477e-17	43		268.335	64.0139	2.16628e-25	52	274.127	61.3219	2.44336e-23	45	298.356	77.7045	2.41247e-18	38	307.241	88.9919	8.11641e-16	35	243.256	64.137	1.65554e-21	51	NA	Mus musculus	RefSeq	ILMN_219249	ILMN_219249	EHD3	NM_020578.2	NM_020578.2	NA	57440	141802831	NM_020578.2
10754	94.4862	21.8955	0.737171	42	89.8316	20.4389	0.97299	32	108.174	31.8464	0.0440743	35	102.535	26.6455	0.154273	39		87.0489	13.063	0.999692	26	96.2428	21.1674	0.744843	43	108.915	31.5047	0.0325675	37	95.7732	15.1732	0.929656	42	99.0292	25.0381	0.609418	27	NA	Mus musculus	RefSeq	ILMN_194200	ILMN_245100	D230010M03RIK	NM_178724.2	NM_178724.2	NA	241547	31341300	NM_178724.2
10762	101.311	24.8086	0.0690575	64	91.8921	20.8848	0.961474	53	106.472	30.2635	0.0250501	61	99.3106	23.7374	0.365953	48		98.9195	25.811	0.295148	58	95.036	22.9845	0.827645	43	92.7139	20.3689	0.994041	69	99.8445	25.3087	0.442564	45	95.3527	21.5505	0.930805	42	NA	Mus musculus	RefSeq	ILMN_194259	ILMN_254810	CEBPZ	NM_001024806.2	NM_001024806.2	NA	12607	95006993	NM_001024806.2
10767	145.937	32.7428	2.46224e-13	45	123.684	22.0659	3.76097e-09	38	134.343	30.9917	1.48251e-07	32	153.407	41.97	3.82216e-09	34		129.906	45.35	0.000546111	26	126.49	40.7143	0.00015702	34	106.422	32.5205	0.085624	38	124.209	30.7824	1.24116e-05	36	108.039	19.029	0.0178678	30	NA	Mus musculus	RefSeq	ILMN_219982	ILMN_219982	KLHL13	NM_026167.3	NM_026167.3	NA	67455	146134897	NM_026167.3
10768	1799.12	459.386	2.65472e-24	39	1477.84	316.255	3.59675e-28	41	1687.61	355.327	6.9195e-38	55	1696.98	240.976	7.12245e-27	31		1517.42	336.051	7.75626e-40	60	1931.69	346.546	1.39316e-33	44	1350.12	242.901	3.36859e-30	40	1688.6	358.405	9.66326e-32	46	1342.86	193.426	2.78582e-27	32	NA	Mus musculus	RefSeq	ILMN_215647	ILMN_215647	GM2A	NM_010299.2	NM_010299.2	NA	14667	31560810	NM_010299.2
20010	348.082	100.147	2.05666e-22	48	315.985	60.3791	1.03635e-25	42	360.408	95.5308	2.16142e-17	34	265.682	50.3288	1.39374e-27	48		277.511	62.96	7.52354e-23	44	338.304	82.306	5.03158e-31	60	279.119	69.85	2.60745e-19	40	315.762	72.3995	4.73892e-22	41	333.846	97.6927	8.86917e-18	39	NA	Mus musculus	RefSeq	ILMN_218651	ILMN_218651	KHK	NM_008439.3	NM_008439.3	NA	16548	118130797	NM_008439.3
20014	101.044	28.2722	0.133912	52	92.2357	24.1095	0.924737	53	95.8296	19.2968	0.861766	54	90.3813	17.1295	0.9985	48		99.2495	22.3983	0.230457	59	103.833	23.7505	0.0636026	46	95.7241	23.4579	0.86607	62	98.278	21.6176	0.633297	53	110.735	39.3306	0.0542766	39	NA	Mus musculus	RefSeq	ILMN_200551	ILMN_200551	LOC383334	XM_356990.1	XM_356990.1	NA	NA	38083623	XM_356990.1
20017	106.76	25.7209	0.00304247	53	107.526	24.4659	0.0016661	52	108	25.4184	0.00523331	53	101.148	25.5312	0.194564	54		102.53	25.4634	0.0501129	61	102.711	23.4613	0.0994881	50	98.6829	22.9242	0.54898	57	98.8688	26.5786	0.546304	53	105.452	29.3245	0.0929779	60	NA	Mus musculus	RefSeq	ILMN_197786	ILMN_234773	LOC666840	XR_001926.2	XR_001926.2	NA	NA	149252072	XR_001926.2
20019	110.732	34.2165	0.00457954	44	103.273	27.7937	0.0831221	40	91.4667	16.3303	0.996113	40	99.2769	26.2449	0.39049	41		101.955	13.5783	0.0192578	36	96.4019	22.202	0.714864	41	103.873	27.451	0.150043	36	111.193	35.7128	0.0208276	40	107.331	30.8934	0.0814948	40	NA	Mus musculus	MEEBO	ILMN_189174	ILMN_189174	4921517J08RIK	scl50516.1.9_19		NA	NA	51770388	XM_128768
20022	93.0266	17.5054	0.881822	34	97.3546	20.834	0.467735	36	95.2077	21.3824	0.858876	44	101.446	22.2692	0.214756	29		105.841	27.0645	0.0301722	36	84.5125	11.0943	0.999999	24	93.3965	17.6844	0.962306	33	100.682	24.0521	0.35546	42	106.762	36.2841	0.149395	36	NA								NA	NA	NA
20025	210.183	47.6304	1.1902e-15	34	243.794	57.8827	4.36341e-15	31	210.506	54.8102	2.04907e-13	33	235.579	52.539	4.39798e-14	28		234.616	42.2813	1.06544e-20	36	221.959	41.6936	6.7033e-17	31	242.71	75.5087	2.36026e-16	44	187.008	30.3134	1.31115e-17	33	235.149	67.1334	1.1555e-14	37	NA	Mus musculus	RefSeq	ILMN_222533	ILMN_222533	PCGF6	NM_027654.1	NM_027654.1	NA	71041	28076972	NM_027654.1
20026	101.482	22.3169	0.0768593	45	112.619	20.6247	1.30655e-05	40	118.855	36.0034	0.00129214	34	102.249	23.1492	0.114484	47		102.294	23.1663	0.0899655	37	103.51	25.5337	0.11212	38	105.821	29.9087	0.0705787	44	115.03	31.0197	0.00092062	43	122.329	44.8002	0.00160236	41	NA	Mus musculus	Riken	ILMN_202667	ILMN_202667	A930024K11RIK	ri|A930024K11|PX00066L15|AK020887|737		NA	NA	NA	AK020887
20037	2267.03	481.945	1.08415e-30	44	2286.98	431.532	2.0035e-36	49	2732.04	641.299	2.02086e-28	43	2526	561.655	3.19742e-33	49		2487.75	531.13	1.09192e-32	47	2644.73	371.199	4.45621e-34	39	2671.82	547.298	3.81523e-32	45	2777.22	508.409	2.03531e-25	33	2618.24	405.967	4.87573e-30	36	NA	Mus musculus	RefSeq	ILMN_221776	ILMN_221776	ARL6IP4	NM_144509.1	NM_144509.1	NA	65105	21362282	NM_144509.1
20040	123.11	37.1618	2.38689e-05	41	105.14	19.0509	0.00492836	41	118.993	30.0853	0.000460671	30	109.589	20.1304	0.000180511	46		112.738	21.1617	0.000137917	31	110.677	22.1945	0.000248823	46	112.157	27.4297	0.00249516	39	105.559	18.8818	0.025654	37	121.022	40.6831	0.00194685	37	NA	Mus musculus	RefSeq	ILMN_196584	ILMN_196584	EPOR	NM_010149.3	NM_010149.3	NA	13857	116292185	NM_010149.3
20041	114.154	22.6284	0.00028629	26	116.535	27.9413	0.000174653	33	105.698	20.5384	0.0446944	27	106.436	23.9815	0.0161943	41		113.254	27.6381	0.000456467	38	121.825	33.9799	0.000555175	28	123.15	34.9248	0.000239876	32	143.418	51.3981	9.08203e-06	34	131.603	34.7862	4.64084e-06	34	NA	Mus musculus	RefSeq	ILMN_235906	ILMN_235906	NT5DC3	NM_001003910.1	NM_001003910.1	NA	103220	51491846	NM_001003910.1
20044	92.3997	21.6482	0.900002	44	87.2479	18.1194	0.995421	27	95.579	17.998	0.894974	53	93.4928	22.5125	0.94334	61		87.6879	17.7079	0.999862	54	87.4131	14.6835	0.999999	53	99.2295	24.8471	0.479783	55	92.1614	19.2927	0.9936	49	96.2276	22.5825	0.900109	50	NA	Mus musculus	RefSeq	ILMN_187955	ILMN_311431	LOC628101	XR_035428.1	XR_035428.1	NA	NA	149267394	XR_035428.1
20047	103.245	19.4413	0.0301414	33	118.502	26.6919	1.8108e-05	35	113.46	28.6411	0.00152218	38	101.275	19.7979	0.157713	41		112.296	25.4048	0.000969451	32	106.581	27.8748	0.0773669	25	112.689	22.95	0.00395339	24	106.974	18.3104	0.00633914	39	125.23	36.434	0.000271101	32	NA	Mus musculus	RefSeq	ILMN_210782	ILMN_210782	MBD3L2	NM_144934.2	NM_144934.2	NA	234988	40538831	NM_144934.2
20048	96.0655	26.2669	0.556973	42	112.757	26.3533	0.000169501	43	104.288	21.727	0.0544714	41	99.6018	23.7689	0.336583	47		100.963	27.2627	0.189928	39	96.468	15.7661	0.770924	38	107.305	23.9102	0.0145229	43	100.953	22.8515	0.314618	45	98.0509	19.7548	0.769831	40	NA	Mus musculus	RefSeq	ILMN_218129	ILMN_246980	OLFR665	NM_146814.1	NM_146814.1	NA	258810	22129232	NM_146814.1
20050	100.521	24.1121	0.15224	42	98.8121	22.6989	0.30486	45	100.061	22.0084	0.336025	49	107.098	29.4162	0.0322912	39		98.3651	21.8007	0.335306	53	105.219	18.3552	0.00297924	59	101.659	24.6805	0.239452	46	105.818	28.2189	0.0335877	65	107.525	31.4374	0.0652437	46	NA	Mus musculus	RefSeq	ILMN_197468	ILMN_197468	LOC218997	XM_139014.2	XM_139014.2	NA	NA	38076108	XM_139014.2
20056	187.463	51.532	6.41064e-10	27	228.174	61.8939	4.52596e-10	23	188.323	58.0437	8.70031e-12	38	217.001	61.1754	7.86502e-12	30		290.9	83.068	3.74207e-14	31	185.921	51.1865	6.59631e-14	41	179.137	47.6177	8.49477e-13	38	190.732	59.1361	2.39613e-12	40	186.004	70.7837	2.32147e-07	29	NA	Mus musculus	RefSeq	ILMN_216862	ILMN_216862	HAP1	NM_010404.2	NM_010404.2	NA	15114	30061485	NM_010404.2
20059	230.196	53.9353	4.76533e-26	57	251.165	45.1038	1.25718e-28	49	259.203	53.0984	3.46076e-20	37	212.083	38.8851	9.27056e-19	35		188.92	34.7526	1.64419e-21	44	206.996	44.981	3.72578e-30	68	250.084	74.6843	3.4226e-16	41	214.125	56.9589	8.63045e-21	54	253.482	51.5649	1.94003e-20	38	NA	Mus musculus	Riken	ILMN_207391	ILMN_207391	2810403A07RIK	ri|C530033N14|PX00669O22|AK083018|2388		NA	NA	NA	AK083018
20064	377.483	122.7	8.55883e-21	48	213.512	53.2618	4.76038e-13	30	243.22	64.4992	1.63585e-12	28	291.633	81.7989	4.74504e-18	40		210.983	41.3411	4.79239e-16	31	338.448	66.8601	1.85746e-17	28	146.603	29.8359	1.79e-10	32	171.294	47.1882	2.18958e-11	37	222.679	48.9925	3.18536e-16	34	NA	Mus musculus	RefSeq	ILMN_224008	ILMN_239891	CAPG	NM_007599.3	NM_007599.3	NA	12332	142354781	NM_007599.3
20066	636.018	152.939	1.53659e-23	39	530.75	131.338	5.4263e-22	38	453.319	122.663	1.32554e-16	31	805.25	169.416	8.64199e-27	40		648.279	166.697	2.22723e-20	35	447.425	87.5789	5.30072e-31	48	518.017	93.1092	1.15402e-26	38	377.177	117.484	5.97106e-21	47	675.616	166.968	1.52772e-26	45	NA	Mus musculus	RefSeq	ILMN_217242	ILMN_217242	SLC38A2	NM_175121.3	NM_175121.3	NA	67760	31543734	NM_175121.3
20072	100.908	18.954	0.069624	45	96.8435	16.7497	0.540271	56	99.9322	21.7219	0.321304	70	101.194	25.4288	0.167637	65		108.086	30.2501	0.005748	52	98.6886	19.9446	0.456144	54	96.1265	24.0369	0.814982	55	88.4621	13.1471	1	55	99.245	25.4232	0.622154	49	NA	Mus musculus	RefSeq	ILMN_184557	ILMN_184557	XPC	NM_009531.2	NM_009531.2	NA	22591	121247428	NM_009531.2
20075	261.406	66.6599	1.57087e-16	35	122.226	22.9328	2.27668e-07	33	115.261	20.3264	5.16674e-06	39	120.25	31.1156	1.96932e-05	42		119.634	30.6293	1.46827e-05	41	206.684	46.8374	1.09718e-15	35	129.888	29.8436	9.99416e-08	38	211.094	34.2585	3.29209e-20	35	206.563	63.3567	1.57262e-14	44	NA	Mus musculus	RefSeq	ILMN_213078	ILMN_213078	MFAP4	NM_029568.2	NM_029568.2	NA	76293	118130625	NM_029568.2
20079	851.645	156.377	3.24672e-38	53	830.006	175.598	2.93771e-45	69	618.722	133.214	4.8583e-33	52	848.452	124.04	3.81971e-43	53		778.108	134.37	4.05748e-37	50	873.663	114.172	1.92798e-36	42	812.815	132.593	7.64733e-40	52	757.504	158.704	6.10011e-35	53	681.832	159.626	9.73193e-40	66	NA	Mus musculus	RefSeq	ILMN_192135	ILMN_246397	PTP4A1	NM_011200.2	NM_011200.2	NA	19243	117606373	NM_011200.2
20088	160.452	33.2079	1.67452e-16	44	204.633	47.7927	3.82867e-16	37	166.955	35.1507	1.37464e-14	38	187.675	45.2085	3.8324e-14	36		155.421	33.9263	4.55318e-13	38	197.804	36.817	1.52948e-19	39	241.412	68.6731	2.2258e-18	46	229.916	47.0322	5.9518e-20	39	200.774	57.3117	2.55118e-17	51	NA	Mus musculus	RefSeq	ILMN_251788	ILMN_251788	CXCL12	NM_001012477.1	NM_001012477.1	NA	20315	60279261	NM_001012477.1
20091	101.991	24.6029	0.0916965	39	99.0309	22.616	0.298314	38	101.752	31.6385	0.314719	26	97.1646	19.1062	0.609628	31		101.822	21.6855	0.0773365	44	89.6624	18.4869	0.989365	27	89.1485	19.5226	0.993875	28	85.8785	12.6011	0.999991	25	94.265	11.9249	0.993427	27	NA								NA	NA	NA
20092	172.049	32.9834	1.34437e-25	60	176.722	47.2319	5.41331e-17	52	166.722	59.1907	4.02302e-11	51	198.553	61.9078	8.93984e-18	57		156.344	40.7777	2.24919e-15	55	151.891	55.5037	4.07782e-11	65	138.739	47.1976	6.85291e-09	61	152.511	45.938	1.32297e-11	53	143.165	40.5519	2.07875e-12	65	NA	Mus musculus	RefSeq	ILMN_214551	ILMN_225652	CGN	XM_001001375.2	XM_001001375.2	NA	70737	149251313	XM_001001375.2
20095	205.44	60.8439	6.51894e-13	36	199.25	49.422	2.33023e-11	27	245.094	73.1549	4.82615e-16	41	159.372	35.1968	7.0786e-09	24		181.515	30.0676	9.43339e-17	32	196.112	49.3827	3.06161e-16	42	189.73	48.8996	5.44466e-15	41	205.613	67.9009	2.30792e-08	25	233.292	91.2132	1.22614e-11	40	NA	Mus musculus	RefSeq	ILMN_245068	ILMN_245068	SHF	NM_001013829.2	NM_001013829.2	NA	435684	111185923	NM_001013829.2
20100	111.894	21.0245	7.03629e-05	35	123.1	39.6284	0.000400251	32	119.641	27.6856	9.92479e-06	41	119.654	28.5488	1.23541e-06	50		106.323	20.9677	0.0101074	31	109.146	15.7313	3.44718e-05	42	114.646	25.0188	0.000471963	34	126.148	32.2127	3.49355e-06	39	129.465	41.1693	0.000354662	29	NA	Mus musculus	RefSeq	ILMN_210233	ILMN_210233	CACNB1	NM_145121.1	NM_145121.1	NA	12295	41281727	NM_145121.1
20102	291.643	91.0106	1.23011e-16	40	318.934	58.0963	2.41445e-19	30	302.035	86.0774	8.7684e-17	37	275.706	64.419	5.33964e-17	33		274.338	62.891	3.63427e-20	39	276.204	57.1189	1.3163e-20	37	351.774	74.5985	3.72096e-20	34	380.678	84.9959	1.15222e-23	41	358.423	93.2372	1.59801e-17	34	NA	Mus musculus	RefSeq	ILMN_211901	ILMN_211901	PPP2R5B	NM_198168.3	NM_198168.3	NA	225849	142364854	NM_198168.3
20110	266.799	57.822	8.23172e-19	35	378.891	99.5409	1.30588e-23	46	318.867	72.904	1.15367e-19	36	253.174	53.9757	5.85463e-20	38		291.34	62.9372	1.74672e-20	37	302.266	60.4177	1.51877e-35	62	266.214	42.7644	2.03916e-29	46	329.306	79.396	4.5943e-21	40	281.195	69.3313	3.97241e-18	37	NA	Mus musculus	RefSeq	ILMN_217595	ILMN_217595	IRAK2	NM_172161.2	NM_172161.2	NA	108960	31543002	NM_172161.2
20112	398.55	104.919	4.4738e-15	28	546.843	90.4349	9.85249e-37	50	423.628	60.8592	6.47213e-19	24	443.773	87.5756	4.76118e-24	37		515.734	99.4393	6.26218e-27	40	482.583	93.1836	1.99679e-23	35	470.783	118.46	7.39237e-24	43	557.466	127.822	1.50949e-29	49	448.381	83.8724	8.66912e-25	37	NA	Mus musculus	RefSeq	ILMN_211089	ILMN_211089	MAK10	NM_030153.1	NM_030153.1	NA	78689	21644570	NM_030153.1
20113	102.442	20.5141	0.0602916	32	106.008	25.1611	0.0115815	44	108.189	26.7664	0.00739701	51	97.0321	16.76	0.662981	42		103.606	23.3024	0.0368256	43	102.572	26.6603	0.151951	44	103.077	21.2064	0.107996	44	119.134	32.2484	0.00037851	36	107.337	29.4417	0.0716926	40	NA	Mus musculus	RefSeq	ILMN_199376	ILMN_199376	KNG2	NM_201375.1	NM_201375.1	NA	385643	41235783	NM_201375.1
20121	98.9007	22.1553	0.238149	50	103	21.9246	0.0296625	51	99.5582	20.6312	0.398194	41	95.6291	19.9733	0.809537	50		99.9533	24.5389	0.19066	57	98.008	23.4823	0.549177	59	96.9095	23.1403	0.731615	45	93.1204	18.3572	0.98927	50	98.4062	23.9743	0.731673	57	NA	Mus musculus	MEEBO	ILMN_217104	ILMN_217104	RAB11FIP2	scl52322.5.1_285	XM_129331.1	NA	NA	20890523	XM_129331.1
20128	90.9296	16.753	0.988848	48	95.3582	20.8224	0.722012	52	105.955	29.2598	0.0281528	62	97.5594	26.9623	0.560784	53		90.3919	14.5039	0.999556	58	100.984	24.5327	0.210001	59	94.4658	20.6255	0.944301	53	100.722	24.696	0.34714	47	98.0088	22.1383	0.813251	70	NA	Mus musculus	RefSeq	ILMN_252845	ILMN_252845	ALS2CL	NM_146228.3	NM_146228.3	NA	235633	53749673	NM_146228.3
20129	110.485	27.8252	0.00613937	29	116.834	35.8897	0.00110432	36	125.391	39.4228	0.00186095	23	100.255	22.7204	0.315536	27		107.817	21.2288	0.010531	24	109.137	28.2641	0.0294498	27	131.415	44.1035	0.00122537	22	126.757	39.1701	0.000589473	27	116.45	40.8655	0.00938896	39	NA	Mus musculus	RefSeq	ILMN_218918	ILMN_218918	CYP26B1	NM_175475.2	NM_175475.2	NA	232174	31341987	NM_175475.2
20131	126.275	19.328	1.23782e-10	34	116.94	21.5928	3.14542e-06	34	173.872	43.8833	6.30981e-14	41	142.303	47.8167	1.54757e-06	36		127.98	36.9345	2.49647e-06	40	148.388	31.7474	3.02591e-09	28	115.4	34.2784	0.00128565	45	128.189	38.8945	3.2411e-05	37	143.231	47.7338	3.93659e-07	42	NA	Mus musculus	RefSeq	ILMN_254689	ILMN_254689	CRYGN	NM_153076.1	NM_153076.1	NA	214301	23346484	NM_153076.1
20132	97.6241	21.2659	0.343675	78	102.869	22.363	0.0379923	49	110.959	32.6126	0.00277146	59	92.4926	20.0792	0.97686	53		99.5784	22.3446	0.195473	60	101.027	24.4168	0.211248	56	106.824	27.2212	0.0170454	58	107.283	17.9697	0.00117843	52	103.908	20.7646	0.118102	50	NA	Mus musculus	RefSeq	ILMN_194801	ILMN_230741	LOC636752	XM_912247.2	XM_912247.2	NA	636752	94377634	XM_912247.2
20136	166.168	43.9278	5.8119e-11	34	173.833	32.5782	2.06347e-18	41	157.495	38.9212	1.76703e-10	34	172.649	51.3269	1.37469e-10	36		171.687	39.2414	2.73216e-12	32	158.48	33.89	3.47023e-12	34	165.605	41.5091	2.35074e-13	42	176.724	54.4234	7.21788e-11	38	172.739	64.3128	7.441e-09	40	NA	Mus musculus	RefSeq	ILMN_217503	ILMN_217503	CFL2	NM_007688.2	NM_007688.2	NA	12632	126513132	NM_007688.2
20139	297.117	88.119	2.82593e-14	32	278.255	63.2795	7.78244e-23	44	298.234	88.6089	2.31262e-11	25	286.167	60.8647	1.99597e-18	33		281.956	105.069	1.36512e-09	26	319.145	83.092	4.39076e-16	32	297.551	72.5613	6.64776e-17	33	287.907	73.3297	2.19976e-18	38	333.019	115.86	2.22509e-15	39	NA	Mus musculus	RefSeq	ILMN_208786	ILMN_208786	NRBP1	NM_147201.2	NM_147201.2	NA	192292	133892152	NM_147201.2
20142	100.118	26.682	0.208138	40	108.102	27.2632	0.0102594	36	101.802	17.8345	0.157136	35	97.0757	20.0133	0.630961	41		103.469	25.4633	0.0538499	43	101.146	17.7602	0.175758	37	109.681	31.3782	0.0422557	28	102.288	21.5511	0.192833	40	104.616	27.4344	0.15058	46	NA	Mus musculus	RefSeq	ILMN_209368	ILMN_209368	ATG3	NM_026402.1	NM_026402.1	NA	67841	13385889	NM_026402.1
20152	101.135	22.5706	0.138765	31	98.9775	24.5511	0.304677	44	94.2827	23.3767	0.850421	31	100.069	15.5257	0.249756	30		95.7255	25.5726	0.607557	27	108.1	28.6298	0.0204	39	101.54	25.6331	0.264665	43	101.426	19.5515	0.274497	31	91.2677	14.7943	0.996322	23	NA	Mus musculus	RefSeq	ILMN_184219	ILMN_184219	TXNDC17	NM_026559.3	NM_026559.3	NA	52700	141801882	NM_026559.3
20154	1109.88	311.217	9.02554e-15	25	1254.61	190.766	5.90802e-21	25	937.682	230.266	8.71081e-19	30	1132.58	353.299	3.0273e-18	34		1046.67	233.768	4.48315e-20	30	1152.38	238.175	9.3627e-24	34	1095.92	302.152	1.02479e-18	32	1177.76	294.261	1.92185e-19	31	1043.98	269.234	1.40659e-24	41	NA	Mus musculus	RefSeq	ILMN_209610	ILMN_209610	MIDN	NM_021565.1	NM_021565.1	NA	59090	10947007	NM_021565.1
20167	116.398	33.3872	0.000779945	34	129.384	34.2352	1.49777e-06	35	106.378	22.5257	0.0245431	36	110.854	33.4915	0.0049251	50		106.051	21.8293	0.00553498	42	110.801	27.7312	0.00109576	52	113.312	28.3384	0.000996662	43	105.852	21.323	0.0296211	40	112.477	28.3398	0.00387219	43	NA	Mus musculus	RefSeq	ILMN_187598	ILMN_228196	ORF34	NM_198105.2	NM_198105.2	NA	207375	126723306	NM_198105.2
20170	217.379	55.4746	1.79341e-16	39	134.056	26.0683	2.49723e-11	40	233.943	70.5755	3.5754e-19	52	153.218	49.9991	3.16929e-07	32		95.9005	13.9937	0.687086	34	111.104	25.8033	0.00508416	31	95.9509	15.2832	0.877624	34	94.4917	16.1606	0.95826	36	123.525	37.1326	9.66078e-05	43	NA	Mus musculus	RefSeq	ILMN_218949	ILMN_257507	4933411G06RIK	XM_621219.3	XM_621219.3	NA	71090	94388071	XM_621219.3
20176	101.556	24.8362	0.0889413	48	103.611	23.1836	0.0357669	43	94.7766	16.6186	0.954783	53	102.7	24.9976	0.0811169	60		94.2803	18.3135	0.847375	46	103.833	28.2454	0.091874	49	104.242	25.8878	0.0775937	52	101.436	18.7388	0.209627	51	110.576	28.2692	0.00924312	46	NA	Mus musculus	MEEBO	ILMN_188947	ILMN_188947	CD44	scl012505.1_239		NA	NA	46048138	NM_009851
20180	104.762	18.3761	0.00604267	36	115.214	26.0519	0.000141873	34	122.198	29.4028	3.29275e-05	33	116.889	27.9332	0.000175235	35		108.633	23.2081	0.00124108	42	105.054	22.7995	0.0419575	37	130.769	32.8204	5.63716e-06	30	106.536	26.2841	0.0821971	27	122.194	35.4084	0.0015084	28	NA	Mus musculus	RefSeq	ILMN_199371	ILMN_199371	MTRF1	NM_145960.3	NM_145960.3	NA	211253	142357946	NM_145960.3
20181	104.727	24.3064	0.0175371	43	104.518	20.5531	0.00899604	46	121.857	33.1795	4.13598e-07	62	119.495	32.0061	0.000126524	37		108.886	23.1999	0.00190559	37	116.431	34.8308	0.000856096	42	104.98	25.1947	0.0727124	40	115.676	34.6384	0.00268944	39	121.321	42.6886	0.000551453	50	NA	Mus musculus	Riken	ILMN_201860	ILMN_201860	6330408J11RIK	ri|6330408J11|PX00008G20|AK018143|2199		NA	NA	NA	AK018143
20192	111.574	21.3288	0.0003909	29	117.521	32.5577	0.00128271	28	114.803	21.2951	0.000175985	29	108.362	27.8557	0.0230625	32		107.161	24.3912	0.00759734	38	121.136	31.8579	1.19747e-05	44	105.52	26.0716	0.10467	27	154.107	59.6027	3.01687e-05	27	124.71	35.9524	0.000441885	30	NA	Mus musculus	RefSeq	ILMN_240579	ILMN_240579	XKR7	NM_001011732.1	NM_001011732.1	NA	228787	59858536	NM_001011732.1
20195	109.016	27.1753	0.00192562	45	103.995	26.0173	0.0389638	46	96.0549	19.3361	0.819709	45	91.2003	17.7722	0.992819	43		96.9494	19.7374	0.518809	49	98.5582	22.299	0.480867	40	107.44	31.3967	0.0476294	41	99.2027	24.954	0.510151	47	94.9273	22.267	0.959682	53	NA	Mus musculus	RefSeq	ILMN_221160	ILMN_221160	MED17	NM_144933.1	NM_144933.1	NA	234959	21450344	NM_144933.1
20196	135.836	26.704	2.63568e-17	62	129.551	24.826	3.54894e-14	57	137.189	35.495	8.14573e-13	65	126.251	36.0238	1.59097e-08	65		131.69	27.7055	2.69587e-14	61	138.981	30.8187	6.00376e-15	60	146.538	43.2631	9.91392e-11	52	128.269	33.9036	2.56288e-09	63	141.239	42.4477	1.63805e-10	61	NA	Mus musculus	MEEBO	ILMN_184991	ILMN_184991	DLEU2	scl0328425.1_11		NA	NA	NA
20201	670.376	141.592	1.44526e-27	42	626.039	151.536	2.76939e-18	30	553.951	136.938	8.0306e-25	43	658.657	117.05	3.12953e-26	36		621.585	134.324	2.46694e-26	41	571.524	90.8355	3.41058e-28	37	522.065	120.077	2.19886e-22	37	520.276	102.428	1.52353e-26	40	553.227	84.4742	1.17341e-25	33	NA	Mus musculus	RefSeq	ILMN_230600	ILMN_230600	AKAP7	NM_018747.3	NM_018747.3	NA	432442	75905474	NM_018747.3
20202	106.692	33.6691	0.0317015	41	103.603	26.5793	0.049482	47	108.313	24.3227	0.00145004	62	97.7069	23.3353	0.547988	45		99.4223	20.4229	0.220849	46	102.336	25.6028	0.148081	47	96.3302	20.2574	0.797052	39	101.729	28.2557	0.279025	47	112.909	36.015	0.0121557	45	NA	Mus musculus	RefSeq	ILMN_188333	ILMN_236875	FBXL10	NM_013910.2	NM_013910.2	NA	30841	54607025	NM_013910.2
20204	112.167	22.0716	2.3191e-05	42	120.065	29.5162	4.80913e-06	42	126.251	32.7528	4.7487e-08	54	99.7964	23.1894	0.325997	40		114.023	24.0795	2.83773e-05	41	116.17	29.6623	0.000112166	45	119.774	26.3886	4.24635e-06	42	134.69	40.0423	2.65485e-08	52	125.132	40.7962	0.0001347	43	NA	Mus musculus	RefSeq	ILMN_199862	ILMN_199862	LOC381525	XM_355485.1	XM_355485.1	NA	NA	38078322	XM_355485.1
20209	752.166	138.117	3.56054e-28	39	840.362	114.988	7.25392e-39	46	747.214	132.283	2.15184e-29	40	833.655	130.693	4.4127e-43	55		792.396	156.904	5.03955e-37	54	855.431	146.087	1.80507e-48	65	832.641	193.772	1.45945e-39	64	786.165	151.116	4.92657e-55	80	853.112	195.376	5.9255e-31	49	NA	Mus musculus	MEEBO	ILMN_196029	ILMN_196029	PIAS1	scl35719.15_153		NA	NA	31543477	NM_019663
20224	160.284	37.0956	6.71201e-21	64	226.672	45.3416	2.69593e-23	45	205.424	67.7596	8.92541e-15	48	194.804	57.3403	6.54095e-15	45		215.366	49.2677	6.00061e-20	44	180.518	44.9599	5.06135e-18	51	197.59	39.1369	4.28567e-25	54	208.906	38.828	1.86255e-26	52	208.892	52.3649	2.49583e-25	65	NA	Mus musculus	RefSeq	ILMN_184855	ILMN_257671	C030003D03RIK	NM_029881.2	NM_029881.2	NA	77220	141803464	NM_029881.2
20228	145.639	43.2529	2.73908e-09	42	122.764	27.9257	2.28471e-06	35	126.677	37.5019	0.000202301	29	145.313	50.9875	1.50371e-06	36		134.222	30.3349	1.76599e-08	34	137.773	41.6514	5.51705e-06	31	123.24	36.4455	0.000969596	27	109.728	29.0763	0.0144596	40	136.183	53.8732	0.00043263	31	NA	Mus musculus	RefSeq	ILMN_211274	ILMN_249534	DHRS13	NM_183286.2	NM_183286.2	NA	70451	117647266	NM_183286.2
20240	93.954	19.3454	0.85325	58	93.1085	19.6163	0.931635	56	96.3981	21.1491	0.776879	49	90.3939	19.7246	0.996359	51		88.6816	19.0988	0.998935	54	95.9969	22.8464	0.805877	69	99.8377	26.4348	0.407985	63	93.7618	19.3151	0.974603	49	102.259	26.3656	0.31594	46	NA	Mus musculus	RefSeq	ILMN_200225	ILMN_200225	LOC385991	XM_359027.1	XM_359027.1	NA	NA	38080999	XM_359027.1
20241	90.7396	15.692	0.993419	47	100.729	25.9807	0.202071	36	104.212	20.5957	0.0678408	33	106.589	30.073	0.0228615	53		105.993	26.181	0.0214359	38	105.841	27.4805	0.0431875	42	104.075	21.4444	0.0978331	32	105.698	20.1876	0.0291837	38	98.5811	23.8041	0.686638	42	NA	Mus musculus	RefSeq	ILMN_216359	ILMN_216359	ITGA5	NM_010577.2	NM_010577.2	NA	16402	31560573	NM_010577.2
20243	2762.1	699.15	1.54555e-23	37	3173.37	552.58	5.87386e-30	38	3482.27	623.607	1.43277e-23	30	2805.36	698.232	4.84565e-28	44		3045.16	545.614	1.78843e-32	42	2827.2	508.548	1.3981e-34	45	3036.13	534.507	9.3871e-30	38	3885.95	683.415	2.27034e-28	36	3536.44	658.109	5.85577e-29	38	NA	Mus musculus	RefSeq	ILMN_228153	ILMN_228153	PODXL2	NM_176973.3	NM_176973.3	NA	319655	31542456	NM_176973.3
20246	1599.2	355.091	1.18329e-27	41	1532.5	275.181	1.12393e-29	39	1456.14	219.686	1.37492e-31	38	1235.08	218.83	1.92363e-35	47		1307.59	226.615	5.60774e-36	47	1490.51	274.376	4.13043e-32	43	1467.66	208.653	1.89203e-42	50	1515.44	331.247	6.21792e-24	35	1588.92	327.896	1.59666e-33	48	NA	Mus musculus	RefSeq	ILMN_222300	ILMN_222300	HAT1	NM_026115.3	NM_026115.3	NA	107435	142385474	NM_026115.3
20255	573.985	137.248	1.18729e-30	52	599.985	143.929	3.15756e-26	44	471.38	114.505	1.8209e-24	43	629.511	167.551	2.42592e-20	36		490.855	112.023	4.65741e-24	40	649.986	137.335	9.01924e-32	49	388.863	92.7984	1.83445e-28	52	397.42	84.022	1.7042e-26	44	464.353	107.528	7.39589e-33	57	NA	Mus musculus	MEEBO	ILMN_187380	ILMN_187380	2900026A02RIK	scl26199.2.1_1		NA	NA	27370347	NM_172884
20259	94.5203	21.8851	0.756836	52	91.8523	18.3716	0.965139	43	97.3405	19.0666	0.707947	58	99.5247	22.9458	0.321204	59		98.5785	20.6717	0.318985	43	95.6497	20.4813	0.827618	51	103.26	26.6684	0.153887	43	101.347	25.0046	0.255584	65	100.666	25.1759	0.4714	41	NA	Mus musculus	Riken	ILMN_206696	ILMN_206696	C130071M06RIK	ri|C130071M06|PX00171I24|AK081721|695		NA	NA	NA	AK081721
20270	97.5126	21.7173	0.3934	47	106.475	21.4684	0.00319343	43	117.819	25.6612	9.92987e-07	52	105.905	24.252	0.0156341	48		102.273	24.5076	0.0862199	43	100.159	21.2385	0.307633	37	111.736	27.9395	0.00106772	51	115.101	24.1741	4.31319e-05	44	120.338	32.6924	3.86069e-05	50	NA	Mus musculus	MEEBO	ILMN_193669	ILMN_193669	TRDV5_M23382_T_CELL_RECEPTOR_DELTA_VARIABLE_3_275	TRDV5_M23382_T_cell_receptor_delta_variable_3_275		NA	NA	NA
20274	318.712	85.2231	2.26605e-20	42	224.087	58.5992	1.19288e-15	37	225.619	79.7487	8.15844e-14	44	243.531	52.2362	1.07092e-25	51		220.567	66.4089	5.26616e-17	47	170.072	42.7595	7.17768e-12	35	148.125	39.1346	7.60842e-08	30	168.366	56.6618	7.05034e-11	46	153.198	51.4763	5.86945e-09	46	NA	Mus musculus	RefSeq	ILMN_216374	ILMN_216374	CHMP5	NM_029814.1	NM_029814.1	NA	76959	13386441	NM_029814.1
20280	96.6726	20.8768	0.496691	60	93.7682	19.8693	0.888288	55	97.0591	24.7608	0.71964	76	94.7519	23.3782	0.885955	71		96.2926	21.6938	0.612342	62	95.4034	21.2396	0.872603	67	94.8691	20.4284	0.936206	57	92.3382	22.7908	0.982031	50	93.5338	23.4213	0.980902	53	NA	Mus musculus	RefSeq	ILMN_224101	ILMN_233023	A430090E18RIK	NM_177578.4	NM_177578.4	NA	195564	146198750	NM_177578.4
20286	105.726	21.8476	0.00880553	36	97.7458	23.2434	0.419174	50	103.02	21.7627	0.136275	32	91.6917	16.5664	0.988132	37		96.8615	16.895	0.530694	35	91.1481	16.9627	0.99176	35	96.8029	23.9369	0.729903	43	93.1665	16.2101	0.986246	37	102.092	26.9211	0.329474	49	NA	Mus musculus	RefSeq	ILMN_211304	ILMN_211304	OLFR639	NM_147084.1	NM_147084.1	NA	259088	22128798	NM_147084.1
20288	413.04	106.953	2.21372e-23	44	305.627	74.1127	5.02514e-23	45	355.536	106.073	1.83154e-23	52	338.037	83.2914	1.91252e-22	43		310.347	79.9211	3.32742e-21	43	365.938	81.1898	2.65436e-26	46	326.431	66.3377	4.1729e-23	39	346.905	77.8518	1.93055e-21	38	379.904	87.5808	1.97557e-20	36	NA	Mus musculus	RefSeq	ILMN_211406	ILMN_211406	PHLDB1	NM_153537.3	NM_153537.3	NA	102693	38455421	NM_153537.3
20291	94.5249	20.5996	0.773939	54	98.0738	20.208	0.358575	54	97.3516	26.0523	0.648104	53	90.831	16.1834	0.999237	55		103.972	32.0088	0.0673202	50	90.6693	19.1677	0.998584	60	91.1959	18.8959	0.996107	45	95.3041	21.1039	0.935139	66	94.5157	20.4455	0.969515	45	NA	Mus musculus	RefSeq	ILMN_184789	ILMN_216560	BC056923	NM_173395.2	NM_173395.2	NA	227358	124248543	NM_173395.2
20292	101.495	21.9707	0.0779143	43	96.8214	19.9442	0.536452	54	101.248	26.259	0.243419	53	92.7434	19.4285	0.979437	57		93.1515	18.2822	0.938052	53	94.9903	22.1129	0.848347	46	98.3358	18.1682	0.611118	51	107.042	23.7388	0.0180709	44	101.153	22.2963	0.39764	57	NA	Mus musculus	RefSeq	ILMN_218834	ILMN_313167	EG434727	NM_001085525.1	NM_001085525.1	NA	434727	148224565	NM_001085525.1
20296	471.359	133.339	1.76371e-23	46	468.947	121.518	7.57152e-20	36	475.252	117.403	5.7724e-20	35	397.051	84.033	2.95091e-28	47		368.639	66.8346	5.471e-27	41	457.277	81.4098	2.57935e-30	44	426.45	94.0154	1.32194e-25	43	445.328	88.2263	2.41812e-23	36	474.805	100.457	1.98337e-21	34	NA	Mus musculus	RefSeq	ILMN_215065	ILMN_215065	LMF1	NM_029624.2	NM_029624.2	NA	76483	31981341	NM_029624.2
20300	96.4585	22.8816	0.518438	31	93.7638	17.8281	0.869738	38	99.9655	21.6103	0.373416	32	103.147	22.346	0.0933694	36		103.847	25.994	0.075625	32	108.442	32.4977	0.0304426	39	106.057	26.2814	0.0933832	26	107.98	24.8971	0.0128044	44	101.906	25.7552	0.356997	39	NA	Mus musculus	RefSeq	ILMN_209339	ILMN_209339	MDM1	NM_148922.2	NM_148922.2	NA	17245	27229284	NM_148922.2
20301	1411.05	519.81	2.21484e-16	34	1413.69	424.08	6.97978e-16	28	1455.71	497.779	9.76079e-19	37	1620.22	443.766	1.61588e-17	29		1550.68	398.69	2.20825e-26	43	1360.86	333.371	3.09859e-25	40	1425.52	386.793	1.95706e-21	36	1454.4	332.188	5.73198e-17	25	1387.16	358.311	6.25459e-21	34	NA	Mus musculus	RefSeq	ILMN_220718	ILMN_220718	ELP3	NM_028811.1	NM_028811.1	NA	74195	33469022	NM_028811.1
20307	254.643	53.038	1.66046e-24	46	326.263	89.1995	7.96648e-23	48	271.069	59.0958	1.29458e-25	49	308.641	70.1623	3.65028e-28	53		294.386	65.1965	1.92693e-35	67	306.357	54.3955	2.02938e-34	55	274.487	59.3489	2.27413e-24	46	311.249	65.2958	3.9476e-20	35	271.139	51.9299	1.3498e-30	54	NA	Mus musculus	RefSeq	ILMN_208665	ILMN_243167	NEK1	XM_973899.1	XM_973899.1	NA	18004	94385035	XM_973899.1
20315	96.1672	25.931	0.55514	56	104.96	22.9332	0.00303271	68	102.879	20.3783	0.0568597	62	97.7798	22.4476	0.548105	61		100.587	21.136	0.093283	65	99.324	19.352	0.373667	45	99.314	21.6703	0.464456	58	102.263	27.4634	0.233881	46	103.436	26.8278	0.210243	51	NA	Mus musculus	RefSeq	ILMN_197235	ILMN_311422	LOC100046852	XM_001476908.1	XM_001476908.1	NA	100046852	149264157	XM_001476908.1
20324	102.324	20.7507	0.0249005	54	92.8904	16.1119	0.957207	46	95.1877	20.6705	0.913231	65	91.0902	18.6628	0.995832	53		91.2178	14.3775	0.997063	50	103.365	26.2173	0.0702021	62	103.822	23.7021	0.0525269	67	101.163	25.174	0.268651	70	92.6373	19.7626	0.997531	56	NA	Mus musculus	RefSeq	ILMN_220020	ILMN_220020	9430073N08RIK	XM_125627.6	XM_125627.6	NA	77296	149260731	XM_125627.6
20327	296.651	78.5121	1.78654e-16	34	317.664	66.476	1.60471e-21	37	384.696	135.535	1.1284e-15	38	263.437	48.2562	3.86697e-14	23		268.476	69.9651	1.06486e-14	31	326.603	50.6662	1.1307e-24	35	317.88	89.4293	2.13558e-13	28	339.815	78.2309	2.30294e-18	33	396.177	96.2636	1.54075e-24	45	NA	Mus musculus	RefSeq	ILMN_220362	ILMN_220362	G0S2	NM_008059.2	NM_008059.2	NA	14373	142372632	NM_008059.2
20328	94.4671	17.1878	0.789338	41	97.8003	23.3996	0.424403	38	104.218	22.2381	0.073597	36	93.7217	18.0453	0.9295	38		105.252	20.2473	0.0135452	33	96.6043	20.9243	0.71465	45	88.967	20.1174	0.998108	38	95.6533	21.3056	0.836812	34	94.5012	19.5956	0.968988	41	NA	Mus musculus	RefSeq	ILMN_218595	ILMN_218595	BCL2L10	NM_013479.1	NM_013479.1	NA	12049	7304926	NM_013479.1
20332	94.753	23.6923	0.70088	44	91.2254	19.2693	0.977189	46	96.461	18.3128	0.821893	57	95.2485	21.36	0.829715	51		86.4068	15.1942	0.999999	56	95.6542	26.8066	0.785394	61	86.3845	19.1048	0.999992	52	96.2984	18.3865	0.879339	53	99.3777	21.3592	0.635557	55	NA	Mus musculus	MEEBO	ILMN_184468	ILMN_184468	UBE3A	scl9042.1.1_328		NA	NA	7106440	NM_011668
20338	95.2181	17.8087	0.671108	31	96.6399	20.5162	0.550491	37	99.9471	17.8431	0.339317	37	99.3959	29.9669	0.389072	45		90.6634	17.1477	0.99207	45	93.2232	20.2854	0.932075	36	102.784	26.9305	0.184904	43	94.0827	20.5823	0.943507	41	95.593	21.29	0.926009	43	NA	Mus musculus	RefSeq	ILMN_210411	ILMN_210411	CLEC1B	NM_019985.2	NM_019985.2	NA	56760	50355991	NM_019985.2
20343	238.071	63.1623	1.33992e-21	51	201.502	46.4358	1.10717e-21	51	206.399	64.0244	2.2413e-21	67	179.047	41.9674	1.40244e-17	47		200.347	44.9004	1.69775e-22	52	187.097	40.6978	1.40895e-19	47	184.743	49.4256	3.34735e-20	61	205.77	64.909	7.97833e-17	53	188.785	59.1759	2.8643e-14	49	NA	Mus musculus	RefSeq	ILMN_197684	ILMN_236806	CTHRC1	NM_026778.2	NM_026778.2	NA	68588	142353090	NM_026778.2
20347	97.208	17.0824	0.429696	30	98.5784	24.0738	0.350941	38	96.9263	22.8384	0.67739	35	109.153	32.992	0.0192993	41		95.1584	22.2802	0.721581	47	102.269	20.9043	0.115308	43	102.977	27.3106	0.146172	55	100.816	16.7441	0.303021	33	104.08	32.6789	0.239341	40	NA	Mus musculus	RefSeq	ILMN_222076	ILMN_222076	IL17A	NM_010552.3	NM_010552.3	NA	16171	142367609	NM_010552.3
20349	760.997	151.618	1.42583e-27	40	861.157	146.435	2.06151e-30	40	847.015	169.098	9.87778e-28	40	929.112	264.341	1.20772e-18	33		728.479	140.747	2.72621e-31	45	850.626	151.68	3.60258e-45	62	952.62	137.871	4.9841e-34	41	903.061	149.616	3.80119e-30	39	910.333	176.654	3.05903e-24	34	NA	Mus musculus	RefSeq	ILMN_190670	ILMN_246526	BC017647	NM_145430.1	NM_145430.1	NA	216971	21703857	NM_145430.1
20358	135.014	34.4009	2.60391e-09	43	133.012	35.058	1.16128e-07	38	125.221	32.594	2.35658e-06	42	128.385	34.2095	3.60134e-05	28		136.992	36.1012	7.29597e-09	41	139.445	35.6706	1.63483e-08	37	129.465	34.5595	8.49607e-06	33	139.664	39.952	1.54151e-07	38	141.736	45.2853	1.87896e-06	36	NA	Mus musculus	MEEBO	ILMN_213284	ILMN_213284	TAPBP	scl0021356.1_24	NM_009318.1	NA	NA	6678218	NM_009318.1
20360	103.511	24.4503	0.0169432	60	98.5297	18.8675	0.282872	56	92.7243	18.5676	0.988654	53	96.477	22.6334	0.695816	50		93.1633	17.6731	0.934267	48	97.777	25.8445	0.565315	49	92.8789	21.3368	0.974625	48	89.3034	14.6358	0.999971	43	94.6374	20.3873	0.971436	48	NA	Mus musculus	Riken	ILMN_203690	ILMN_203690	9530073A13RIK	ri|9530073A13|PX00114K21|AK035591|3548		NA	NA	NA	AK035591
20364	374.351	70.6406	3.79469e-22	34	331.237	67.5692	1.38578e-21	36	359.349	66.6915	3.48661e-28	44	296.528	59.4663	1.67268e-20	35		252.121	64.1743	2.34484e-18	40	297.02	42.0571	6.20004e-33	46	343.835	81.7779	3.97251e-30	57	333.304	77.8699	1.38954e-18	34	365.631	91.9897	1.60304e-19	37	NA	Mus musculus	RefSeq	ILMN_210028	ILMN_210028	CCND1	NM_007631.2	NM_007631.2	NA	12443	119672895	NM_007631.2
20368	96.8658	17.7136	0.471521	35	98.8601	19.9891	0.289895	39	93.1701	20.1427	0.974858	53	90.9977	19.8034	0.992414	49		97.542	21.6567	0.447758	39	98.005	19.6803	0.557016	55	91.5566	15.9597	0.998531	45	98.477	26.3009	0.581283	44	93.0785	19.0814	0.989826	40	NA	Mus musculus	RefSeq	ILMN_211201	ILMN_211201	1700010D01RIK	NM_029590.2	NM_029590.2	NA	76386	142364117	NM_029590.2
20369	120.248	24.3067	1.93697e-09	53	113.895	24.8186	5.30148e-06	52	124.229	27.9508	5.98308e-08	47	121.341	30.008	1.84699e-05	37		118.827	30.8838	2.80145e-05	41	132.536	33.2774	5.85377e-09	46	123.029	33.6042	5.55627e-05	37	134.107	37.9329	1.87546e-07	43	133.022	44.638	2.03433e-05	40	NA	Mus musculus	RefSeq	ILMN_201701	ILMN_217664	PLCZ1	NM_054066.4	NM_054066.4	NA	114875	146149119	NM_054066.4
20372	94.7766	27.0554	0.679498	46	97.752	24.8263	0.424333	49	88.4333	15.4483	0.999987	49	96.6193	19.1375	0.680412	36		94.2226	20.8281	0.816158	44	101.978	32.3931	0.209623	54	99.2753	27.4116	0.478076	49	95.7418	15.8196	0.920687	41	94.1883	16.4581	0.983556	35	NA	Mus musculus	RefSeq	ILMN_199393	ILMN_199393	OLFR1250	NM_146965.1	NM_146965.1	NA	258967	22128996	NM_146965.1
20373	120.833	24.4077	1.89834e-06	32	125.958	21.4849	5.99593e-11	41	128.545	31.8726	2.40151e-06	34	122.231	29.3145	5.07456e-07	47		125.338	30.3238	7.23956e-08	45	112.781	18.1506	3.60904e-06	42	143.548	42.6612	2.82462e-10	53	143.418	49.8965	1.06765e-05	32	109.495	22.3758	0.00990055	36	NA	Mus musculus	RefSeq	ILMN_210359	ILMN_210359	FGF22	NM_023304.1	NM_023304.1	NA	67112	12963626	NM_023304.1
20377	100.455	18.9894	0.109428	39	97.6406	18.2059	0.419322	43	107.178	32.5087	0.0360009	50	102.329	22.8077	0.104332	48		100.522	25.0106	0.175524	47	101.832	19.3717	0.134019	40	95.6375	23.3795	0.831264	44	102.935	28.819	0.183566	52	99.4275	20.4512	0.62074	44	NA	Mus musculus	Riken	ILMN_205687	ILMN_205687	E130314O04RIK	ri|E130314O04|PX00208L10|AK053852|2456		NA	NA	NA	AK053852
20382	95.5117	20.3726	0.630225	36	102.122	18.3386	0.0563664	35	93.1168	15.8557	0.961018	27	102.668	30.0538	0.207488	30		100.174	23.4534	0.238182	30	111.596	30.1849	0.0057836	37	117.067	26.7371	0.000309413	32	113.048	33.4612	0.00601775	41	104.743	26.7278	0.14001	45	NA	Mus musculus	MEEBO	ILMN_195741	ILMN_195741	SLC17A2	scl44987.9_12		NA	NA	21450226	NM_144836
20390	101.804	17.8008	0.0220413	51	97.6114	17.7589	0.411299	55	101.651	24.8883	0.178951	62	99.1348	22.1474	0.373629	51		98.3024	18.4858	0.295819	67	100.361	21.3042	0.251741	53	97.0388	25.1595	0.717273	52	97.4885	20.1937	0.748732	57	102.846	25.8657	0.256438	48	NA	Mus musculus	RefSeq	ILMN_196619	ILMN_196619	DGL1-PENDING	XM_148039.1	XM_148039.1	NA	NA	20891894	XM_148039.1
20397	96.2584	23.3426	0.553145	64	103.572	23.3442	0.0192241	58	97.4851	24.3519	0.644506	54	94.1434	15.2513	0.965843	51		96.6311	22.6333	0.558561	55	110.952	36.9795	0.00785192	54	94.4092	21.364	0.949834	59	90.8781	18.8234	0.999495	60	103.784	26.9685	0.198581	46	NA	Mus musculus	MEEBO	ILMN_184955	ILMN_184955	IGHV1S124_AF025449_IG_HEAVY_VARIABLE_1S124_11	IGHV1S124_AF025449_Ig_heavy_variable_1S124_11		NA	NA	NA
20398	104.84	26.8365	0.0288954	41	98.8999	19.6062	0.28454	38	103.031	21.8033	0.10112	43	104.552	25.129	0.0468099	45		104.674	25.0381	0.0240623	45	95.6174	16.1795	0.840647	35	100.707	26.8716	0.388234	22	98.0143	14.644	0.670201	26	105.691	23.8274	0.108606	32	NA	Mus musculus	MEEBO	ILMN_193503	ILMN_193503	ZF	scl0233490.1_48	NM_145151.1	NA	NA	21617854	NM_145151.1
20400	298.461	85.0034	1.09832e-17	39	324.113	70.8919	1.32079e-22	40	274.148	91.1762	7.73445e-16	42	234.668	46.6967	1.03246e-20	39		281.389	73.0704	8.62456e-17	35	301.011	56.6294	2.27976e-28	47	293.049	76.4597	5.55228e-16	33	303.775	79.8833	1.55344e-16	34	255.893	71.2579	1.14327e-17	42	NA	Mus musculus	RefSeq	ILMN_209162	ILMN_209162	TMCO3	NM_172282.2	NM_172282.2	NA	234076	85861263	NM_172282.2
20408	93.8576	19.5359	0.86137	59	100.75	20.5669	0.115865	46	93.9071	20.9193	0.963536	63	90.207	20.561	0.998212	62		85.9982	14.8077	0.999997	47	86.3975	16.6528	0.999984	42	99.9837	26.6044	0.408384	45	100.22	19.6157	0.37952	43	100.048	27.294	0.537314	59	NA	Mus musculus	RefSeq	ILMN_186780	ILMN_209058	TCTEX1D1	NM_026100.2	NM_026100.2	NA	67344	142371576	NM_026100.2
20411	91.8633	21.1997	0.869673	26	95.3402	15.3823	0.728594	30	87.8881	15.5151	0.999385	27	95.6523	20.1739	0.778745	40		97.3779	24.3773	0.471711	35	117.157	42.8623	0.00855713	33	88.5174	13.416	0.999975	35	90.8318	18.8199	0.994649	36	101.224	23.7722	0.414325	38	NA	Mus musculus	RefSeq	ILMN_219706	ILMN_219706	OLFR575	NM_147114.1	NM_147114.1	NA	259118	22128744	NM_147114.1
20427	93.0141	14.9176	0.920566	35	88.9194	15.4408	0.997249	32	95.4623	19.4226	0.866505	45	110.689	40.0981	0.0289354	39		95.3907	19.0219	0.713821	41	91.8204	17.6795	0.982492	35	92.6896	17.9012	0.989252	45	95.0917	22.531	0.87114	38	81.7559	12.6996	1	34	NA	Mus musculus	RefSeq	ILMN_222332	ILMN_222332	CFLAR	NM_207653.3	NM_207653.3	NA	12633	131887384	NM_207653.3
20431	120.081	30.966	5.1616e-05	34	125.953	33.2911	2.4011e-06	38	138.064	30.634	1.19484e-10	42	120.659	36.8781	0.000146474	42		109.345	20.2282	0.000522542	35	126.527	33.4943	7.10318e-06	36	117.538	27.8378	0.000295606	33	144.196	44.8537	4.77141e-06	29	146.874	44.8354	2.88254e-07	35	NA	Mus musculus	RefSeq	ILMN_214900	ILMN_214900	BXDC5	NM_027332.2	NM_027332.2	NA	70285	144922726	NM_027332.2
20433	111.909	26.5411	0.000294794	42	114.396	28.2099	8.26464e-05	45	102.423	20.3781	0.117547	44	113.737	25.9888	7.91778e-05	47		109.576	25.6057	0.00166153	41	122.176	41.2882	0.000181282	45	127.877	40.8411	3.35943e-05	40	107.995	27.1175	0.02332	41	129.158	44.8554	0.000166805	38	NA	Mus musculus	RefSeq	ILMN_196645	ILMN_236619	LOC630146	XM_973806.1	XM_973806.1	NA	630146	94370220	XM_973806.1
20437	116.057	21.8947	5.6268e-06	34	124.227	33.4855	5.07206e-07	48	121.234	31.3015	0.00036947	28	122.116	39.1934	0.000473426	35		103.951	20.9282	0.0388796	31	120.161	35.903	0.00121491	30	109.093	26.875	0.0146386	37	106.634	22.3009	0.0265276	37	117.814	30.6877	0.000528326	39	NA	Mus musculus	RefSeq	ILMN_220235	ILMN_220235	4430402I18RIK	NM_198651.2	NM_198651.2	NA	381218	119372320	NM_198651.2
20438	95.407	17.9413	0.703016	60	104.665	24.1967	0.0132597	53	107.587	24.2156	0.00314251	60	90.7036	17.8443	0.992713	38		94.7431	21.2241	0.784692	52	102.835	23.369	0.0821219	55	103.025	24.1506	0.114427	55	101.997	30.5688	0.246538	61	89.2095	16.0419	0.999998	54	NA	Mus musculus	MEEBO	ILMN_192853	ILMN_192853	SCL0002022.1_2978	scl0002022.1_2978	AK086018.1	NA	NA	26351912	AK086018.1
20440	1386.14	366.878	8.45765e-39	66	1701.55	326.545	4.51452e-35	48	1352.83	276.249	3.66089e-30	43	1448.2	314.789	1.79821e-30	45		1507.17	279.816	1.02769e-37	51	1300.17	209.084	4.38007e-35	44	1475.67	308.985	1.77481e-36	53	1492.72	257.396	1.04491e-40	53	1469.07	275.106	6.7575e-34	46	NA	Mus musculus	MEEBO	ILMN_186667	ILMN_186667	2810423A18RIK	scl1566.1.1_41		NA	NA	NA
20445	94.6673	22.8595	0.665763	25	93.4733	17.939	0.846395	27	95.306	19.0351	0.824386	28	101.494	24.633	0.202704	38		89.7326	16.0185	0.993556	33	100.88	28.1184	0.309903	32	102.888	29.3725	0.213432	38	101.306	30.7292	0.366005	28	94.4679	24.0077	0.940859	42	NA								NA	NA	NA
20446	108.547	29.6282	0.012716	34	99.4901	19.3963	0.246533	31	112.254	30.704	0.00451538	39	91.2966	21.0082	0.957262	30		99.5615	25.0584	0.284108	34	90.7118	13.926	0.998296	33	100.957	23.1367	0.336794	27	95.8912	26.4021	0.728627	23	89.0971	13.7799	0.999969	32	NA	Mus musculus	RefSeq	ILMN_210081	ILMN_248617	MTL5	NM_001039657.1	NM_001039657.1	NA	17771	89111948	NM_001039657.1
20450	203.628	41.5025	6.67755e-27	57	235.715	46.5937	1.70343e-26	50	199.192	49.7892	8.27067e-21	54	246.564	71.2535	2.78525e-27	70		240.528	52.3887	1.10723e-20	41	208.834	43.464	2.61505e-21	45	215.736	46.6068	4.14878e-24	52	203.616	52.0289	9.40928e-22	57	215.529	57.3819	1.42014e-18	48	NA	Mus musculus	RefSeq	ILMN_201805	ILMN_234179	GCC2	NM_027375.2	NM_027375.2	NA	70297	61742805	NM_027375.2
20451	103.17	19.3527	0.00781862	55	103.515	25.3285	0.0391682	50	101.125	17.1504	0.154132	54	95.4832	21.5125	0.810136	52		106.526	29.0549	0.00464725	68	103.691	25.6204	0.0620053	57	102.886	24.3277	0.110281	62	108.255	23.7376	0.00445728	52	106.778	30.2184	0.0478003	64	NA	Mus musculus	RefSeq	ILMN_197845	ILMN_239628	A3GALT2	NM_001009819.2	NM_001009819.2	NA	215493	78486564	NM_001009819.2
20452	102.499	22.1069	0.0351707	49	92.1963	17.0936	0.977444	52	97.0429	16.7826	0.714919	33	106.764	22.1412	0.0190116	31		111.354	38.8898	0.0119201	41	88.2335	13.5628	0.999847	30	103.15	23.3115	0.156927	34	101.302	24.3582	0.289746	46	96.4661	23.4577	0.873174	48	NA	Mus musculus	RefSeq	ILMN_199408	ILMN_199408	OLFR494	NM_146737.1	NM_146737.1	NA	258732	22129366	NM_146737.1
20458	101.631	23.535	0.0768899	47	93.4123	16.5176	0.922896	43	110.284	33.2097	0.00870768	50	101.924	25.2675	0.171127	41		104.356	30.4019	0.0408928	55	105.259	26.2797	0.0510143	41	103.246	22.7538	0.0975758	51	104.242	30.8401	0.128854	51	105.871	28.4589	0.0570355	69	NA	Mus musculus	RefSeq	ILMN_216332	ILMN_331422	DUOX1	NM_001099297.1	NM_001099297.1	NA	99439	150010670	NM_001099297.1
20463	128.168	22.2071	7.34525e-10	34	122.212	25.2903	3.01317e-07	37	126.595	31.8685	3.55586e-07	44	138.27	42.7525	1.17534e-06	36		151.866	33.1625	4.19224e-18	57	120.779	23.0499	9.19766e-07	35	126.738	33.369	9.65879e-07	44	128.319	32.5964	1.66209e-08	53	104.705	18.1924	0.0911014	33	NA	Mus musculus	RefSeq	ILMN_215168	ILMN_215168	BC057371	NM_177572.3	NM_177572.3	NA	194237	40254318	NM_177572.3
20465	155.607	38.0964	1.03596e-13	45	111.879	24.0994	0.000455693	35	117.146	17.6254	7.85893e-07	32	143.09	44.2196	7.27352e-09	46		150.522	40.7794	2.54837e-09	35	140.687	28.4828	2.84823e-09	30	137.561	30.8803	1.36871e-07	29	119.802	21.2768	4.91963e-08	44	123.302	31.3604	1.63871e-05	41	NA	Mus musculus	RefSeq	ILMN_217542	ILMN_217542	SRPK3	NM_019684.1	NM_019684.1	NA	56504	9790110	NM_019684.1
20468	98.3827	24.6974	0.329934	40	101.218	28.4707	0.175472	42	90.7337	16.2314	0.999234	47	95.8757	21.6271	0.78032	56		94.09	20.5695	0.869631	61	90.235	17.8481	0.995183	36	92.1735	19.0242	0.993598	51	112.253	38.0651	0.0068545	56	101.031	28.4042	0.430709	59	NA	Mus musculus	Riken	ILMN_203377	ILMN_203377	9530005F04RIK	ri|9530005F04|PX00111G10|AK035247|1552		NA	NA	NA	AK035247
20470	100.848	19.298	0.0972154	37	111.094	25.7095	0.000593264	41	110.164	29.4538	0.0118364	37	98.2556	22.0155	0.485417	41		90.2158	15.0852	0.97761	22	102.586	25.3959	0.167575	35	91.395	14.1238	0.997767	32	99.6175	16.9607	0.454458	37	102.03	26.4735	0.37224	28	NA	Mus musculus	MEEBO	ILMN_213123	ILMN_213123	OLFR638	scl0259124.1_251		NA	NA	22128752	NM_147120
20471	112.792	16.7762	1.40962e-07	41	123.073	26.4275	1.36524e-09	53	116.194	33.2624	8.12216e-05	59	120.125	32.4754	9.11602e-07	61		124.878	35.9814	4.26014e-08	62	115.48	32.0865	0.000170613	52	115.382	27.2669	3.66689e-05	52	129.238	46.2648	7.14748e-05	42	114.132	32.2477	0.000981499	58	NA	Mus musculus	MEEBO	ILMN_224023	ILMN_224023	DLX2	scl19152.3_218		NA	NA	6753645	NM_010054
20474	107.041	23.9551	0.00312006	44	105.362	26.1318	0.0184462	46	119.883	38.4941	0.00112068	36	103.959	23.1542	0.0363585	53		98.4807	21.0785	0.334953	42	107.003	25.8565	0.0106326	51	107.036	29.2446	0.037087	45	108.72	20.7355	0.00176103	46	116.298	37.8467	0.000936415	60	NA	Mus musculus	Riken	ILMN_202582	ILMN_202582	2610524N02RIK	ri|2610524N02|ZX00045N19|AK012153|2669		NA	NA	NA	AK012153
20475	248.073	65.6829	5.08485e-14	31	222.817	31.5176	4.41979e-26	40	211.341	49.6514	3.02181e-18	42	243.113	67.9946	6.35487e-14	33		236.741	40.7111	8.45095e-25	42	263.469	42.954	2.71903e-27	43	234.578	68.4545	3.43107e-15	39	258.082	68.0148	1.42671e-14	32	227.267	69.7303	6.96627e-20	57	NA	Mus musculus	RefSeq	ILMN_221472	ILMN_221472	PER1	NM_011065.2	NM_011065.2	NA	18626	31559795	NM_011065.2
20477	113.636	24.0272	3.28042e-05	40	157.678	55.4545	2.80535e-09	44	121.375	33.1979	1.05214e-05	48	117.929	27.6666	1.78779e-05	42		134.966	35.9796	4.64547e-08	39	109.45	20.2004	0.00134356	35	125.786	31.7455	2.6331e-08	56	130.757	35.9283	3.72435e-06	36	109.501	22.9947	0.00502443	46	NA	Mus musculus	RefSeq	ILMN_242071	ILMN_242071	TYW1	NM_001015876.1	NM_001015876.1	NA	100929	62899040	NM_001015876.1
20487	587.116	141.579	5.92411e-25	42	703.474	124.925	2.46623e-31	43	580.468	139.124	1.06961e-22	38	545.463	101.895	5.74883e-25	36		639.551	138.935	3.64495e-28	44	419.917	82.831	6.32474e-19	29	504.369	94.0093	2.59137e-27	40	539.649	144.523	6.67328e-25	46	522.51	123.176	9.50467e-20	33	NA	Mus musculus	RefSeq	ILMN_220976	ILMN_220976	GLRA2	NM_183427.4	NM_183427.4	NA	237213	153791587	NM_183427.4
20491	741.594	158.845	3.27989e-23	35	706.772	144.841	2.76583e-26	39	777.568	148.819	3.59525e-24	34	547.886	96.3002	2.13793e-33	47		591.124	139.915	7.71649e-26	43	676.836	138.476	1.92701e-27	41	758.01	180.872	2.79045e-29	48	748.026	149.234	2.26112e-31	46	730.194	150.945	2.01234e-27	41	NA	Mus musculus	RefSeq	ILMN_221852	ILMN_221852	COASY	NM_027896.4	NM_027896.4	NA	71743	146141093	NM_027896.4
20494	106.303	23.0687	0.0053428	41	111.184	22.7684	0.000246873	38	121.532	36.5128	7.86393e-05	44	107.59	24.426	0.00398017	51		104.637	18.4622	0.0096364	36	116.8	36.2779	0.00283743	34	113.093	27.5536	0.000370239	50	120	35.4257	5.99287e-05	51	132.134	50.1371	3.2236e-05	48	NA	Mus musculus	RefSeq	ILMN_223512	ILMN_223512	SUZ12	NM_199196.1	NM_199196.1	NA	52615	40353213	NM_199196.1
20497	109.646	20.337	5.87093e-05	44	111.11	22.2497	8.28625e-05	43	111.56	22.0861	0.000668902	36	117.309	37.4392	0.000238258	53		127.146	30.4157	4.03753e-08	43	128.74	35.9779	1.63597e-06	41	120.041	30.7711	0.000180409	34	136.258	47.7828	9.70206e-07	49	111.035	26.1251	0.00634403	41	NA	Mus musculus	Riken	ILMN_202280	ILMN_202280	1200015P04RIK	ri|1200015P04|R000009L21|AK004798|1022		NA	NA	NA	AK004798
20521	92.9543	17.7445	0.928199	51	92.3658	19.5375	0.945181	46	90.7613	18.2771	0.999196	58	100.154	26.1665	0.297258	48		95.5999	23.1065	0.686476	58	96.4811	21.3372	0.746555	56	91.416	17.0065	0.996429	40	91.2377	16.8459	0.999587	55	95.2535	26.1596	0.937456	63	NA	Mus musculus	MEEBO	ILMN_190232	ILMN_190232	GLYAT	scl53339.6_23		NA	NA	31981840	NM_145935
20523	99.5131	19.1339	0.134098	56	99.5416	19.985	0.165441	63	115.719	30.0111	7.8466e-05	52	103.781	28.636	0.0825469	51		101.222	21.3066	0.102381	44	101.524	26.1147	0.215137	44	104.383	25.4185	0.0598539	57	101.183	16.2511	0.217837	46	110.468	33.4513	0.0114997	60	NA	Mus musculus	MEEBO	ILMN_212390	ILMN_212390	1500010G04RIK	scl068965.1_2	NM_173366.1	NA	NA	27734051	NM_173366.1
20524	132.764	34.1566	6.47945e-07	32	124.493	30.8248	1.57217e-06	38	112.267	21.8127	0.000170773	40	129.784	37.6095	9.74386e-07	43		120.557	25.9801	4.00834e-08	49	133.038	36.2977	1.57933e-08	48	113.64	29.2469	0.00155625	40	120.429	25.1279	1.72962e-06	41	109.145	25.1726	0.0138328	43	NA	Mus musculus	RefSeq	ILMN_216098	ILMN_216098	TBXAS1	NM_011539.3	NM_011539.3	NA	21391	79750132	NM_011539.3
20537	97.7093	16.8184	0.358021	34	96.1949	23.0613	0.596596	42	103.904	22.8207	0.0744556	42	102.439	29.6275	0.149695	52		105.107	26.8268	0.017924	52	104.006	27.2117	0.0624466	57	105.635	22.0853	0.0393041	37	104.111	26.4748	0.112004	46	100.073	22.5031	0.543563	64	NA	Mus musculus	RefSeq	ILMN_222168	ILMN_312457	CTAG2	XR_035228.1	XR_035228.1	NA	NA	149271664	XR_035228.1
20543	486.782	113.837	1.11421e-28	49	347.458	91.5438	1.15583e-20	41	437.824	123.56	2.13633e-33	68	337.874	97.0602	1.04937e-24	54		197.502	57.5083	4.92173e-16	47	201.793	59.5663	2.9296e-12	35	206.302	69.2395	1.56212e-14	48	196.217	61.8514	2.98885e-15	50	194.454	55.5053	9.31677e-20	61	NA	Mus musculus	RefSeq	ILMN_201527	ILMN_239602	PRAMEL4	NM_001001319.3	NM_001001319.3	NA	347710	142373617	NM_001001319.3
20544	99.1954	18.1674	0.200047	37	105.449	29.3845	0.0529899	34	107.213	25.0853	0.0249803	36	112.625	33.0635	0.00849994	33		96.1819	17.6592	0.617646	35	104.453	21.8497	0.0890373	25	107.159	27.4712	0.0857076	23	107.34	32.02	0.0861256	31	90.0708	16.3938	0.996815	23	NA	Mus musculus	RefSeq	ILMN_212083	ILMN_212083	GABRP	NM_146017.3	NM_146017.3	NA	216643	118131004	NM_146017.3
20546	97.443	22.5948	0.411736	41	100.346	22.5776	0.195124	36	96.1763	20.0603	0.74977	29	96.4031	18.1946	0.70217	32		96.93	22.6006	0.518018	45	109.909	32.5638	0.0252633	33	98.5245	26.2033	0.550294	39	98.9154	30.8426	0.530098	38	97.1012	21.2261	0.844315	44	NA	Mus musculus	RefSeq	ILMN_220864	ILMN_220864	OLFR1277	NM_146396.1	NM_146396.1	NA	258391	33238967	NM_146396.1
20553	196.466	60.7004	8.1022e-13	39	174.101	51.2235	1.55128e-12	42	159.289	50.776	1.89172e-08	35	172.306	41.2522	1.28246e-13	38		159.789	38.4781	1.02596e-14	46	163.969	41.5219	4.71556e-12	38	186.444	41.3147	7.81186e-17	41	169.263	42.9986	1.5272e-11	35	150.698	44.2975	7.80224e-08	34	NA	Mus musculus	RefSeq	ILMN_246572	ILMN_246572	CEP97	NM_028815.3	NM_028815.3	NA	74201	45433567	NM_028815.3
20554	88.5897	15.3737	0.999482	45	95.4398	18.3133	0.688132	31	91.651	20.3386	0.974523	34	100.877	25.1973	0.252883	38		89.3719	15.666	0.991615	27	90.5342	13.9216	0.995926	26	85.5137	13.429	0.999996	29	99.4412	32.0817	0.489551	34	91.5355	22.8497	0.984603	34	NA	Mus musculus	RefSeq	ILMN_218417	ILMN_218417	MRGPRB4	NM_205795.1	NM_205795.1	NA	233230	45429987	NM_205795.1
20563	139.018	37.8928	7.0137e-10	46	183.033	37.2149	5.86106e-21	48	136.246	31.5799	1.41228e-10	46	154.132	49.1301	3.08257e-08	36		158.037	32.9345	5.75319e-15	41	129.98	25.344	3.45019e-12	51	175.486	50.228	2.03038e-12	41	159.818	37.9339	3.92555e-14	45	128.812	31.4496	1.85682e-07	44	NA	Mus musculus	RefSeq	ILMN_216306	ILMN_216306	MYCBP2	NM_207215.2	NM_207215.2	NA	105689	127141011	NM_207215.2
20564	97.1944	25.2642	0.435167	58	100.431	25.6759	0.168257	55	102.737	25.6336	0.167133	39	93.02	17.9967	0.969615	46		95.6029	18.8177	0.718755	55	90.8356	19.7598	0.998081	62	93.9186	19.0757	0.974502	55	89.9935	18.7551	0.999807	58	101.947	28.5136	0.340257	57	NA	Mus musculus	RefSeq	ILMN_220737	ILMN_249028	RREB1	NM_026830.1	NM_026830.1	NA	68750	85719310	NM_026830.1
20575	106.177	25.9725	0.01196	41	108.11	24.9505	0.000562427	60	102.703	25.3863	0.105448	65	102.054	25.2036	0.143191	48		108.074	31.0463	0.00734881	51	108.127	21.892	0.00283778	43	94.8733	21.1981	0.915322	50	102.303	20.5211	0.130786	60	110.567	36.8591	0.0226988	55	NA	Mus musculus	Riken	ILMN_207239	ILMN_207239	G430064M09RIK	ri|G430064M09|PH00001N17|AK090023|2228		NA	NA	NA	AK090023
20576	654.944	99.3818	5.37448e-24	30	716.317	129.946	2.55891e-30	42	801.138	169.561	1.71844e-23	35	841.932	218.972	5.76317e-23	39		733.296	147.046	1.02608e-26	39	807.251	158.222	6.23798e-28	40	692.994	121.811	3.38121e-27	37	685.251	145.421	9.94531e-24	36	769.162	151.344	1.07785e-29	43	NA	Mus musculus	RefSeq	ILMN_194569	ILMN_259734	4632419K20RIK	NM_199009.1	NM_199009.1	NA	74349	39930594	NM_199009.1
20577	99.6692	21.2831	0.168118	47	106.339	25.8366	0.00889588	47	111.698	30.281	0.00258113	47	105.101	24.5284	0.0110871	68		89.1625	15.0914	0.998527	37	107.769	32.1826	0.031425	43	102.959	27.5392	0.156117	52	121.456	43.0973	0.000138153	57	109.035	28.7642	0.0276286	43	NA	Mus musculus	RefSeq	ILMN_201418	ILMN_201418	LOC385130	XM_358075.1	XM_358075.1	NA	NA	38093592	XM_358075.1
20598	323.518	88.2853	6.10291e-26	55	300.892	65.7388	1.64637e-19	35	346.048	83.3248	1.9728e-20	38	299.453	65.1003	1.01833e-26	49		388.167	124.301	2.01755e-22	51	346.296	76.0595	8.4149e-22	38	278.08	63.5907	8.6093e-29	57	315.84	70.7224	1.88039e-23	43	326.552	74.0869	1.79055e-26	49	NA	Mus musculus	MEEBO	ILMN_185196	ILMN_185196	C030014I23RIK	scl35951.1.26_288		NA	NA	NA
20600	1275.53	379.858	4.85028e-20	36	1091.82	251.944	2.76924e-25	39	1340.52	403.243	2.58577e-16	29	1329.48	257.205	4.75966e-22	30		1424.29	461.992	1.8123e-19	37	979.291	319.112	2.946e-12	23	1091.18	327.918	1.04357e-20	38	767.683	205.828	8.08598e-23	40	985.314	146.987	7.62024e-25	30	NA	Mus musculus	RefSeq	ILMN_218486	ILMN_218486	ATP6V1A	NM_007508.5	NM_007508.5	NA	11964	142343848	NM_007508.5
20601	118.324	27.5208	0.000142147	28	129.289	25.9644	2.41421e-07	28	127.426	42.6551	1.5894e-05	47	111.051	26.8484	0.00527678	32		121.853	28.8251	3.84158e-05	29	125.111	34.2533	0.000731797	22	126.387	31.553	5.94211e-06	35	130.595	35.7049	4.9323e-06	35	127.509	43.0584	0.000205403	38	NA	Mus musculus	RefSeq	ILMN_210942	ILMN_210942	SMC1A	NM_019710.1	NM_019710.1	NA	24061	9790236	NM_019710.1
20603	151.143	36.8193	1.01002e-08	28	139.376	36.8592	1.99718e-09	42	137.01	34.4082	3.30605e-08	37	134.902	33.839	1.07243e-08	41		134.157	34.5319	3.09553e-08	39	128.46	34.1854	1.55533e-05	31	119.973	30.6162	0.000176754	34	121.479	30.4525	3.93405e-07	58	118.735	21.3295	6.80851e-05	27	NA	Mus musculus	RefSeq	ILMN_214522	ILMN_214522	NFS1	NM_010911.1	NM_010911.1	NA	18041	6754845	NM_010911.1
20605	127.742	23.5789	1.41811e-07	27	137.374	36.9494	1.11848e-07	35	140.138	38.249	2.58386e-08	39	123.805	28.8796	6.40289e-07	41		131.832	20.513	6.97897e-10	28	133.382	32.4429	2.58472e-09	45	129.846	33.1907	1.09789e-07	44	129.441	28.8945	3.83616e-08	40	143.869	51.2844	3.40571e-05	30	NA	Mus musculus	RefSeq	ILMN_209020	ILMN_209020	COMTD1	NM_026965.2	NM_026965.2	NA	69156	142371609	NM_026965.2
20608	126.991	31.1027	2.43124e-06	32	112.825	21.4311	0.00152926	21	120.185	26.6361	6.45225e-05	30	119.567	33.2331	3.56968e-05	46		122.808	30.9357	1.44085e-05	34	121.308	27.9001	5.80012e-06	38	114.813	35.1259	0.00601997	35	119.711	27.3405	5.92624e-06	44	125.926	42.9409	0.00121238	31	NA	Mus musculus	RefSeq	ILMN_222261	ILMN_222261	CENPP	NM_025495.1	NM_025495.1	NA	66336	29789149	NM_025495.1
20609	107.511	25.2515	0.0127486	30	99.7714	19.3829	0.233811	28	96.2216	25.5789	0.695244	28	97.7241	23.2547	0.540699	35		105.744	21.5561	0.0164644	31	117.029	38.0939	0.00230551	38	117.741	33.4246	0.00236049	30	101.147	22.7291	0.316579	35	107.107	29.6012	0.0696744	44	NA	Mus musculus	RefSeq	ILMN_223164	ILMN_223164	OLFR924	NM_207560.1	NM_207560.1	NA	404322	46430571	NM_207560.1
20612	217.048	44.5569	2.4386e-22	45	199.798	49.4841	3.07135e-20	51	278.48	69.1901	2.07073e-28	60	356.965	67.1179	3.2816e-35	56		346.114	67.5445	3.33352e-34	56	301.504	78.0635	1.92103e-28	60	743.131	141.073	2.14634e-42	61	135.393	27.9301	7.5905e-10	38	621.56	126.705	1.36285e-43	67	NA	Mus musculus	MEEBO	ILMN_195299	ILMN_195299	EGR3	scl46131.3_126		NA	NA	9055211	NM_018781
20615	201.209	47.0424	3.71032e-17	40	248.09	67.7509	6.55197e-22	52	208.835	48.7726	1.56852e-24	58	232.12	61.3228	1.27886e-24	60		208.959	39.3068	1.3885e-27	54	209.252	55.8217	1.85452e-19	51	179.3	50.4419	6.31042e-15	48	182.252	47.2802	1.38326e-18	55	217.539	71.3382	7.96154e-15	46	NA	Mus musculus	MEEBO	ILMN_184575	ILMN_184575	PPM1L	scl23092.5_223		NA	NA	30520152	NM_178726
20619	108.574	31.4343	0.00461833	51	117.566	27.6834	3.42367e-06	47	109.159	24.594	0.00254585	48	108.543	22.4626	0.00119736	48		100.715	18.5583	0.0910039	48	100.307	17.3352	0.216726	51	110.789	28.7053	0.00104034	62	100.225	20.3141	0.371525	52	102.52	23.1645	0.279153	41	NA	Mus musculus	MEEBO	ILMN_211241	ILMN_211241	SHHRS	scl29298.3_504		NA	NA	51711793	XM_489124
20626	104.383	19.3497	0.00722256	41	117.21	36.4862	0.000193209	48	110.408	31.2545	0.00511043	51	108.082	24.8684	0.00243263	54		101.261	21.7217	0.128309	36	98.4989	18.7484	0.486537	33	109.244	26.1991	0.00192382	60	115.865	30.1983	5.88884e-05	57	104.449	23.4207	0.125356	45	NA	Mus musculus	Riken	ILMN_204671	ILMN_204671	9630050A07RIK	ri|9630050A07|PX00117O14|AK036261|1344		NA	NA	NA	AK036261
20630	333.671	83.2509	1.29547e-26	52	530.709	102.208	4.50623e-36	54	428.492	85.645	1.79216e-22	35	518.073	96.1316	4.03146e-32	47		483.843	99.4263	1.04126e-28	45	426.522	70.2814	2.43054e-31	44	577.604	116.962	3.00391e-30	46	585.204	127.889	1.0911e-24	39	454.226	102.366	3.65452e-27	46	NA	Mus musculus	MEEBO	ILMN_188618	ILMN_188618	UNC5C	scl0319658.1_5		NA	NA	6678504	NM_009472
20634	98.9485	22.2406	0.250985	43	89.7898	21.5803	0.976217	37	92.0258	21.4284	0.972292	40	92.4099	13.9988	0.958185	20		92.2097	24.0359	0.849039	27	91.0826	14.7478	0.997624	37	87.114	13.2193	1	43	98.1807	21.6045	0.635938	46	89.9532	21.4517	0.990998	27	NA	Mus musculus	RefSeq	ILMN_209239	ILMN_248338	TCERG1	NM_001039474.1	NM_001039474.1	NA	56070	87196333	NM_001039474.1
20646	720.622	229.445	9.17074e-32	65	748.926	149.596	1.28312e-38	57	657.686	169.59	1.89751e-41	74	725.665	180.593	5.24071e-34	58		678.125	151.838	1.95495e-37	60	658.894	150.875	5.86903e-35	57	575.496	106.279	2.79806e-37	54	652.359	152.092	2.25426e-37	62	579.559	163.846	1.25284e-28	55	NA	Mus musculus	MEEBO	ILMN_184827	ILMN_184827	WDFY1	scl16574.13.1_69		NA	NA	21312279	NM_027057
20647	120.652	28.7512	2.58637e-06	40	120.547	31.8261	3.64034e-06	47	97.9398	19.6199	0.592292	35	111.192	32.252	0.00364541	48		105.818	25.5305	0.0195955	39	105.781	24.9822	0.0188851	52	106.822	25.6687	0.0178523	51	111.883	33.14	0.0144633	36	118.111	38.5138	0.00296613	40	NA	Mus musculus	RefSeq	ILMN_221283	ILMN_221283	SLCO1A5	NM_130861.2	NM_130861.2	NA	108096	141801812	NM_130861.2
20653	105.341	24.1046	0.0162504	38	103.669	17.7565	0.0174735	35	102.389	22.5583	0.155167	40	104.381	23.9982	0.0293959	55		93.829	16.6408	0.899017	44	105.007	23.8605	0.0436798	40	94.4771	20.2923	0.894354	32	109.581	31.9044	0.0227933	41	107.234	25.9681	0.0539083	39	NA	Mus musculus	RefSeq	ILMN_257592	ILMN_257592	OLFR310	NM_001011520.1	NM_001011520.1	NA	258222	58372125	NM_001011520.1
20661	177.936	38.6592	7.69922e-21	52	169.858	33.1511	3.76961e-18	43	202.559	64.3587	5.51645e-16	51	162.781	43.067	8.0684e-14	47		137.667	28.9196	1.9144e-11	41	167.29	35.9029	1.92729e-14	38	164.82	38.9278	1.98475e-16	50	168.37	47.489	3.91533e-14	50	200.429	64.7338	3.12586e-14	47	NA	Mus musculus	RefSeq	ILMN_209121	ILMN_313188	BC059842	XM_001477657.1	XM_001477657.1	NA	230676	149252884	XM_001477657.1
20669	99.2605	18.2892	0.169327	46	103.074	22.05	0.0487218	39	102.18	24.8121	0.148704	57	95.3245	17.6063	0.876166	54		91.3228	20.1923	0.982131	57	94.4107	16.4989	0.957192	53	105.794	23.1648	0.014086	60	93.2507	12.9964	0.9997	61	105.321	27.604	0.121035	44	NA	Mus musculus	MEEBO	ILMN_222449	ILMN_222449	1810049O03RIK	scl34115.4.1_20	XM_146206.3	NA	NA	38089052	XM_146206.3
20670	97.297	23.8887	0.429183	44	103.122	26.1693	0.0871366	36	98.0165	19.1684	0.574898	27	94.4205	21.1406	0.839293	33		97.751	22.5213	0.437169	29	108.806	36.6007	0.0398138	40	90.7719	19.578	0.994568	40	99.8511	17.204	0.426015	34	97.883	23.5524	0.723556	32	NA	Mus musculus	RefSeq	ILMN_220214	ILMN_220214	ZFAND6	NM_022985.5	NM_022985.5	NA	65098	146135083	NM_022985.5
20671	96.2017	20.7344	0.551932	37	98.1009	21.5398	0.389576	35	94.8725	14.1602	0.896836	23	101.122	22.7816	0.254646	26		89.1446	18.2872	0.992579	35	98.2299	24.4395	0.511943	22	99.6565	23.4211	0.439613	36	92.9277	15.3482	0.993199	39	97.7731	18.0054	0.80112	35	NA	Mus musculus	RefSeq	ILMN_211317	ILMN_211317	TMEM45A	NM_019631.2	NM_019631.2	NA	56277	31542277	NM_019631.2
20678	112.576	26.533	0.000575174	35	107.623	21.4009	0.00245216	37	101.056	27.8092	0.352216	21	115.05	28.1146	0.000662075	34		134.02	30.7094	4.07089e-07	28	123.097	34.897	0.00043116	28	115.816	31.5274	0.0121814	21	103.687	20.2798	0.13111	28	117.414	48.3336	0.036589	28	NA	Mus musculus	MEEBO	ILMN_214075	ILMN_214075	ACAT1	scl35850.12_191	NM_144784.2	NA	NA	31542049	NM_144784.2
20687	105.535	24.5844	0.00560852	53	106.565	28.0815	0.0125121	47	107.353	33.6061	0.0424903	47	98.0346	24.195	0.510602	47		106.159	27.9907	0.0156175	47	109.185	34.074	0.0327877	36	100.332	30.3968	0.384203	50	105.852	20.0165	0.0305769	35	114.087	32.445	0.00416801	43	NA	Mus musculus	RefSeq	ILMN_200043	ILMN_200043	LOC384178	XM_357470.1	XM_357470.1	NA	NA	38079997	XM_357470.1
20692	1255.28	289.496	3.91058e-39	61	967.655	186.52	8.45756e-37	52	1098.13	247.528	2.37569e-39	61	939.527	196.853	1.58851e-37	56		904.75	173.19	4.75558e-34	48	1233.52	215.985	2.50148e-39	52	1100.54	270.056	3.30205e-30	49	1043.41	169.259	7.05489e-43	55	1169.43	212.358	5.57029e-42	57	NA	Mus musculus	RefSeq	ILMN_216308	ILMN_225719	2010107H07RIK	XM_909437.2	XM_909437.2	NA	66487	94396806	XM_909437.2
20706	104.579	25.948	0.024495	44	104.107	23.7042	0.0640209	28	95.2557	19.5234	0.859303	38	106.415	22.494	0.036066	26		109.839	22.3474	0.00200557	30	100.573	20.9198	0.303202	25	104.265	24.7126	0.125095	31	107.43	34.3209	0.0985313	31	105.72	30.1733	0.183275	27	NA	Mus musculus	RefSeq	ILMN_210832	ILMN_210832	TMEM144	NM_027495.2	NM_027495.2	NA	70652	31560097	NM_027495.2
20707	104.209	25.4767	0.0251521	46	115.121	30.9349	0.000754923	35	116.137	30.2678	0.00046315	39	108.802	26.3569	0.00858506	38		114.609	27.8059	0.000119671	41	112.831	29.2921	0.001709	40	106.515	24.4324	0.0399873	35	108.711	26.5516	0.00953485	47	115.568	34.7923	0.00269961	45	NA	Mus musculus	RefSeq	ILMN_221031	ILMN_221031	H2-M10.1	NM_013544.2	NM_013544.2	NA	14985	34328212	NM_013544.2
20711	124.758	18.6764	1.68448e-11	38	126.448	33.3422	1.17748e-08	55	116.023	25.3859	8.05152e-05	38	114.5	28.9362	0.000193527	46		128.524	26.5821	3.92424e-10	44	130.273	32.7404	1.26601e-09	54	119.404	32.9408	4.59053e-05	48	124.425	25.775	2.71622e-08	45	118.065	37.6685	0.00254951	40	NA	Mus musculus	MEEBO	ILMN_211319	ILMN_211319	A330041J22RIK	scl36645.3_158	NM_176941.2	NA	NA	31342432	NM_176941.2
20719	98.6979	16.2713	0.212792	41	106.038	18.7186	0.00612474	31	111.279	29.2323	0.0036859	43	108.465	29.4241	0.0131571	43		98.1929	17.3912	0.358295	33	107.549	24.4755	0.0156009	36	113.179	32.4072	0.00443614	40	113.678	31.0009	0.00386821	37	105.825	28.3221	0.115858	40	NA	Mus musculus	MEEBO	ILMN_208681	ILMN_208681	1200016D23RIK	scl000974.1_4	NM_028776.3	NA	NA	31044496	NM_028776.3
20722	149.327	36.0858	1.20429e-10	36	180.292	46.577	9.37402e-16	45	138.167	34.4013	4.84176e-09	40	146.369	39.1494	9.61862e-09	35		176.43	35.8588	3.86941e-15	35	151.023	25.7998	1.09737e-16	42	152.431	37.4077	2.15317e-11	40	163.363	41.0078	1.43974e-13	44	144.533	40.1924	8.41947e-09	41	NA	Mus musculus	RefSeq	ILMN_212463	ILMN_212463	PDCL	NM_026176.2	NM_026176.2	NA	67466	24475676	NM_026176.2
20730	83.2929	15.4048	0.999996	36	103.391	29.0534	0.0473351	61	91.3975	18.5005	0.996602	51	93.5552	20.9011	0.939461	52		91.5464	20.8939	0.978509	61	96.2805	19.9948	0.758162	45	91.8905	17.9448	0.99789	56	94.6888	20.1261	0.936052	46	92.1967	19.954	0.998698	59	NA	Mus musculus	RefSeq	ILMN_212117	ILMN_212117	C730048C13RIK	NM_177002.2	NM_177002.2	NA	319800	31342564	NM_177002.2
20735	364.558	95.3903	3.14073e-17	33	304.504	61.1145	5.86586e-18	30	281.478	77.4456	1.33622e-17	39	319.464	72.7647	3.53103e-16	29		328.353	79.6173	4.18644e-21	40	333.595	105.31	7.04942e-13	29	312.023	63.2372	2.75561e-22	38	276.58	75.3084	1.69641e-15	34	323.535	80.7308	3.405e-23	46	NA	Mus musculus	RefSeq	ILMN_223318	ILMN_223318	ACOT10	NM_022816.1	NM_022816.1	NA	64833	12331399	NM_022816.1
20736	163.286	39.038	1.69425e-20	63	179.867	47.0738	4.45859e-17	50	200.349	38.7252	2.74532e-27	57	148.136	37.4894	6.24321e-15	59		157.408	24.395	7.65383e-18	38	181.161	57.8689	1.42254e-17	65	170.635	38.3917	4.75278e-17	47	182.756	52.1328	7.32046e-16	51	197.621	59.1549	3.78736e-17	54	NA	Mus musculus	RefSeq	ILMN_201306	ILMN_258871	WDR51B	NM_027740.5	NM_027740.5	NA	382406	146141226	NM_027740.5
20739	112.591	18.4977	8.46077e-08	50	114.953	26.6003	7.40614e-06	51	114.391	32.6007	0.000432759	54	109.875	29.2696	0.0023757	54		111.201	20.5656	2.65432e-05	43	115.646	29.8593	8.11796e-05	50	103.733	21.6853	0.0670983	50	104.799	17.4248	0.0297042	38	104.42	22.2226	0.0982177	52	NA	Mus musculus	RefSeq	ILMN_219984	ILMN_310682	2310040G24RIK	XM_001480154.1	XM_001480154.1	NA	381792	149255327	XM_001480154.1
20743	98.8438	18.0753	0.245512	33	94.8544	18.9498	0.765065	39	100.929	22.7326	0.243608	52	98.4163	24.0314	0.473696	31		89.2946	15.4678	0.999008	43	101.955	23.6208	0.155735	46	101.897	25.7563	0.208828	55	116.543	34.7616	0.00379686	33	95.5679	22.7463	0.91848	45	NA	Mus musculus	RefSeq	ILMN_196368	ILMN_196368	ABCA15	NM_177213.3	NM_177213.3	NA	320631	46358377	NM_177213.3
20746	92.658	24.5289	0.881349	54	99.5031	22.1769	0.216546	52	94.9806	22.245	0.895004	57	94.1617	20.7253	0.931329	62		87.6803	17.8703	0.999705	49	95.0011	21.419	0.880973	57	91.1445	15.8488	0.999479	49	88.4043	16.6825	0.999835	37	101.74	31.4989	0.366809	63	NA	Mus musculus	RefSeq	ILMN_199369	ILMN_260231	LOC666466	XR_001876.2	XR_001876.2	NA	NA	149258327	XR_001876.2
20747	457.559	111.312	9.35201e-30	53	468.979	89.5111	1.99928e-39	60	434.89	90.3651	2.38078e-37	61	491.003	109.614	5.37199e-33	55		475.45	78.0644	2.60817e-31	43	461.702	103.129	1.85068e-35	60	401.978	90.5979	3.95432e-33	58	457.243	145.134	3.07587e-21	46	419.153	82.3354	3.11539e-29	46	NA	Mus musculus	MEEBO	ILMN_186094	ILMN_186094	GRID2	scl29956.4_609		NA	NA	6680090	NM_008167
20750	200.874	46.1201	3.3754e-12	27	207.727	51.4532	1.21822e-13	32	191.897	47.8304	1.04558e-16	44	236.715	59.5792	1.74737e-21	49		126.131	24.9166	1.24633e-08	37	116.741	27.7431	6.51164e-05	41	120.507	31.7418	1.49714e-05	47	116.829	25.3324	0.000352693	30	108.616	22.6557	0.0145491	39	NA	Mus musculus	RefSeq	ILMN_220919	ILMN_254511	TSPYL4	NM_030203.2	NM_030203.2	NA	72480	113865975	NM_030203.2
20767	93.5485	22.0093	0.810745	40	103.425	27.4844	0.0509022	52	99.834	25.4627	0.379314	50	90.4888	17.2919	0.990991	32		90.1953	14.9497	0.997036	40	91.2446	22.6159	0.977676	43	98.3816	22.1123	0.589314	55	99.0715	26.7862	0.524185	53	100.096	21.0093	0.537716	49	NA	Mus musculus	RefSeq	ILMN_223908	ILMN_245249	FBXL4	NM_172988.3	NM_172988.3	NA	269514	146198581	NM_172988.3
20768	138.28	28.3497	3.58596e-09	30	136.96	31.7718	2.43996e-09	37	138.027	33.5445	2.94154e-09	40	149.998	54.4588	2.40132e-07	40		131.012	26.9163	3.96212e-12	50	133.195	37.1411	8.76712e-06	30	150.11	38.4582	1.91398e-09	35	146.09	39.4855	3.5487e-09	39	146.573	35.4967	3.88351e-10	39	NA	Mus musculus	RefSeq	ILMN_213285	ILMN_213285	5730596K20RIK	NM_146091.3	NM_146091.3	NA	109168	142380963	NM_146091.3
50017	117.597	28.2512	4.19483e-05	36	117.58	31.359	0.000418299	32	109.633	28.2427	0.019839	31	107.042	30.69	0.0582157	31		106.244	24.3711	0.00966419	42	101.744	21.0997	0.180322	34	106.078	24.7756	0.0467692	37	107.611	29.7176	0.0535797	35	110.078	40.5091	0.0928199	32	NA	Mus musculus	RefSeq	ILMN_209369	ILMN_209369	B230120H23RIK	NM_023057.3	NM_023057.3	NA	65964	146135016	NM_023057.3
50020	99.7996	23.7558	0.152488	61	101.098	28.1641	0.146962	55	95.5155	23.2355	0.870063	68	95.6967	21.4592	0.805983	59		88.5986	15.3492	0.999959	59	101.842	25.0383	0.140993	62	94.9861	21.1563	0.923931	57	108.315	36.0775	0.0299211	59	99.1147	22.0788	0.65356	48	NA	Mus musculus	Riken	ILMN_206484	ILMN_206484	D430019F01RIK	ri|D430019F01|PX00194G14|AK084957|3320		NA	NA	NA	AK084957
50021	97.1527	24.4858	0.435608	63	86.7383	14.5699	0.99994	37	100.993	25.9531	0.267441	51	92.9294	19.5947	0.963712	48		93.5428	22.3674	0.874835	54	97.8235	22.2625	0.577426	60	88.9658	15.7167	0.999934	43	90.6914	20.6046	0.998799	58	101.465	29.4503	0.40651	42	NA	Mus musculus	Riken	ILMN_202276	ILMN_202276	1700085C21RIK	ri|1700085C21|ZX00076K10|AK007004|1083		NA	NA	NA	AK007004
50022	116.717	28.1663	7.01666e-05	36	122.984	24.5191	4.42223e-07	33	107.934	30.4069	0.0457261	33	123.021	42.1869	0.00025806	41		119.498	32.292	6.37591e-05	38	115.394	25.8132	0.00038878	32	113.091	27.7108	0.00327794	33	124.776	31.7116	0.000252274	25	111.271	23.727	0.00246472	42	NA	Mus musculus	MEEBO	ILMN_215179	ILMN_215179	CTTN	scl0013043.1_48	NM_007803.1	NA	NA	6681086	NM_007803.1
50025	93.4132	17.6548	0.894643	48	93.4856	15.0038	0.937461	43	99.4104	22.2761	0.422925	40	96.5008	26.4733	0.655546	43		98.5798	19.89	0.29506	52	96.0985	20.3122	0.751159	37	95.0584	17.4708	0.941993	49	101.598	20.5006	0.218055	49	96.7695	23.3996	0.852124	47	NA	Mus musculus	RefSeq	ILMN_201542	ILMN_201542	RAET1B	NM_009017.1	NM_009017.1	NA	19369	6679618	NM_009017.1
50035	96.6904	22.2356	0.495356	42	107.272	25.2151	0.0159101	31	98.8538	22.5744	0.487011	31	90.1504	15.5201	0.996181	31		90.6769	20.8045	0.976302	44	94.6192	21.2713	0.821479	28	101.549	23.8765	0.259455	39	98.5735	19.8253	0.580921	32	95.7723	23.3618	0.884086	38	NA	Mus musculus	RefSeq	ILMN_252521	ILMN_252521	OLFR799	NM_146927.1	NM_146927.1	NA	258929	22203802	NM_146927.1
50037	1067.78	202.856	1.05956e-29	41	1202.12	224.782	7.82677e-43	59	1151.6	237.203	9.02808e-30	43	1101.65	192.166	1.07789e-29	39		1378.12	204.907	9.00306e-32	38	1043.44	171.863	5.17679e-29	37	1203.01	212.515	1.03657e-34	46	1256.24	224.466	2.18216e-32	43	1263.12	305.077	3.86142e-27	43	NA	Mus musculus	RefSeq	ILMN_220759	ILMN_220759	BBS4	NM_175325.2	NM_175325.2	NA	102774	31341606	NM_175325.2
50039	91.7834	11.8911	0.995584	45	102.793	22.9843	0.0339956	56	111.128	35.7303	0.00495865	59	108.094	30.7771	0.0157303	47		103.476	22.5816	0.0306701	46	98.9195	20.1737	0.422972	55	112.217	31.1829	0.00141679	55	101.114	24.7011	0.308224	47	101.359	20.8966	0.375196	47	NA	Mus musculus	RefSeq	ILMN_199254	ILMN_199254	LOC266459	XM_181357.3	XM_181357.3	NA	NA	38093502	XM_181357.3
50040	98.7508	17.1479	0.160206	67	103.121	28.7995	0.0561203	59	107.023	29.667	0.020478	56	95.7346	23.7313	0.79209	66		95.7021	20.3162	0.691733	55	97.321	20.3197	0.646579	52	95.5111	26.3551	0.847099	59	100.302	16.1068	0.327433	52	96.3747	23.561	0.899578	58	NA	Mus musculus	Riken	ILMN_201673	ILMN_201673	1810015H18RIK	ri|1810015H18|R000022L19|AK007511|1150		NA	NA	NA	AK007511
50044	111.94	25.5395	1.92157e-05	56	105.517	21.0732	0.00283925	52	112.302	31.8881	0.00225409	49	107.109	26.004	0.0118608	46		102.277	24.5887	0.0633847	54	109.306	27.7716	0.00625375	44	118.136	32.9874	2.76594e-05	57	111.621	27.641	0.00168906	48	105.946	27.2991	0.0648804	57	NA	Mus musculus	RefSeq	ILMN_198189	ILMN_198189	LOC224882	XM_128720.2	XM_128720.2	NA	NA	38082621	XM_128720.2
50047	172.941	36.0525	7.68835e-17	41	222.463	46.2775	4.01497e-19	38	209.851	55.6765	1.17845e-15	40	183.298	49.6939	6.71961e-11	31		225.262	40.35	1.04621e-26	48	163.665	42.3282	3.09819e-11	36	222.987	60.0395	2.60078e-18	46	222.227	46.8959	2.72478e-17	35	190.462	49.6119	3.73049e-11	30	NA	Mus musculus	RefSeq	ILMN_216977	ILMN_216977	MTERFD2	NM_178051.3	NM_178051.3	NA	69821	46852399	NM_178051.3
50048	316.534	73.372	3.61802e-32	61	249.079	54.1572	1.49693e-32	65	245.928	58.4669	4.48327e-32	70	291.938	57.3039	2.71441e-32	56		293.147	52.1812	8.09531e-36	58	324.937	62.3878	7.24262e-34	56	269.487	51.969	5.22855e-37	66	355.587	82.001	4.8467e-30	55	378.141	79.8473	8.7277e-32	54	NA	Mus musculus	RefSeq	ILMN_190234	ILMN_226040	MYLK	NM_139300.3	NM_139300.3	NA	107589	126157498	NM_139300.3
50050	216.125	58.102	5.59976e-19	48	188.836	54.481	1.3381e-14	44	198.768	61.0061	6.11622e-14	43	179.991	59.0844	3.03468e-12	45		146.338	32.5276	9.85899e-15	50	137.062	37.8345	3.73998e-07	35	152.623	46.0653	6.06507e-10	44	147.303	40.6089	3.43407e-07	29	160.578	52.977	5.04735e-08	35	NA	Mus musculus	RefSeq	ILMN_210372	ILMN_210372	RER1	NM_026395.1	NM_026395.1	NA	67830	13385881	NM_026395.1
50053	97.1665	21.8476	0.438116	44	106.024	25.0118	0.016851	38	100.877	20.8063	0.258189	40	106.427	22.3074	0.00886678	44		94.2666	21.1531	0.756358	28	99.1228	22.6476	0.418271	41	91.4681	13.9174	0.998947	37	105.017	23.8867	0.0770024	37	100.443	23.4	0.493377	41	NA	Mus musculus	RefSeq	ILMN_212004	ILMN_212004	GPR20	NM_173365.2	NM_173365.2	NA	239530	142378498	NM_173365.2
50059	451.402	94.427	4.67149e-31	50	637.524	105.794	2.28144e-47	64	608.312	126.857	4.01124e-36	56	619.972	107.253	5.53174e-37	51		655.664	122.414	1.14457e-37	54	455.051	108.676	3.642e-32	57	548.065	97.6605	1.75495e-36	52	582.824	149.542	1.96905e-33	60	595.098	103.837	1.07233e-40	57	NA	Mus musculus	MEEBO	ILMN_191677	ILMN_191677	AI504432	scl22745.3_318		NA	NA	31341078	NM_173787
50064	92.8403	16.591	0.974581	75	96.0838	21.4469	0.615089	41	103.601	23.186	0.057364	58	98.1595	23.0823	0.496146	54		98.3266	22.9446	0.342123	57	92.7809	23.559	0.955341	53	91.757	20.7359	0.995487	59	93.494	22.673	0.964479	52	94.2908	20.7628	0.98777	62	NA	Mus musculus	RefSeq	ILMN_210701	ILMN_326562	LOC677643	XR_031047.1	XR_031047.1	NA	NA	149275108	XR_031047.1
50066	103.089	23.2309	0.0480318	38	103.25	18.8812	0.014075	48	109.092	26.7821	0.00465857	49	106.003	24.6214	0.00904594	58		95.426	18.7344	0.728344	48	99.5451	22.2422	0.365929	44	105.196	28.2555	0.0600259	53	113.769	35.9125	0.00100571	64	101.44	20.2642	0.341466	62	NA	Mus musculus	MEEBO	ILMN_218455	ILMN_218455	C230030N03RIK	scl18086.3.1_301	NM_172847.1	NA	NA	27370277	NM_172847.1
50068	126.26	31.6026	8.90993e-08	44	122.183	26.4569	2.66557e-06	33	127.777	37.0054	1.98951e-06	45	127.715	35.2238	4.40189e-07	46		117.668	29.9309	8.81491e-05	37	118.455	30.431	0.000316937	33	137.219	38.4495	1.52448e-07	39	128.566	31.7994	2.4293e-07	42	128.893	44.4111	0.000137613	39	NA	Mus musculus	MEEBO	ILMN_209598	ILMN_209598	SEMA5B	scl49191.18.1_6	XM_147227.1	NA	NA	20892382	XM_147227.1
50070	96.1756	16.6824	0.571728	41	97.5434	21.9461	0.444268	43	101.001	22.6818	0.225697	57	91.6283	16.8561	0.992888	44		95.8682	19.8841	0.661256	47	110.779	28.0657	0.00365993	41	98.8226	22.7225	0.529403	51	104.665	23.3868	0.0379312	62	100.037	22.052	0.547158	58	NA	Mus musculus	Riken	ILMN_207134	ILMN_207134	NCOA1	ri|F730003F10|PL00002J06|AK089302|2823		NA	NA	NA	AK089302
50072	88.4782	19.1226	0.995783	42	88.3819	20.2951	0.998962	57	97.2026	26.7021	0.650657	47	96.5717	20.7469	0.709777	55		91.6166	21.0298	0.96525	51	91.6322	16.8725	0.996883	51	98.096	26.7495	0.60651	57	93.6031	13.7066	0.996949	48	88.7657	15.483	1	55	NA	Mus musculus	MEEBO	ILMN_194508	ILMN_194508	OSP94	scl23243.20_160		NA	NA	40254360	NM_011020
50079	4164.62	1202.69	1.87374e-23	40	2564.75	368.131	1.11139e-28	33	2651.36	538.617	9.06015e-27	37	2555.24	397.061	1.3028e-31	38		2052.15	367.173	4.41069e-24	31	3458.69	687.755	2.93653e-34	47	2284.24	443.016	1.15989e-26	36	1947.81	430.522	1.35488e-26	39	2696.27	417.781	1.60952e-40	49	NA	Mus musculus	RefSeq	ILMN_235246	ILMN_235246	HIST1H1C	NM_015786.1	NM_015786.1	NA	50708	9845256	NM_015786.1
50082	113.005	28.1935	1.05884e-05	63	111.812	22.8744	3.0222e-05	47	125.749	35.3463	6.86241e-08	61	115.169	29.8056	5.13709e-05	54		131.935	31.32	8.49595e-12	57	130.998	31.1226	1.23687e-12	67	112.307	26.4756	5.90833e-05	67	118.699	32.8128	2.71109e-05	55	127.735	36.0366	1.30322e-07	59	NA	Mus musculus	Riken	ILMN_202196	ILMN_202196	1700080P15RIK	ri|1700080P15|ZX00076F11|AK006960|783		NA	NA	NA	AK006960
50086	103.833	18.5535	0.0111599	38	95.8178	16.5868	0.666299	33	86.5017	17.88	0.999856	35	96.4015	19.2671	0.697569	34		107.702	22.0944	0.00168393	42	101.854	18.1214	0.0960321	48	96.0014	19.74	0.816833	35	101.89	24.4004	0.261107	37	105.569	27.2203	0.141036	33	NA	Mus musculus	RefSeq	ILMN_213981	ILMN_213981	MCRS1	NM_016766.2	NM_016766.2	NA	51812	31980614	NM_016766.2
50088	86.5071	16.7088	0.999737	39	92.3223	17.4829	0.929418	31	94.9866	18.1018	0.917745	47	101.255	25.5745	0.240625	34		99.7866	26.5897	0.242436	48	87.6959	12.3108	0.999981	31	92.0623	24.4783	0.932437	29	98.3951	27.7488	0.577678	37	94.7428	16.94	0.984556	45	NA	Mus musculus	RefSeq	ILMN_216495	ILMN_216495	GPR77	NM_176912.3	NM_176912.3	NA	319430	141802432	NM_176912.3
50091	107.087	30.2492	0.0119045	46	101.533	24.1371	0.118995	42	104.611	21.8664	0.0658842	33	104.801	20.6722	0.0365543	33		102.489	22.2541	0.0616737	42	114.039	31.3412	0.00106422	43	98.4888	20.724	0.565012	36	103.629	26.2561	0.151615	40	106.576	36.8839	0.156987	37	NA	Mus musculus	RefSeq	ILMN_214380	ILMN_214380	CXCR5	NM_007551.2	NM_007551.2	NA	12145	42475949	NM_007551.2
50092	102.702	30.5239	0.0952429	45	104.167	27.2912	0.0284663	56	109.2	31.9369	0.00815957	57	104.904	18.3984	0.00399722	56		100.482	24.1875	0.136651	62	101.528	23.7072	0.156797	59	95.2117	20.6785	0.913087	55	96.8374	19.7074	0.801323	47	95.0981	18.4025	0.969575	45	NA	Mus musculus	Riken	ILMN_204638	ILMN_204638	E130208E03RIK	ri|E130208E03|PX00092H16|AK053696|2356		NA	NA	NA	AK053696
50093	106.951	32.3386	0.0152606	49	103.005	25.1546	0.056419	47	103.874	20.0148	0.0558694	40	109.183	30.993	0.0129749	42		104.259	26.4324	0.0537483	37	110.06	35.0944	0.00665324	59	99.6295	27.5561	0.443874	47	100.752	24.7261	0.350795	43	107.057	26.9677	0.0417108	51	NA	Mus musculus	RefSeq	ILMN_197403	ILMN_197403	LOC238966	XM_138927.3	XM_138927.3	NA	NA	38075592	XM_138927.3
50095	90.5636	20.3432	0.984574	55	92.4227	20.709	0.936546	48	92.8965	20.6941	0.971312	48	91.1599	18.6258	0.995585	53		98.9442	25.6323	0.291357	58	95.9773	22.0314	0.787311	54	91.1367	23.5571	0.987104	47	94.8735	22.1984	0.92713	55	99.7323	23.9803	0.579219	55	NA	Mus musculus	RefSeq	ILMN_197268	ILMN_197268	LOC238689	XM_138684.2	XM_138684.2	NA	NA	38074898	XM_138684.2
50097	262.899	58.9718	1.54326e-23	46	317.453	69.0955	5.94534e-21	37	279.875	69.9356	6.98147e-15	30	275.769	47.333	1.07801e-25	41		320.123	87.9707	1.04476e-21	46	252.598	56.5061	4.88571e-22	44	299.1	80.2394	4.04343e-20	43	330.914	85.0259	1.79222e-22	45	342.351	125.131	7.03281e-15	39	NA	Mus musculus	RefSeq	ILMN_189681	ILMN_189681	TRAPPC3	NM_013718.2	NM_013718.2	NA	27096	31560502	NM_013718.2
50100	198.206	53.9459	7.41744e-23	64	255.432	65.0335	2.66818e-22	49	239.957	70.5951	1.59601e-18	48	250.474	88.7947	2.69114e-20	62		206.523	52.0218	1.28847e-18	46	166.647	44.6242	6.95454e-15	50	192.675	58.7869	3.60418e-17	56	195.933	63.6081	2.30352e-16	56	203.581	74.2606	3.46893e-14	53	NA	Mus musculus	RefSeq	ILMN_195989	ILMN_250822	PLXNA4	XM_984204.1	XM_984204.1	NA	243743	94377134	XM_984204.1
50102	1195.32	305.889	6.87662e-32	53	1185.97	281.089	8.75186e-44	70	1344.72	309.613	2.24181e-42	66	1039.5	257.416	1.12159e-38	64		1322.26	259.297	1.50046e-31	44	1028.74	228.47	4.69226e-37	57	1201.04	267.404	1.2207e-43	67	1213.96	318.252	2.11992e-27	46	1260.58	267.733	7.74464e-38	56	NA	Mus musculus	RefSeq	ILMN_224828	ILMN_224828	PPP1R11	NM_029632.1	NM_029632.1	NA	76497	18390326	NM_029632.1
50113	98.3792	22.6508	0.286977	55	91.3105	20.2712	0.972468	48	93.0892	20.7433	0.974292	54	90.0951	18.2506	0.999629	65		100.534	28.4138	0.169533	63	93.9951	21.0634	0.924405	49	96.511	23.8258	0.794359	60	93.7644	23.2421	0.959651	56	94.733	24.4766	0.957784	58	NA	Mus musculus	RefSeq	ILMN_199187	ILMN_199187	LOC193045	XM_111101.2	XM_111101.2	NA	NA	38091663	XM_111101.2
50114	96.273	17.1941	0.554074	39	95.8169	20.8412	0.637929	35	95.3521	17.6773	0.91201	52	91.2722	23.5111	0.957664	37		92.2283	17.0806	0.968322	45	88.5838	14.7418	0.999838	36	91.4836	19.0777	0.991109	39	90.2753	18.8902	0.995575	34	93.276	17.3919	0.995918	46	NA	Mus musculus	RefSeq	ILMN_209383	ILMN_321127	LOC100047300	XM_001478776.1	XM_001478776.1	NA	100047300	149260446	XM_001478776.1
50121	124.962	30.1695	3.32508e-09	54	120.089	30.1512	1.45452e-07	58	124.005	29.174	9.85754e-10	65	119.886	29.5666	9.80374e-07	53		102.256	22.2507	0.0318245	66	106.635	25.9587	0.0105077	56	101.889	23.9123	0.190001	56	101.738	24.5727	0.236501	53	109.222	33.41	0.0275114	55	NA	Mus musculus	RefSeq	ILMN_200447	ILMN_234641	LOC676779	XM_992807.2	XM_992807.2	NA	676779	149253732	XM_992807.2
50128	95.8323	17.2236	0.633121	52	105.09	18.6215	0.00142385	53	106.044	22.7987	0.0206465	43	103.796	27.3899	0.0572969	60		90.7408	18.7372	0.989003	49	107.752	27.8299	0.00696228	57	109.822	27.4861	0.00142807	63	100.515	21.1224	0.335351	55	95.7215	21.8774	0.914952	43	NA	Mus musculus	MEEBO	ILMN_185403	ILMN_185403	F830005D05RIK	scl16558.1.7_294		NA	NA	NA
50129	2351.21	687.723	1.37886e-24	43	1978.78	303.639	5.00927e-30	36	1977.3	476.514	3.55018e-30	47	1985.53	407.768	6.67549e-34	48		1952.59	378.973	6.83321e-33	45	2012.13	265.438	6.17782e-28	31	1938.77	333.613	4.69211e-29	37	2052.64	469.494	2.76705e-29	44	2096.53	479.74	9.70772e-27	40	NA	Mus musculus	RefSeq	ILMN_210351	ILMN_210351	HERPUD1	NM_022331.1	NM_022331.1	NA	64209	11612514	NM_022331.1
50132	108.178	27.9572	0.00347683	47	96.0619	16.2467	0.649743	39	108.715	35.1992	0.0511195	35	101.133	29.3032	0.289431	30		106.43	24.7789	0.0110222	40	107.903	27.0498	0.0425257	26	92.5335	18.0081	0.978792	34	99.9868	24.947	0.435443	35	100.136	25.2104	0.52189	32	NA	Mus musculus	RefSeq	ILMN_220210	ILMN_220210	AB124611	NM_206536.1	NM_206536.1	NA	382062	45504366	NM_206536.1
50133	118.846	29.15	5.45784e-06	43	96.1275	20.4588	0.625804	49	111.975	38.7441	0.0117022	47	115.163	28.4332	0.000585878	35		99.3318	22.7248	0.270256	39	114.147	29.7215	0.000598157	43	91.2297	17.6558	0.997606	45	98.7621	24.7254	0.557843	46	108.777	32.0856	0.0553396	39	NA	Mus musculus	RefSeq	ILMN_218113	ILMN_324608	6530404N21RIK	XM_001481327.1	XM_001481327.1	NA	67795	149270753	XM_001481327.1
50136	204.254	56.9028	6.36183e-15	40	176.892	53.5	1.94821e-12	42	157.996	51.0341	6.99855e-11	49	145.462	42.3857	7.09937e-08	35		148.159	31.2868	1.35901e-13	42	147.901	36.1241	3.14853e-10	37	133.354	37.1907	6.10718e-07	39	143.188	51.9989	2.28623e-07	48	150.618	39.8338	3.12281e-10	41	NA	Mus musculus	RefSeq	ILMN_214657	ILMN_214657	4833442J19RIK	NM_177101.4	NM_177101.4	NA	320204	133892656	NM_177101.4
50138	131.536	31.8776	9.16382e-09	41	136.007	33.3322	1.19408e-08	37	136.982	41.5236	8.06436e-06	31	134.064	37.0296	1.07653e-08	48		128.404	32.9685	2.52287e-07	40	136.91	47.2241	6.46504e-06	38	141.768	46.2556	8.21672e-07	38	144.571	46.369	1.18029e-09	54	144.972	46.314	3.84841e-07	38	NA	Mus musculus	MEEBO	ILMN_191380	ILMN_191380	A430034D21RIK	scl14440.2.1_15		NA	NA	NA
50139	90.4887	18.724	0.966026	33	92.1351	19.0636	0.960239	48	95.061	21.4037	0.86268	42	100.401	29.1873	0.308349	42		93.9795	22.4285	0.787141	34	96.5193	23.2374	0.701621	44	100.223	22.9237	0.371981	42	104.489	28.1982	0.122728	41	94.2064	20.0524	0.976289	44	NA	Mus musculus	RefSeq	ILMN_223577	ILMN_223577	TCFAP2C	NM_009335.1	NM_009335.1	NA	21420	6678252	NM_009335.1
50142	94.4654	20.4693	0.785844	56	93.4456	21.243	0.867909	44	95.8644	22.4412	0.806103	47	97.9181	25.352	0.523083	49		90.9407	16.7604	0.996641	59	90.5009	22.9307	0.990606	50	92.3005	19.6994	0.985981	44	101.673	32.2308	0.288379	58	95.2352	23.0652	0.962602	66	NA	Mus musculus	RefSeq	ILMN_201519	ILMN_240174	EG664804	XM_973024.1	XM_973024.1	NA	664804	94374610	XM_973024.1
50148	247.69	56.9364	2.00784e-28	59	215.981	55.9132	1.52663e-19	48	236.775	79.8714	1.56112e-19	59	268.48	95.2798	1.90523e-15	44		221.633	49.0456	2.41688e-28	61	293.107	68.2821	7.61884e-36	71	187.081	51.5754	4.29872e-18	55	249.691	66.3331	5.03895e-23	54	294.777	83.3613	6.16361e-22	50	NA	Mus musculus	RefSeq	ILMN_214832	ILMN_251804	MYL9	XM_977718.2	XM_977718.2	NA	98932	149250365	XM_977718.2
50152	253.029	67.4785	8.63603e-20	45	269.91	43.6566	7.28231e-23	35	235.417	69.1205	7.0324e-16	41	277.723	84.5784	6.85547e-20	49		236.588	52.0157	7.95509e-21	42	222.051	51.7293	1.58427e-16	36	267.865	61.6713	1.93194e-16	32	243.611	68.6217	3.87345e-14	34	286.393	69.8173	1.68219e-17	35	NA	Mus musculus	MEEBO	ILMN_186013	ILMN_186013	FBXO30	scl39152.4_674		NA	NA	38090936	XM_125493
50154	100.43	18.4821	0.0839757	47	111.58	22.5905	8.89943e-06	54	108.525	21.7182	0.000250351	66	104.414	18.5875	0.0117841	48		100.825	17.9203	0.0775385	48	106.186	26.4836	0.0193491	52	97.0599	19.6253	0.781096	59	95.5363	24.5906	0.866667	54	109.237	31.2448	0.0335184	44	NA	Mus musculus	Riken	ILMN_205478	ILMN_205478	RPS6KA2	ri|D030052D12|PX00180C04|AK050996|1651		NA	NA	NA	AK050996
50156	101.377	23.2986	0.0954056	43	95.2387	18.4837	0.716304	34	114.283	27.339	0.000133539	48	111.24	34.8947	0.00832418	44		104.891	22.557	0.0142489	43	112.577	28.3793	0.00193926	38	116.761	28.8763	6.03058e-05	47	112.88	34.1485	0.00216853	56	124.942	39.5628	7.17873e-05	45	NA	Mus musculus	Riken	ILMN_204662	ILMN_204662	9430032P18RIK	ri|9430032P18|PX00108P08|AK034767|2589		NA	NA	NA	AK034767
50162	125.648	25.73	3.02762e-11	53	115.004	29.6103	0.00052641	35	118.748	35.1439	0.000438831	40	107.318	22.1346	0.00361707	46		114.041	32.9957	0.00104755	41	103.337	24.3728	0.092669	44	105.029	23.9163	0.050672	45	116.439	32.9127	0.000812814	42	110.347	39.4381	0.0639792	38	NA	Mus musculus	RefSeq	ILMN_199116	ILMN_236326	SEC14L3	NM_001029937.1	NM_001029937.1	NA	380683	71480137	NM_001029937.1
50164	128.791	29.6121	9.90671e-15	76	129.013	26.0694	9.04674e-13	55	127.134	30.5991	2.29607e-09	56	133.288	34.5681	5.61666e-10	53		94.0351	22.5035	0.874273	73	100.211	22.7206	0.261835	64	102.17	24.3351	0.163254	60	103.328	25.2393	0.134648	49	94.7771	20.613	0.972185	52	NA	Mus musculus	RefSeq	ILMN_195527	ILMN_226174	SSR1	NM_025965.2	NM_025965.2	NA	107513	31982665	NM_025965.2
50167	110.23	24.9201	4.91573e-05	59	109.623	26.0352	0.000526064	52	120.313	32.1234	1.97231e-05	46	105.034	21.7254	0.0146361	50		101.559	21.209	0.0869827	43	100.702	19.17	0.22223	41	121.06	33.3402	2.58249e-05	46	123.42	34.8891	6.95438e-06	49	107.488	26.9969	0.027046	56	NA	Mus musculus	RefSeq	ILMN_185471	ILMN_230578	RASGRP4	NM_145149.3	NM_145149.3	NA	233046	142378014	NM_145149.3
50168	122.111	26.109	2.42957e-09	52	102.031	18.7881	0.0436474	44	98.3876	23.2534	0.532507	33	103.58	21.7936	0.0713099	36		97.329	22.6964	0.475032	34	109.065	28.2579	0.0160609	35	95.3283	23.8557	0.857746	48	105.974	24.8379	0.0485976	40	102.725	23.3409	0.275552	36	NA	Mus musculus	RefSeq	ILMN_189668	ILMN_252216	3110043J09RIK	NM_028455.2	NM_028455.2	NA	73167	142365448	NM_028455.2
50170	1976.78	614.575	7.19494e-21	38	1450.84	266.687	4.049e-32	43	1622.64	386.196	1.19163e-32	51	1627.67	302.061	8.57173e-33	44		1695.08	372.281	1.73583e-30	45	1578.89	278.462	1.41596e-39	52	1275.38	219.954	7.03426e-45	59	1300.66	256.318	8.90636e-33	46	1580.84	394.461	8.14432e-33	53	NA	Mus musculus	RefSeq	ILMN_215165	ILMN_215165	2400003C14RIK	NM_028018.1	NM_028018.1	NA	71955	21312625	NM_028018.1
50176	129.568	32.4577	8.25757e-06	27	112.083	24.4388	0.000543415	34	124.729	42.136	0.000516935	34	124.086	31.9886	1.19393e-05	36		115.784	24.5454	8.74258e-06	41	125.042	32.9583	7.39289e-06	38	132.242	39.1479	1.0937e-05	34	115.059	29.3703	0.00241797	32	139.843	54.8773	7.77728e-05	35	NA	Mus musculus	RefSeq	ILMN_215208	ILMN_215208	BC053749	NM_183321.1	NM_183321.1	NA	333193	34304002	NM_183321.1
50180	98.2043	20.9334	0.310598	45	87.0445	17.6654	0.999976	60	89.4784	13.3475	0.999847	34	94.8996	21.7483	0.8479	49		94.7662	21.4147	0.813774	69	83.6925	12.2812	1	47	89.1601	18.7269	0.999855	54	89.0504	19.3327	0.999762	50	102.976	30.2705	0.282123	46	NA	Mus musculus	RefSeq	ILMN_196971	ILMN_196971	LOC380772	XM_358423.1	XM_358423.1	NA	NA	38050491	XM_358423.1
50181	124.115	28.117	1.18346e-06	34	110.287	21.8105	0.000871829	32	114.936	37.9621	0.00463123	41	109.575	20.013	0.00369649	26		108.43	22.1996	0.00236899	35	101.807	22.9938	0.186006	37	105.629	17.9344	0.0201538	34	117.343	35.659	0.00289834	34	126.473	36.665	0.000170454	32	NA	Mus musculus	RefSeq	ILMN_211233	ILMN_211233	ZFP654	NM_028059.2	NM_028059.2	NA	72020	67972643	NM_028059.2
50184	100.205	20.2877	0.110819	50	100.424	16.1407	0.113974	35	113.489	32.9861	0.00109206	52	108.964	22.7372	0.000741587	50		102.312	20.2187	0.0206325	65	107.146	28.8624	0.00862069	65	108.491	25.9087	0.0124687	41	106.45	26.4116	0.0150915	67	106.848	28.8947	0.0531132	54	NA	Mus musculus	Riken	ILMN_207328	ILMN_207328	5330420J21RIK	ri|5330420J21|PX00643O11|AK077327|1956		NA	NA	NA	AK077327
50187	119.098	24.3467	1.1053e-05	30	128.488	38.3738	1.59957e-06	43	125.89	29.2275	2.00216e-07	42	135.18	41.8128	2.27362e-06	37		136.66	36.7007	8.55328e-09	42	124.606	28.0497	1.76208e-06	35	132.451	37.9733	7.81823e-07	41	129.062	32.1736	1.09495e-06	37	122.503	32.9733	0.000177342	35	NA	Mus musculus	RefSeq	ILMN_238787	ILMN_238787	4932431H17RIK	NM_001081262.1	NM_001081262.1	NA	545527	124486918	NM_001081262.1
50192	100.576	17.8836	0.0952351	37	102.872	26.1865	0.0994813	35	107.775	20.9705	0.0152395	28	97.8576	26.6078	0.523527	34		95.3726	15.6871	0.741178	36	94.303	20.0888	0.862594	30	96.7926	21.4871	0.73723	37	98.1214	18.0518	0.648519	35	99.2312	25.8602	0.603019	35	NA	Mus musculus	RefSeq	ILMN_191959	ILMN_250576	MUTYH	NM_133250.1	NM_133250.1	NA	70603	18875427	NM_133250.1
50195	104.895	27.3638	0.0338205	39	97.6547	19.9653	0.431917	35	109.323	33.4527	0.0219458	43	97.9537	20.392	0.521793	41		93.5549	18.0241	0.845133	28	95.9432	19.7333	0.786458	42	102.514	23.1332	0.181743	38	92.7173	18.3242	0.979408	35	97.7889	18.4952	0.803273	38	NA	Mus musculus	RefSeq	ILMN_214598	ILMN_214598	RPL23	NM_022891.2	NM_022891.2	NA	65019	133893219	NM_022891.2
50196	105.018	20.725	0.00802554	39	103.214	20.5877	0.0258492	45	105.485	19.4003	0.0146658	42	105.835	23.8561	0.0437437	30		98.5822	16.5008	0.270703	46	99.1183	21.6215	0.40901	47	100.85	18.7145	0.251081	50	112.147	31.3559	0.0073068	39	124.028	33.4369	0.000118553	34	NA	Mus musculus	RefSeq	ILMN_220529	ILMN_220529	ALOX12B	NM_009659.2	NM_009659.2	NA	11686	118130321	NM_009659.2
50202	95.4747	22.7252	0.64185	50	96.3045	20.845	0.609693	58	91.3152	15.2787	0.999208	48	98.6148	18.2011	0.418585	60		91.5201	22.9646	0.960899	55	101.416	26.4171	0.20633	52	101.624	26.5218	0.272227	40	92.7146	16.8359	0.997268	55	96.2096	21.9811	0.906945	50	NA	Mus musculus	RefSeq	ILMN_199708	ILMN_199708	LOC382895	XM_356739.1	XM_356739.1	NA	NA	38076431	XM_356739.1
50204	108.917	36.7234	0.0181543	42	104.884	21.3968	0.0164081	37	107.981	26.323	0.0210394	36	109.603	31.8896	0.00814368	48		107.624	24.5284	0.00368109	43	110.063	32.4612	0.015312	39	113.423	30.561	0.00393433	36	107.363	30.5129	0.0757596	31	100.071	25.2615	0.534142	49	NA	Mus musculus	RefSeq	ILMN_187321	ILMN_187321	ZFP287	NM_133208.2	NM_133208.2	NA	170740	113865958	NM_133208.2
50209	120.036	31.8738	2.70688e-07	59	120.474	33.1171	5.87145e-07	59	113.905	30.3792	0.000650474	47	107.508	18.8854	0.000618512	48		121.982	29.2942	2.96623e-09	63	104.91	25.3321	0.0421804	47	110.873	27.4564	0.000472988	65	112.357	29.4205	0.0010724	53	114.091	30.7433	0.000932404	54	NA	Mus musculus	Riken	ILMN_202098	ILMN_202098	2810006K23RIK	ri|2810006K23|ZX00064L05|AK012682|484		NA	NA	NA	AK012682
50215	127.125	26.2457	1.9154e-07	31	108.804	17.0848	0.000135974	35	119.885	29.079	0.000261056	29	120.942	40.3297	0.00158451	32		115.184	23.1659	1.24567e-05	38	114.763	21.7165	0.00022771	28	117.808	29.4362	0.00031356	35	116.009	27.2104	0.000116043	43	128.092	38.9261	0.00124459	23	NA	Mus musculus	RefSeq	ILMN_208708	ILMN_208708	FBXL8	NM_015821.1	NM_015821.1	NA	50788	7657076	NM_015821.1
50220	109.521	27.8444	0.000724727	53	113.02	24.4633	1.00709e-05	52	119.994	30.3771	3.71823e-06	51	108.589	28.9359	0.00424813	57		115.317	25.1056	1.79575e-05	41	105.401	27.4231	0.0293665	57	107.502	21.1505	0.00615729	43	117.582	29.8188	3.4662e-06	64	107.545	26.7833	0.0351752	48	NA	Mus musculus	RefSeq	ILMN_198883	ILMN_198883	LOC234486	XM_134462.2	XM_134462.2	NA	NA	38089397	XM_134462.2
50221	105.135	19.009	0.0176479	25	102.83	23.5578	0.0420619	52	105.419	23.6485	0.0232189	52	107.433	25.7626	0.0130179	41		110.024	23.9634	0.000433051	44	108.67	28.2214	0.00401285	57	107.654	23.1791	0.00780479	46	118.185	30.6088	3.30509e-05	50	126.77	44.6075	1.67489e-05	58	NA	Mus musculus	Riken	ILMN_205518	ILMN_205518	D130053H12RIK	ri|D130053H12|PX00184J16|AK051503|1739		NA	NA	NA	AK051503
50224	3694.71	697.913	6.11376e-31	41	4642.96	910.087	2.84486e-28	38	4524.3	857.134	1.35193e-34	46	4113.24	1058.31	4.62787e-27	43		4195.21	953.543	9.33862e-34	50	3953.14	713.85	1.75393e-29	38	4880.87	617.027	9.46721e-39	42	4760.16	904.581	4.16955e-33	44	5119.79	983.217	1.30711e-28	38	NA	Mus musculus	RefSeq	ILMN_215679	ILMN_215679	LYPLA2	NM_011942.1	NM_011942.1	NA	26394	7242155	NM_011942.1
50228	129.395	26.689	1.44103e-11	49	124.969	26.4228	9.292e-10	49	121.016	29.0572	2.10567e-07	56	132.216	36.5468	4.86812e-06	32		126.149	31.1089	3.7176e-09	54	126.361	33.5802	3.37543e-08	56	119.794	27.5415	6.5537e-06	43	113.363	26.3027	2.20955e-05	67	123.379	35.113	4.20013e-05	44	NA	Mus musculus	MEEBO	ILMN_217860	ILMN_217860	CKLF5	scl000553.1_41		NA	NA	24308933	AF401531
50240	115.616	19.8119	4.06205e-08	45	111.681	30.7438	0.000948308	48	117.903	28.0587	1.53155e-05	46	118.507	29.4463	8.42469e-06	48		94.7981	17.6514	0.793756	41	88.9722	16.6053	0.99915	36	100.263	19.0496	0.34581	40	99.6413	26.4727	0.465736	44	94.8151	21.5013	0.929562	34	NA	Mus musculus	RefSeq	ILMN_208730	ILMN_208730	BRP44	NM_027430.2	NM_027430.2	NA	70456	141803058	NM_027430.2
50242	1003.54	186.635	1.18073e-37	52	1044.19	176.627	6.6105e-48	63	1059.32	210.607	1.07185e-41	60	1116.95	251.123	2.41909e-31	48		929.397	165.923	2.53475e-43	59	1129.27	165.164	1.15951e-48	59	922.244	132.049	8.76649e-40	48	1048.44	256.523	2.17822e-38	63	854.1	150.106	4.74283e-49	67	NA	Mus musculus	MEEBO	ILMN_193782	ILMN_193782	9430080K19RIK	scl18038.1.15_227		NA	NA	NA
50253	173.177	37.9872	8.77184e-16	40	142.151	24.3674	5.43938e-13	35	163.681	39.7338	6.54901e-16	50	161.051	42.0908	3.05389e-13	45		146.787	28.6442	1.02497e-14	43	170.122	39.7964	5.7236e-14	39	170.917	44.1679	2.09475e-14	45	159.675	35.8773	1.06431e-13	41	200.221	61.7142	3.54564e-15	48	NA	Mus musculus	RefSeq	ILMN_221803	ILMN_221803	GZMM	NM_008504.2	NM_008504.2	NA	16904	31982834	NM_008504.2
50255	94.9506	18.4891	0.717669	40	93.7761	20.0164	0.892236	58	102.158	26.3752	0.150755	64	94.9002	15.0402	0.905723	39		103.479	25.6735	0.0315107	58	96.5814	23.6992	0.694048	45	104.191	24.6312	0.0641844	55	103.364	24.6173	0.108878	57	106.615	30.4013	0.0545011	63	NA	Mus musculus	MEEBO	ILMN_186733	ILMN_186733	A630038E17RIK	scl46340.18_484		NA	NA	27369863	NM_172602
50259	1208.79	334.207	9.56824e-24	41	1224.8	310.466	4.61573e-28	46	1464.2	321.974	1.48072e-31	47	1175.26	335.835	1.69349e-20	36		1196.56	211.333	4.29717e-31	41	1294.03	298.929	5.73098e-28	43	1635.68	340.696	5.3174e-22	31	1414.07	228.264	8.31637e-33	41	1557.75	206.342	1.56127e-28	32	NA	Mus musculus	RefSeq	ILMN_217401	ILMN_217401	COPS7A	NM_012003.1	NM_012003.1	NA	26894	7242141	NM_012003.1
50270	102.928	25.4684	0.0832756	33	99.8793	19.8588	0.226488	29	96.3741	22.848	0.707607	29	101.504	23.5417	0.22339	29		106.314	26.7174	0.0279326	33	96.1788	20.096	0.702214	24	96.6538	19.9216	0.774923	40	101.453	20.1751	0.288241	28	107.765	34.0798	0.126664	29	NA	Mus musculus	RefSeq	ILMN_188517	ILMN_250879	BAT4	NM_032460.1	NM_032460.1	NA	81845	15638947	NM_032460.1
50274	183.882	60.6149	9.56714e-10	33	161.11	38.261	3.78178e-12	36	135.601	37.5997	9.53955e-08	41	137.171	34.2785	4.81509e-08	35		140.216	30.9105	4.25959e-12	44	153.482	39.9861	4.07144e-13	49	128.991	29.8419	2.54889e-07	37	171.429	55.4685	6.56227e-10	38	141.053	44.5606	1.00823e-06	38	NA	Mus musculus	RefSeq	ILMN_212433	ILMN_212433	SYNGR2	NM_009304.1	NM_009304.1	NA	20973	7106428	NM_009304.1
50278	123.415	20.1784	1.2813e-07	27	142.261	34.0374	2.61129e-08	30	126.106	28.4744	2.79549e-07	39	130.776	32.5963	1.41403e-05	26		105.153	13.8108	0.00087892	34	111.77	15.6884	1.00184e-05	34	127.481	24.2419	3.94801e-07	29	118.792	26.5125	2.96315e-05	38	141.414	51.4872	9.15897e-07	47	NA	Mus musculus	RefSeq	ILMN_184752	ILMN_184752	ZFP75	NM_172918.3	NM_172918.3	NA	244713	40254382	NM_172918.3
50279	286.461	74.9249	2.74261e-17	36	274.319	62.9072	1.44323e-22	44	280.157	82.8615	1.72222e-18	44	279.541	68.8268	7.92104e-23	47		305.296	62.3247	1.86897e-25	44	312.462	53.5692	1.29503e-23	36	312.757	66.2207	2.5094e-24	43	350.903	84.8878	6.48064e-23	43	231.886	58.8687	2.96085e-15	35	NA	Mus musculus	RefSeq	ILMN_252208	ILMN_252208	HBS1L	NM_001042593.1	NM_001042593.1	NA	56422	110611223	NM_001042593.1
50286	169.099	37.3587	6.4128e-15	39	176.797	33.7213	2.1962e-16	36	167.295	49.1995	1.10592e-09	34	159.334	37.5286	2.67282e-15	48		164.803	36.807	3.82099e-18	51	200.572	55.2742	2.62319e-13	36	192.979	62.3958	2.76092e-12	41	192.672	54.5706	5.23936e-13	38	183.216	55.8537	6.20485e-15	52	NA	Mus musculus	RefSeq	ILMN_215394	ILMN_215394	DGKA	NM_016811.2	NM_016811.2	NA	13139	31560473	NM_016811.2
50292	314.476	76.5817	7.61734e-19	36	369.127	84.6334	9.97311e-24	42	335.511	68.2	1.69902e-29	50	378.114	69.973	5.00432e-18	27		353.02	72.9389	3.88465e-29	49	360.905	67.0628	3.25969e-28	44	408.688	120.661	3.92757e-20	42	409.137	116.547	3.82551e-21	43	385.086	90.7177	1.61421e-27	50	NA	Mus musculus	RefSeq	ILMN_255747	ILMN_255747	COBL	NM_172496.2	NM_172496.2	NA	12808	32441275	NM_172496.2
50296	158.998	42.6831	3.56974e-12	42	152.277	38.576	6.10338e-10	34	137.615	29.9532	1.48589e-10	41	145.959	33.4453	6.48424e-12	42		164.738	48.9309	1.86832e-12	46	150.145	35.6569	2.46874e-10	35	147.409	45.0222	6.79345e-08	37	141.342	37.6617	1.67331e-09	44	122.383	33.9334	0.000377754	33	NA	Mus musculus	RefSeq	ILMN_185829	ILMN_185829	USP10	NM_009462.1	NM_009462.1	NA	22224	6678492	NM_009462.1
50301	85.2472	14.5818	1	60	88.6985	20.8738	0.995733	47	95.8961	24.3611	0.800803	54	94.6547	21.6471	0.897833	64		96.0181	26.9173	0.619781	60	92.5483	24.6427	0.942396	46	95.9791	21.1918	0.852275	53	86.274	17.289	0.999998	49	86.6357	16.022	1	48	NA	Mus musculus	MEEBO	ILMN_195860	ILMN_195860	AI849053	scl21982.2_107		NA	NA	NA
50307	99.0333	23.5259	0.268179	38	91.1092	18.8247	0.967084	36	96.5508	20.2819	0.721944	31	97.9255	18.0499	0.528219	40		99.6788	24.7531	0.255655	40	116.558	31.1377	0.000249542	42	97.811	16.8643	0.663009	33	99.8989	18.0546	0.419089	38	96.8699	16.8471	0.904987	41	NA	Mus musculus	RefSeq	ILMN_222030	ILMN_222030	CABP1	NM_013879.1	NM_013879.1	NA	29867	7304938	NM_013879.1
50309	97.0039	18.4505	0.449739	44	96.8712	19.8029	0.525608	41	98.2741	23.8849	0.551207	48	110.779	29.1374	0.00413182	41		96.3911	22.3835	0.585158	49	103.343	22.9552	0.0500583	60	93.1631	18.3898	0.97209	38	104.719	30.4608	0.136702	39	94.4242	17.699	0.974335	36	NA	Mus musculus	RefSeq	ILMN_238862	ILMN_238862	BC061212	NM_198667.1	NM_198667.1	NA	381724	38348567	NM_198667.1
50315	100.512	24.4083	0.123015	55	96.3623	22.7412	0.577593	40	104.638	30.6995	0.0896376	50	90.8688	20.6575	0.965546	29		102.355	23.6652	0.0834833	40	106.459	25.3901	0.0216656	43	97.6621	22.5812	0.649172	39	102.117	23.4496	0.225772	40	105.543	23.8202	0.0623553	52	NA	Mus musculus	RefSeq	ILMN_222940	ILMN_233166	AY761184	NM_001007582.1	NM_001007582.1	NA	382000	57222283	NM_001007582.1
50324	381.036	127.553	1.93115e-14	33	247.741	67.2592	2.73671e-15	35	328.509	113.137	1.21052e-12	31	275.248	84.4518	5.49201e-13	31		273.64	89.2454	1.77055e-14	37	267.483	66.726	2.71251e-17	36	235.924	50.9839	4.59769e-18	36	263.62	86.2892	1.11689e-14	39	254.417	89.9253	3.87559e-15	45	NA	Mus musculus	RefSeq	ILMN_213840	ILMN_213840	AGPAT3	NM_053014.3	NM_053014.3	NA	28169	118131207	NM_053014.3
50327	96.8601	21.7606	0.476775	37	95.4239	21.9198	0.674752	37	93.0634	17.8434	0.9672	36	97.7851	22.8752	0.535158	35		98.4488	21.4549	0.341159	42	103.519	24.6677	0.0926416	42	92.562	19.2571	0.990084	51	106.767	30.8705	0.0579425	44	100.027	34.7702	0.52657	43	NA	Mus musculus	MEEBO	ILMN_217086	ILMN_217086	9630020C08RIK	scl37505.5.1_32	NM_177797.2	NA	NA	31342996	NM_177797.2
50328	93.1771	19.1412	0.90776	55	92.7245	20.9916	0.929065	52	100.816	21.2138	0.27331	38	87.3681	17.7131	0.999951	49		93.0273	22.9186	0.91556	62	93.5357	22.8276	0.932191	51	90.7894	17.9597	0.999444	56	94.4382	20.6036	0.9506	51	89.4047	20.4316	0.999823	51	NA	Mus musculus	RefSeq	ILMN_209145	ILMN_240668	GUCY2C	NM_145067.2	NM_145067.2	NA	14917	141801773	NM_145067.2
50332	114.129	33.7818	0.00707141	26	96.5721	21.0563	0.552875	32	112.814	35.4352	0.0172835	31	100.101	30.5671	0.346604	38		121.765	38.7662	0.00291375	23	98.3096	19.0146	0.509492	34	109.991	22.0511	0.00265316	36	107.314	31.0493	0.0739348	33	100.083	20.5935	0.534532	36	NA								NA	NA	NA
50341	210.811	41.8177	2.72641e-18	36	230.405	47.5451	5.7126e-23	45	217.576	45.0378	6.09373e-22	45	223.363	43.5027	6.58223e-24	46		221.44	39.7212	7.95216e-24	43	225.323	48.6261	2.28719e-25	53	244.157	57.1776	8.28918e-25	53	228.49	62.7708	1.54847e-17	44	168.295	38.8561	3.38636e-14	41	NA	Mus musculus	RefSeq	ILMN_222092	ILMN_222092	NHSL1	NM_173390.3	NM_173390.3	NA	215819	124378007	NM_173390.3
50343	87.7216	16.527	0.999006	38	102.565	28.3724	0.13005	35	105.905	26.1463	0.0277265	51	91.5515	16.3388	0.988456	35		89.3164	21.7171	0.984216	39	88.6367	17.6915	0.999048	37	100.649	27.5937	0.357121	41	89.7463	15.9581	0.999864	44	105.21	28.9401	0.122049	50	NA	Mus musculus	RefSeq	ILMN_216844	ILMN_216844	KITL	NM_013598.1	NM_013598.1	NA	17311	7305266	NM_013598.1
50347	105.52	24.9043	0.021322	35	104.769	16.5999	0.00838571	30	109.32	32.4413	0.0394693	31	118.665	33.7891	0.000111503	44		132.589	39.4649	2.40337e-06	36	100.583	17.3833	0.227037	36	122.364	34.3345	9.3771e-06	49	113.19	32.0417	0.00416848	41	113.516	38.8256	0.0304425	33	NA	Mus musculus	MEEBO	ILMN_210314	ILMN_210314	9430034D17RIK	scl0077286.1_137	NM_029891.1	NA	NA	30794197	NM_029891.1
50348	99.3562	19.9299	0.201049	39	108.975	29.7136	0.00429368	47	87.1546	18.5522	0.999723	37	96.4051	19.2346	0.710358	39		102.596	26.0861	0.0974729	39	96.8942	19.5843	0.665325	32	97.9271	23.081	0.616313	37	102.944	26.6257	0.211749	35	101.258	25.0394	0.413071	40	NA	Mus musculus	RefSeq	ILMN_243090	ILMN_243090	GPR161	NM_001081126.1	NM_001081126.1	NA	240888	124487462	NM_001081126.1
50356	116.329	31.8919	6.54553e-05	46	128.859	32.1057	1.15526e-09	53	122.113	30.9664	4.90035e-06	44	125.459	41.0352	1.04297e-06	62		122.576	29.2756	5.01793e-08	51	106.147	23.1942	0.0298756	34	130.441	40.5471	1.56622e-06	47	125.758	32.6137	3.66974e-08	58	140.646	48.2022	7.18253e-08	53	NA	Mus musculus	RefSeq	ILMN_205470	ILMN_242194	ARID4A	NM_001081195.1	NM_001081195.1	NA	238247	124487104	NM_001081195.1
50360	96.6045	21.5642	0.505024	36	98.6041	29.5033	0.370598	41	93.4215	18.7077	0.953139	37	91.2061	22.2625	0.977328	44		95.3199	20.2116	0.697916	36	107.822	30.4597	0.024344	43	95.0699	16.5594	0.911788	33	95.2078	19.7228	0.882133	34	100.327	26.6144	0.505812	49	NA	Mus musculus	RefSeq	ILMN_222513	ILMN_240869	TMEM149	NM_145580.2	NM_145580.2	NA	101883	117414140	NM_145580.2
50367	99.7966	23.8752	0.20493	40	88.5979	14.682	0.999715	42	83.8456	13.1403	1	42	90.1238	22.0315	0.94421	21		97.583	22.6354	0.441506	45	98.1321	28.7862	0.523614	45	88.1915	15.7895	0.999942	39	105.325	25.283	0.0724452	39	98.7021	29.8688	0.617874	29	NA	Mus musculus	RefSeq	ILMN_209170	ILMN_209170	RDH1	NM_080436.2	NM_080436.2	NA	107605	142349108	NM_080436.2
50368	1415.5	341.463	6.59831e-22	34	1647.63	341.257	6.9443e-35	50	1700.12	370.051	1.36376e-32	48	1664.9	368.376	9.7416e-28	41		1488.75	189.043	2.4073e-34	38	1304.26	362.525	1.20244e-22	39	1846.82	267.909	2.60063e-28	33	1828.25	306.427	1.63977e-35	45	1894.28	388.421	1.16765e-23	33	NA	Mus musculus	RefSeq	ILMN_213683	ILMN_213683	RBM5	NM_148930.2	NM_148930.2	NA	83486	34328369	NM_148930.2
50370	91.4736	21.7067	0.950837	50	95.0881	20.1229	0.783026	64	92.1059	18.989	0.990694	49	85.1498	19.8238	0.999983	49		86.5551	20.408	0.999107	42	88.0798	17.1354	0.999985	57	95.4173	27.6353	0.862762	70	98.3924	26.3117	0.597221	52	85.9435	17.1973	0.999993	36	NA	Mus musculus	RefSeq	ILMN_199337	ILMN_226458	LOC673135	XM_001004681.1	XM_001004681.1	NA	673135	94418703	XM_001004681.1
50372	133.235	21.2632	3.28688e-15	45	151.449	33.8895	2.65017e-17	56	159.513	36.9773	5.11476e-18	57	165.986	50.1291	7.32789e-16	62		116.111	23.1774	1.37578e-07	52	129.665	34.7832	3.87318e-09	57	149.812	33.9287	3.54797e-18	64	129.164	33.0817	1.19081e-08	53	140.798	38.2798	4.3112e-10	51	NA	Mus musculus	Riken	ILMN_205561	ILMN_205561	6030458P06RIK	ri|6030458P06|PX00057J09|AK031605|2390		NA	NA	NA	AK031605
50373	95.9295	21.7273	0.583508	41	85.8899	17.1309	0.999922	41	91.1481	18.6603	0.992852	40	97.5189	20.5278	0.585941	54		92.5806	17.8524	0.947043	43	92.1304	21.1124	0.979274	50	96.5456	26.5911	0.732872	44	91.3948	21.6173	0.993573	50	85.8403	21.6195	0.999991	50	NA	Mus musculus	Riken	ILMN_202900	ILMN_202900	6430601O08RIK	ri|6430601O08|PX00048A07|AK032580|2149		NA	NA	NA	AK032580
50376	386.366	94.2645	4.99966e-24	44	229.937	52.3752	1.01633e-21	46	401.513	81.58	2.37231e-34	56	311.973	67.5532	2.26225e-21	38		268.967	70.1728	5.59862e-22	48	310.354	56.2075	1.53033e-30	49	178.245	43.0531	1.41881e-13	37	187.151	39.016	6.21472e-19	44	332.501	57.1452	1.77709e-24	37	NA	Mus musculus	RefSeq	ILMN_213400	ILMN_213400	MCPH1	NM_173189.2	NM_173189.2	NA	244329	37059802	NM_173189.2
50379	196.677	50.3918	6.23259e-16	41	178.751	40.008	5.74774e-16	40	191.686	53.4624	1.95681e-14	42	156.969	37.2367	1.49515e-14	47		132.062	29.4265	1.39987e-10	46	165.227	38.2974	1.47102e-13	39	790.993	149.094	3.87498e-27	38	608.192	132.274	6.9827e-25	39	112.451	25.9313	0.00197546	43	NA	Mus musculus	RefSeq	ILMN_217042	ILMN_217042	MAT1A	NM_133653.2	NM_133653.2	NA	11720	118130982	NM_133653.2
50386	774.766	144.319	1.88538e-31	44	752.147	157.84	2.48421e-20	30	747.143	131.42	2.50486e-32	44	830.368	169.91	2.15328e-23	34		712.528	207.712	6.58596e-24	45	731.891	198.122	1.06171e-24	44	808.928	151.446	1.01085e-30	43	755.45	160.074	2.16178e-28	43	757.587	120.078	3.36798e-34	44	NA	Mus musculus	RefSeq	ILMN_196029	ILMN_251367	PIAS1	NM_019663.3	NM_019663.3	NA	56469	142361261	NM_019663.3
50392	97.687	19.91	0.354537	52	100.097	25.4224	0.174424	63	104.496	27.0576	0.0925126	40	93.5836	19.3301	0.940957	46		95.8592	19.6609	0.672153	52	94.8901	20.2774	0.906433	60	94.5914	16.8152	0.973924	56	93.6885	21.1928	0.971292	54	100.979	32.4765	0.444196	59	NA	Mus musculus	RefSeq	ILMN_200184	ILMN_200184	LOC385878	XM_358982.1	XM_358982.1	NA	NA	38080838	XM_358982.1
50397	108.64	20.4947	0.00119276	32	121.36	26.0452	3.51986e-06	33	120.242	36.1888	0.00103008	32	108.774	31.976	0.0251926	37		114.334	26.5783	0.00045169	32	115.863	26.1106	0.00010087	38	115.823	31.5977	0.00116595	38	103.803	18.0802	0.0666353	38	111.593	23.5597	0.00163958	43	NA	Mus musculus	RefSeq	ILMN_195299	ILMN_229325	EGR3	NM_018781.2	NM_018781.2	NA	13655	118130757	NM_018781.2
50398	259.839	76.0845	1.72585e-26	66	271.615	69.5563	1.85887e-25	55	257.66	65.2104	3.62134e-23	51	226.62	58.386	3.68402e-25	61		285.312	65.3183	9.20033e-31	60	232.71	53.8882	4.68722e-27	59	269.305	66.1983	2.09976e-26	56	271.568	83.3534	2.96715e-21	54	262.267	86.8582	1.08725e-18	52	NA	Mus musculus	RefSeq	ILMN_212459	ILMN_249238	RANBP3	NM_027933.2	NM_027933.2	NA	71810	117676380	NM_027933.2
50400	1305.65	279.523	1.26225e-30	45	1479.15	284.576	1.91933e-33	46	1398.93	265.441	5.70497e-28	38	1375.18	309.038	5.39182e-26	39		1471.82	323.742	4.57192e-27	40	1328.69	250.696	1.43813e-38	53	1517.2	242.377	2.08297e-35	44	1515.28	259.808	7.19266e-35	45	1344.54	248.036	4.72089e-29	39	NA	Mus musculus	RefSeq	ILMN_223392	ILMN_223392	NTAN1	NM_010946.3	NM_010946.3	NA	18203	87299633	NM_010946.3
50402	105.987	26.6654	0.0264127	33	114.02	32.5208	0.00301767	32	122.966	37.2591	0.0001412	38	103.039	27.4196	0.13848	38		120.259	36.4328	7.43898e-05	43	102.109	20.4762	0.131942	39	112.614	27.7637	0.00165157	41	102.638	18.1974	0.149838	33	109.508	25.9835	0.0279747	32	NA	Mus musculus	RefSeq	ILMN_209813	ILMN_315214	ABPB	NM_001100464.1	NM_001100464.1	NA	233099	154689643	NM_001100464.1
50414	127.606	28.3171	1.65774e-10	51	116.375	20.9105	3.16288e-07	41	111.223	36.2773	0.0127822	45	105.809	23.5507	0.0203954	42		117.195	20.3629	7.10456e-09	48	107.62	20.5747	0.00160387	48	107.882	25.2137	0.0103055	47	116.468	39.0415	0.00208852	47	109.883	27.7725	0.00233387	73	NA	Mus musculus	MEEBO	ILMN_210953	ILMN_210953	DAB2IP	scl0003047.1_416	XM_130206.4	NA	NA	38074623	XM_130206.4
50424	482.844	116.23	1.93191e-32	57	396.495	70.4792	4.18307e-36	54	406.305	101.457	2.53326e-25	47	372.311	78.7907	4.81392e-34	58		355.834	60.9137	3.59495e-34	51	435.195	82.8782	6.86183e-39	60	329.935	71.5075	4.51708e-28	50	359.273	78.1575	7.97706e-37	65	387.649	72.2894	4.05559e-37	58	NA	Mus musculus	MEEBO	ILMN_220460	ILMN_220460	4632408A20RIK	scl42988.4_256	XM_126946.2	NA	NA	38050482	XM_126946.2
50427	103.343	24.4082	0.0545107	36	114.081	29.3218	7.73458e-05	50	113.467	30.6632	0.00067499	50	101.025	19.2646	0.197294	33		95.9879	18.0408	0.637117	34	111.932	31.028	0.00532558	38	116.005	32.0653	0.000214137	51	111.194	37.0496	0.0154821	48	106.9	31.2045	0.0654754	54	NA	Mus musculus	Riken	ILMN_201810	ILMN_201810	2610010G17RIK	ri|2610010G17|ZX00060P11|AK011368|1162		NA	NA	NA	AK011368
50431	134.365	34.8215	1.15531e-08	41	128.857	34.9087	8.9297e-05	24	131.643	41.0304	1.82569e-05	35	104.842	22.9217	0.082475	24		114.118	23.1013	4.51461e-05	36	121.281	26.9822	1.4829e-06	41	112.315	26.4428	0.00275156	35	122.065	30.9825	3.75068e-05	37	134.12	45.3152	3.10215e-06	47	NA	Mus musculus	RefSeq	ILMN_208967	ILMN_208967	NR2F6	NM_010150.2	NM_010150.2	NA	13864	112807198	NM_010150.2
50435	95.4991	21.7219	0.625402	37	92.3362	21.2839	0.898108	34	88.2953	19.9126	0.999403	44	100.158	27.5847	0.322227	40		91.1172	18.7811	0.963441	34	93.3264	19.2741	0.960679	47	100.524	23.4553	0.319654	57	95.1204	21.9993	0.902362	48	93.6743	18.5483	0.975246	32	NA	Mus musculus	RefSeq	ILMN_217144	ILMN_217144	KCNG3	NM_153512.1	NM_153512.1	NA	225030	23943841	NM_153512.1
50437	201.168	52.3012	2.56988e-15	39	198.563	45.5724	3.77014e-19	45	193.179	58.9156	1.76181e-14	46	194.272	47.7971	3.44941e-17	44		165.175	22.2393	2.04982e-21	39	192.387	37.5987	2.27595e-15	32	171.926	47.9896	6.36727e-13	43	164.685	42.1603	2.1947e-12	40	171.459	49.9618	1.38204e-12	45	NA	Mus musculus	RefSeq	ILMN_184318	ILMN_259151	PKN2	NM_178654.3	NM_178654.3	NA	109333	142361805	NM_178654.3
50438	101.762	20.748	0.043991	50	103.234	23.0754	0.035356	48	92.093	15.9262	0.997703	51	92.3365	19.0213	0.976361	45		90.1308	15.8194	0.998813	53	99.6773	24.1177	0.340256	60	95.3115	19.2005	0.914975	51	102.972	28.547	0.163483	59	105.97	30.5882	0.0849055	58	NA	Mus musculus	Riken	ILMN_202123	ILMN_202123	2810458H16RIK	ri|2810458H16|ZX00067O24|AK013364|1814		NA	NA	NA	AK013364
50440	199.317	39.1969	1.50054e-19	40	279.33	64.735	4.11358e-21	41	265.867	70.5639	6.69316e-19	42	201.178	43.3065	4.66553e-21	47		233.817	46.5438	2.8312e-22	42	223.695	54.442	1.82037e-18	42	472.578	99.8813	5.29387e-28	45	455.527	73.5056	1.32956e-23	32	327.847	99.4254	2.19419e-20	47	NA	Mus musculus	RefSeq	ILMN_185308	ILMN_242999	RASGEF1C	NM_029004.1	NM_029004.1	NA	74563	73088861	NM_029004.1
50446	118.855	26.6488	6.10748e-06	37	112.784	20.6604	1.84882e-05	38	118.96	35.7558	0.000546614	39	121.364	38.1024	0.00163742	28		111.068	22.8141	0.000235144	39	118.922	30.96	0.000201683	35	119.384	30.8349	1.7954e-05	48	121.043	35.2326	0.000153813	41	112.54	28.7804	0.00602272	39	NA	Mus musculus	RefSeq	ILMN_208833	ILMN_208833	GINS3	NM_030198.3	NM_030198.3	NA	78833	146149120	NM_030198.3
50450	284.866	80.6884	2.1534e-24	56	297.219	71.4735	1.39156e-30	61	322.475	82.8558	1.13947e-30	63	288.383	90.7759	1.61923e-21	54		270.333	69.9245	6.61832e-24	52	307.077	61.9882	1.53342e-30	53	352.528	112.595	1.18867e-25	61	331.189	75.7947	2.79703e-38	72	316.047	100.6	5.49595e-28	70	NA	Mus musculus	RefSeq	ILMN_220213	ILMN_255003	LONP1	NM_028782.2	NM_028782.2	NA	74142	116089321	NM_028782.2
50452	205.116	50.7915	8.39393e-13	30	205.485	64.5565	3.46983e-12	36	166.014	45.0052	2.01247e-11	38	203.521	60.3354	3.22234e-09	25		203.762	55.5389	9.09672e-14	36	174.609	49.5525	3.30727e-11	36	156.542	52.965	2.46223e-08	39	144.895	41.3425	1.36309e-07	34	173.168	68.6637	2.73694e-08	40	NA	Mus musculus	RefSeq	ILMN_186424	ILMN_249633	UBE2J1	NM_019586.3	NM_019586.3	NA	56228	84370273	NM_019586.3
50458	89.6449	13.0459	0.999843	52	92.6199	21.2479	0.944849	60	95.5365	23.9776	0.82843	52	91.0308	16.6164	0.999483	65		94.784	21.0698	0.768299	46	90.0721	17.9371	0.999125	51	100.175	24.5134	0.36516	58	94.3996	17.9781	0.981861	62	95.0575	20.0772	0.974804	57	NA	Mus musculus	Riken	ILMN_204786	ILMN_204786	C230053B09RIK	ri|C230053B09|PX00175N18|AK048765|1408		NA	NA	NA	AK048765
50463	89.776	20.1593	0.985542	44	83.5295	11.9605	1	36	95.8438	21.6945	0.818338	48	94.3065	19.6846	0.911804	50		91.973	22.7399	0.930472	45	92.2562	18.1245	0.987493	47	88.3168	15.8829	0.999927	39	94.3397	18.0277	0.981946	61	90.9334	14.9517	0.99976	37	NA	Mus musculus	RefSeq	ILMN_215387	ILMN_215387	OLFR1480	NM_207575.1	NM_207575.1	NA	404339	46430751	NM_207575.1
50465	102.663	23.791	0.0546243	42	102.356	22.6016	0.0712205	41	99.407	24.9326	0.436746	34	95.3192	17.3452	0.849765	42		93.6035	17.0995	0.910199	45	95.8513	18.8358	0.796987	39	101.596	22.0534	0.256833	33	108.543	28.4583	0.0122526	51	103.503	28.1067	0.254935	36	NA	Mus musculus	RefSeq	ILMN_218507	ILMN_218507	SVOPL	NM_177200.2	NM_177200.2	NA	320590	31343051	NM_177200.2
50470	100.556	27.5509	0.155834	52	90.4413	14.1529	0.988903	27	95.3713	20.977	0.834137	38	100.436	25.4956	0.280487	42		90.1234	14.497	0.996195	35	96.765	23.1759	0.661439	36	99.3608	20.8856	0.465213	37	95.055	21.0469	0.882453	36	90.8558	22.8009	0.988779	33	NA	Mus musculus	RefSeq	ILMN_211473	ILMN_211473	CHRM1	NM_007698.2	NM_007698.2	NA	12669	31542387	NM_007698.2
50471	171.038	43.1286	2.2784e-17	52	155.572	33.6233	3.40296e-21	64	167.928	53.1743	2.08972e-15	63	151.523	34.0717	1.92865e-17	58		111.044	25.3509	3.67931e-05	60	105.659	21.8427	0.0100751	52	109.98	28.8544	0.00240475	60	111.499	26.1262	0.000310594	60	107.017	26.6872	0.0494441	46	NA	Mus musculus	Riken	ILMN_202495	ILMN_202495	ARAF	ri|2310066D16|ZX00040N09|AK010060|1264		NA	NA	NA	AK010060
50474	91.5883	16.7019	0.981346	50	87.518	16.6126	0.999977	59	87.9448	12.2438	0.999999	40	91.905	21.315	0.976686	49		91.3319	19.4378	0.975751	47	89.824	18.7142	0.998783	49	91.845	19.6288	0.99812	67	89.418	22.0182	0.998686	50	100.902	31.8227	0.458604	41	NA	Mus musculus	RefSeq	ILMN_199547	ILMN_199547	LOC383618	XM_357159.1	XM_357159.1	NA	NA	38074142	XM_357159.1
50475	101.812	20.132	0.0819751	31	98.5341	17.7876	0.330731	29	109.091	28.1403	0.0195615	34	101.435	28.1407	0.245939	35		103.027	16.0849	0.0385852	25	92.0053	17.763	0.982215	37	124.571	47.1551	0.000641878	41	102.807	18.249	0.121783	38	106.146	23.1989	0.0921331	30	NA								NA	NA	NA
50482	98.6042	24.6589	0.281533	54	100.202	19.7188	0.152099	43	104.119	26.23	0.0720889	52	96.8844	23.3346	0.644638	49		93.7305	23.8337	0.846863	54	99.5017	22.514	0.360199	53	94.2522	19.4969	0.975156	66	100.951	29.4987	0.362359	40	103.299	25.7927	0.202878	55	NA	Mus musculus	RefSeq	ILMN_198712	ILMN_198712	LOC237188	XM_205338.2	XM_205338.2	NA	NA	38086990	XM_205338.2
50484	104.414	29.7129	0.0278586	56	104.639	23.591	0.00636785	64	96.3925	21.8785	0.77211	50	113.885	32.4213	0.00243643	38		98.327	22.4985	0.335157	60	94.1572	21.7826	0.935674	63	92.3236	22.3685	0.979772	49	98.3034	20.5063	0.636853	53	92.7713	18.0494	0.999156	61	NA	Mus musculus	RefSeq	ILMN_212333	ILMN_256585	2310047M15RIK	XM_884663.3	XM_884663.3	NA	69666	149263964	XM_884663.3
50487	99.8951	21.8543	0.200122	33	100.721	19.4333	0.133889	36	92.896	18.7909	0.980414	47	88.0452	15.2151	0.999832	36		105.415	27.9618	0.0287452	43	108.66	31.6091	0.0129628	50	101.74	27.1062	0.265176	41	100.91	24.9993	0.326809	49	107.064	31.4902	0.0700785	50	NA	Mus musculus	RefSeq	ILMN_212230	ILMN_212230	MCOLN3	NM_134160.1	NM_134160.1	NA	171166	19527069	NM_134160.1
50491	97.9937	19.5884	0.339598	37	95.7268	22.4773	0.639005	36	97.4703	21.1231	0.670061	56	114.689	28.1954	0.000374	39		95.7088	22.1827	0.671424	52	105.617	27.059	0.0517944	39	100.683	25.7241	0.330372	49	110.26	34.3759	0.0381529	33	100.513	23.0343	0.485837	40	NA	Mus musculus	RefSeq	ILMN_213145	ILMN_213145	2310042E22RIK	NM_025634.2	NM_025634.2	NA	66561	141803385	NM_025634.2
50497	101.324	16.6271	0.0331225	45	122.638	34.5076	6.73134e-05	34	99.9451	25.8275	0.387399	37	110.001	30.0752	0.00845373	40		96.82	20.2036	0.532606	40	90.3936	13.174	0.998783	30	98.1286	22.3495	0.606793	43	95.8039	18.0989	0.875644	37	103.653	22.0934	0.177616	40	NA	Mus musculus	RefSeq	ILMN_186270	ILMN_234120	LRRC9	NM_030070.2	NM_030070.2	NA	78257	142353356	NM_030070.2
50500	144.758	49.2762	1.04815e-07	41	151.713	40.9337	5.31479e-12	46	133.321	37.1191	1.84255e-06	35	129.701	30.9005	5.92351e-08	40		139.793	31.1219	3.49188e-11	41	117.056	22.8328	1.25871e-06	44	123.671	28.8679	5.66829e-06	36	148.376	45.457	7.13469e-11	54	133.158	37.7913	1.34458e-06	40	NA	Mus musculus	RefSeq	ILMN_208892	ILMN_208892	PRMT7	NM_145404.1	NM_145404.1	NA	214572	21703807	NM_145404.1
50504	120.584	32.843	2.86233e-06	49	107.499	23.2407	0.00398427	39	114.418	35.5141	0.00122976	52	110.579	29.0173	0.00160721	52		99.8305	21.3	0.173969	54	103.462	21.6731	0.0760986	39	114.096	29.0346	0.00021004	53	111.805	31.0101	0.00679457	41	106.268	30.0762	0.0843304	51	NA	Mus musculus	RefSeq	ILMN_202075	ILMN_249059	1700112E06RIK	XM_920730.2	XM_920730.2	NA	76633	94396668	XM_920730.2
50519	554.804	129.311	1.30433e-23	39	524.139	110.439	2.57351e-21	33	501.672	85.6657	1.85834e-20	28	444.987	76.4253	1.72823e-29	42		562.745	120.283	2.48859e-21	33	563.83	115.024	4.9767e-20	30	515.313	96.7982	3.19386e-29	43	570.971	133.373	3.73794e-24	40	489.44	97.0414	1.17123e-23	36	NA	Mus musculus	RefSeq	ILMN_251763	ILMN_251763	PORCN	NM_145908.1	NM_145908.1	NA	53627	22094144	NM_145908.1
50520	178.72	30.1859	5.52438e-29	59	256.192	58.5674	9.54419e-32	65	229.133	77.5618	1.20013e-16	51	211.487	56.9706	1.17521e-22	60		237.633	44.0391	1.14951e-33	61	175.54	44.0154	4.88191e-21	63	362.625	73.8328	1.21771e-38	65	384.669	73.4402	2.0386e-38	61	182.39	55.7387	2.77411e-13	46	NA	Mus musculus	RefSeq	ILMN_187326	ILMN_237931	DGKB	NM_178681.4	NM_178681.4	NA	217480	142365036	NM_178681.4
50521	266.554	62.6268	1.13421e-18	37	199.689	42.837	3.91475e-16	35	330.006	69.8403	1.1348e-17	30	223.307	54.9243	1.60481e-19	45		213.272	45.5373	6.21441e-21	44	290.088	59.7085	2.63469e-25	45	170.042	41.2847	1.37892e-14	43	208.433	42.8914	3.0965e-18	38	367.471	69.8983	5.69054e-23	36	NA	Mus musculus	RefSeq	ILMN_219849	ILMN_219849	DMKN	NM_172899.3	NM_172899.3	NA	73712	142375786	NM_172899.3
50524	99.5033	27.6682	0.248897	44	108.806	30.8637	0.019717	32	103.117	18.4262	0.100904	30	103.716	25.8395	0.108213	34		101.009	16.8918	0.0749777	40	113.005	28.1103	0.000492165	46	96.304	22.4417	0.735324	27	107.909	30.6805	0.0459763	38	110.495	26.5751	0.00832616	43	NA	Mus musculus	RefSeq	ILMN_209072	ILMN_209072	CEACAM13	NM_028171.2	NM_028171.2	NA	69785	142348500	NM_028171.2
50528	219.746	54.5218	1.39113e-16	38	170.531	47.0713	2.44408e-08	25	164.382	52.0429	1.3387e-09	38	236.649	59.9143	7.95212e-13	28		193.686	55.3872	2.20449e-11	32	228.726	58.69	1.99627e-12	28	182.724	58.2767	1.0752e-13	49	137.796	34.6131	2.67987e-07	32	157.962	50.8278	1.65072e-06	27	NA	Mus musculus	RefSeq	ILMN_219573	ILMN_219573	NFIC	NM_008688.3	NM_008688.3	NA	18029	84370341	NM_008688.3
50541	102.848	31.6156	0.0640065	62	92.098	20.2618	0.956991	51	100.194	24.4297	0.331321	53	96.2486	22.4343	0.707129	43		95.0408	21.5857	0.730711	43	98.6615	27.4532	0.469124	61	101.207	28.0941	0.292003	52	88.6672	16.8861	0.999964	48	98.2012	25.4275	0.748821	62	NA	Mus musculus	MEEBO	ILMN_222996	ILMN_222996	C330011F03	scl49806.5.1_109		NA	NA	51830587	XM_488824
50543	90.2714	18.2023	0.993098	53	97.8526	19.9972	0.395083	47	93.4979	22.1811	0.973442	70	94.9241	24.86	0.823684	53		95.7345	23.5847	0.656051	50	93.2602	21.5839	0.964479	60	96.6717	24.1431	0.768548	56	92.365	23.0583	0.985677	56	94.7582	17.6595	0.990139	57	NA	Mus musculus	MEEBO	ILMN_186876	ILMN_186876	MYO18B	scl074376.1_234		NA	NA	51711421	XM_355634
50544	111.971	24.0769	0.000183528	38	115.011	26.5411	0.000109013	37	110.348	30.1553	0.00605928	46	105.179	18.0886	0.0071933	43		124.103	28.9012	2.47425e-07	41	117.458	35.9228	0.00301441	31	110.329	24.533	0.000950914	51	124.173	42.6504	2.43033e-05	57	109.249	20.6409	0.00491415	40	NA	Mus musculus	RefSeq	ILMN_212446	ILMN_261882	PMM2	NM_016881.2	NM_016881.2	NA	54128	133892745	NM_016881.2
50551	101.421	24.2037	0.0586242	65	94.2979	21.5445	0.789599	40	97.7632	26.488	0.606956	57	93.0544	19.7072	0.963928	51		89.6571	18.3665	0.998518	59	94.6028	21.1218	0.907073	56	93.6713	21.7238	0.968993	59	104.236	25.7519	0.0767036	57	90.0861	16.4187	0.999847	40	NA	Mus musculus	RefSeq	ILMN_199423	ILMN_199423	OLFR1324	NM_146292.1	NM_146292.1	NA	258289	22129700	NM_146292.1
50554	95.1279	19.341	0.711529	51	89.8097	19.9224	0.97011	29	103.9	26.4572	0.0762957	55	103.649	24.8976	0.109658	32		99.5137	23.1817	0.233427	49	92.1728	18.5181	0.981053	41	97.5539	22.4118	0.66889	43	106.427	25.7229	0.0502632	37	98.653	24.0913	0.685509	46	NA	Mus musculus	RefSeq	ILMN_221904	ILMN_221904	OLFR1030	NM_146588.1	NM_146588.1	NA	258581	22129472	NM_146588.1
50561	109.321	27.8922	0.00240155	43	126.066	29.5574	2.94736e-09	51	105.212	21.3953	0.0227906	46	111.546	28.7047	0.000523475	55		117.042	33.3983	3.96998e-06	66	106.437	22.1845	0.00444325	56	110.735	23.4726	8.13552e-05	65	111.431	28.8629	0.00122623	57	107.636	33.6851	0.0802836	44	NA	Mus musculus	Riken	ILMN_205468	ILMN_205468	PRLR	ri|A630063N04|PX00147I11|AK042147|923		NA	NA	NA	AK042147
50563	306.098	82.0762	6.22467e-21	44	378.207	83.0356	4.19533e-30	52	445.104	89.1481	2.44742e-32	51	445.925	116.903	1.79141e-22	42		387.835	97.8229	1.88834e-20	38	432.006	114.823	5.53814e-29	56	497.976	66.7251	4.46537e-31	38	446.779	81.884	4.65549e-27	40	439.23	113.259	1.40182e-24	46	NA	Mus musculus	RefSeq	ILMN_208828	ILMN_208828	HAPLN4	NM_177900.4	NM_177900.4	NA	330790	118130529	NM_177900.4
50576	111.933	28.1348	0.000537128	42	100.193	19.3386	0.151011	42	99.1436	19.1617	0.449973	33	107.303	21.4878	0.021633	25		105.418	23.6878	0.0297666	31	96.0246	20.1471	0.759779	37	92.2796	15.9504	0.993617	38	94.8919	19.5025	0.916518	39	107.33	31.8798	0.0612033	52	NA	Mus musculus	RefSeq	ILMN_218210	ILMN_317035	LOC100045252	XR_031462.1	XR_031462.1	NA	NA	149258700	XR_031462.1
50577	415.183	76.524	2.70862e-36	55	392.602	84.1454	2.18238e-35	60	384.227	105.197	1.83747e-28	58	508.652	106.943	4.3344e-32	51		429.389	69.4368	1.0082e-38	54	466.94	118.883	7.85555e-29	53	668.84	160.501	3.24255e-32	54	365.677	102.237	3.17415e-26	55	635.397	137.038	7.98421e-32	50	NA	Mus musculus	RefSeq	ILMN_192240	ILMN_256989	ETL4	NM_001081006.1	NM_001081006.1	NA	208618	124486587	NM_001081006.1
50592	621.264	136.099	1.52051e-28	45	723.674	140.437	1.64645e-36	53	621.64	107.622	2.45093e-24	33	677.722	148.618	7.1628e-24	37		612.829	107.884	7.65862e-34	47	683.03	115.598	6.6663e-30	40	618.866	107.07	6.1426e-37	51	679.83	125.176	6.08455e-34	48	540.556	114.74	1.1502e-29	47	NA	Mus musculus	RefSeq	ILMN_213517	ILMN_213517	SF3B3	NM_133953.2	NM_133953.2	NA	101943	118498348	NM_133953.2
50593	100.097	23.2157	0.133719	57	94.388	21.4381	0.814298	52	96.9527	22.5273	0.738346	67	100.062	27.1525	0.290274	61		88.6273	18.3104	0.997654	42	100.341	26.1772	0.281288	61	101.571	25.4956	0.234233	55	114.957	34.1046	0.000338467	61	88.5984	18.0043	0.999976	47	NA	Mus musculus	RefSeq	ILMN_198285	ILMN_252057	GM1614	XM_908264.3	XM_908264.3	NA	381148	149269955	XM_908264.3
50600	86.2155	12.9044	0.999979	34	92.5911	22.1991	0.903433	43	100.533	25.916	0.328462	41	105.888	31.7066	0.0916283	31		86.519	18.606	0.998865	34	96.0733	22.2895	0.759773	47	94.722	21.1789	0.886139	36	99.8842	31.8836	0.456251	36	88.0442	15.0052	0.999992	37	NA	Mus musculus	RefSeq	ILMN_214863	ILMN_214863	PRP2	NM_031499.2	NM_031499.2	NA	83380	119964709	NM_031499.2
50601	87.725	16.164	0.999657	44	95.5057	20.4941	0.698352	47	110.111	28.2792	0.00630218	42	102.247	21.6825	0.107456	44		95.528	22.4143	0.677938	45	94.732	29.9714	0.777378	40	89.6897	19.9818	0.998504	45	97.8274	22.9867	0.651922	38	95.7101	14.9858	0.964923	36	NA	Mus musculus	RefSeq	ILMN_217246	ILMN_217246	1700028K03RIK	NM_182745.1	NM_182745.1	NA	76421	33286439	NM_182745.1
50603	546.673	145.087	4.93378e-20	36	619.382	140.891	3.96859e-23	37	551.257	149.759	3.24288e-22	41	701.912	114.338	6.30073e-27	35		710.441	174.674	4.84213e-24	40	702.376	142.102	1.95032e-26	39	699.126	140.232	5.78588e-35	52	712.398	153.213	1.24994e-23	36	572.543	114.771	4.99241e-24	36	NA	Mus musculus	RefSeq	ILMN_211010	ILMN_211010	AKT3	NM_011785.2	NM_011785.2	NA	23797	45433563	NM_011785.2
50605	97.653	20.4803	0.379297	40	100.948	25.1865	0.151161	46	108.283	28.6407	0.0219555	39	98.163	23.4961	0.496377	40		107.291	31.3138	0.0398016	31	93.3925	18.9766	0.93554	35	104.58	27.0748	0.136657	30	105.141	20.7053	0.052144	35	99.2565	21.739	0.624236	38	NA	Mus musculus	RefSeq	ILMN_214984	ILMN_214984	ERMAP	NM_013848.1	NM_013848.1	NA	27028	7305040	NM_013848.1
50608	175.594	47.5438	2.37432e-12	37	167.975	45.9019	5.55123e-11	35	162.631	59.7418	5.29938e-07	32	159.533	52.3126	1.16096e-09	42		164.261	43.2302	4.00625e-15	50	127.326	32.3772	2.77794e-08	51	134.851	38.946	9.66678e-08	45	142.406	43.3457	4.20976e-09	49	120.945	37.7456	0.000342431	45	NA	Mus musculus	RefSeq	ILMN_221400	ILMN_221400	2210412D01RIK	NM_133722.1	NM_133722.1	NA	70178	19526905	NM_133722.1
50609	204.619	54.1333	6.168e-15	38	232.041	50.1496	5.92383e-20	40	204.484	60.9786	2.55301e-15	45	204.568	51.5351	3.17728e-17	43		238.758	62.8187	9.51816e-20	46	214.418	46.0271	9.7557e-21	44	177.64	50.3235	7.80864e-14	45	258.35	75.7555	1.49669e-21	54	213.146	57.4453	7.27652e-18	47	NA	Mus musculus	RefSeq	ILMN_222318	ILMN_222318	HN1L	NM_198937.2	NM_198937.2	NA	52009	118130913	NM_198937.2
50612	132.805	34.2764	9.52394e-10	49	143.79	34.6256	3.223e-11	42	127.384	33.2357	8.88467e-05	26	102.978	21.3511	0.0879438	37		150.291	36.4022	1.85365e-14	51	105.308	27.3038	0.0541387	42	130.039	36.323	7.6458e-07	43	141.984	38.108	1.24689e-08	39	131.319	38.3231	4.2743e-07	49	NA	Mus musculus	RefSeq	ILMN_186660	ILMN_315524	LOC546090	XR_032463.1	XR_032463.1	NA	NA	149258994	XR_032463.1
50630	92.9388	20.1532	0.912925	56	100.407	25.8938	0.178759	52	93.8142	20.243	0.959533	54	94.5818	19.461	0.908712	55		90.9759	19.2888	0.992658	63	94.0357	20.6114	0.941548	57	86.077	20.6802	0.999985	53	91.005	22.3277	0.997183	60	94.1798	26.5873	0.948904	51	NA	Mus musculus	Riken	ILMN_202663	ILMN_202663	A430110D14RIK	ri|A430110D14|PX00065C11|AK020790|1207		NA	NA	NA	AK020790
50632	90.3709	16.9942	0.996101	56	93.5995	18.5096	0.912814	54	100.704	26.3242	0.294721	52	98.6923	21.2595	0.421858	56		93.7254	20.7297	0.873375	51	91.0136	20.7504	0.993272	52	90.8326	23.5271	0.981098	38	94.4275	20.8216	0.965719	63	109.932	32.7042	0.0166163	56	NA	Mus musculus	MEEBO	ILMN_196187	ILMN_196187	CACNA1E	scl16128.16.1_301		NA	NA	18490975	NM_009782
50634	90.6706	17.2854	0.975677	35	87.278	14.8558	0.999974	46	93.5202	19.5178	0.965726	49	84.6493	17.449	0.999985	38		93.505	16.241	0.908472	38	103.833	29.3139	0.0954368	51	94.1661	19.6002	0.940929	41	89.8367	18.9441	0.998791	42	92.4616	18.0484	0.999006	55	NA	Mus musculus	RefSeq	ILMN_219434	ILMN_219434	OLFR1141	NM_146637.1	NM_146637.1	NA	258630	33239179	NM_146637.1
50647	111.934	24.4157	0.000263887	37	104.976	30.5581	0.0735789	33	105.938	16.2725	0.0250122	22	117.802	40.2847	0.00115814	44		103.562	24.076	0.0911589	26	97.7163	30.7457	0.543018	25	106.764	31.1127	0.0791308	34	112.241	36.0862	0.0206108	35	100.07	25.8756	0.527861	34	NA								NA	NA	NA
50672	110.618	25.7027	0.000814575	39	101.042	18.2035	0.0576481	54	101.673	19.6398	0.130889	57	97.4408	25.492	0.562945	35		112.917	25.861	6.93984e-06	60	102.776	24.0088	0.105954	48	103.889	21.5273	0.0635421	48	107.612	25.2469	0.00531825	64	107.145	30.6614	0.053967	55	NA	Mus musculus	RefSeq	ILMN_199120	ILMN_318985	5730522E02RIK	XR_035404.1	XR_035404.1	NA	NA	149261685	XR_035404.1
50678	746.655	126.135	1.40729e-26	35	1541.87	349.2	8.06158e-30	45	1160.14	207.615	7.47837e-36	48	1011.05	204.98	3.5666e-25	36		1289.4	307.057	3.04847e-26	41	840.384	174.629	9.53198e-37	55	1393.14	227.946	4.97518e-31	39	1504.96	319.011	2.42939e-26	38	988.312	180.361	6.21691e-38	52	NA	Mus musculus	RefSeq	ILMN_216052	ILMN_216052	G3BP2	NM_011816.3	NM_011816.3	NA	23881	124248573	NM_011816.3
50681	230.134	56.7157	2.53408e-16	36	256.056	55.9029	2.05304e-16	31	246.678	82.1055	1.2092e-13	38	254.689	78.4697	7.0865e-14	35		245.697	52.9906	5.71362e-23	45	249.43	75.842	1.68463e-13	34	320.706	97.2749	2.63918e-16	37	278.887	68.6796	2.94574e-17	35	294.159	78.3124	3.7062e-22	48	NA	Mus musculus	RefSeq	ILMN_214502	ILMN_245430	BNIP1	NM_172149.4	NM_172149.4	NA	224630	142382697	NM_172149.4
50685	104.821	29.005	0.0359214	43	119.41	24.0737	1.04068e-06	37	139.959	47.386	6.53883e-10	66	118.702	30.4998	4.72386e-06	53		117.796	26.1349	1.31163e-06	46	117.933	30.214	2.63625e-06	60	125.319	37.6268	7.34202e-06	48	109.899	22.1983	0.00141784	44	123.982	35.9507	4.24676e-06	56	NA	Mus musculus	Riken	ILMN_206808	ILMN_206808	D630024O11RIK	ri|D630024O11|PX00197C16|AK085436|1045		NA	NA	NA	AK085436
50689	150.545	38.1935	5.39061e-12	43	158.238	31.7496	1.522e-16	44	154.042	49.5057	1.31449e-08	39	141.843	38.8154	7.68694e-07	29		136.043	28.5859	2.86784e-12	46	139.267	37.5915	5.78552e-11	54	163.66	49.9636	2.2209e-11	45	155.247	38.0663	1.66003e-12	43	130.017	35	8.36942e-06	35	NA	Mus musculus	RefSeq	ILMN_217603	ILMN_217603	BCL7B	NM_009745.1	NM_009745.1	NA	12054	6753173	NM_009745.1
50692	4424.64	986.723	6.26426e-27	39	3835.65	595.588	9.16541e-45	54	4697.43	687.119	7.21374e-43	50	3553.77	695.275	1.85647e-32	44		2906.31	727.176	2.11734e-30	48	3991.51	723.309	8.29252e-43	56	3948.34	710.563	6.1664e-46	60	4022.08	683.918	2.79146e-44	56	4636.45	805.746	1.86374e-51	66	NA	Mus musculus	RefSeq	ILMN_210139	ILMN_210139	1810037I17RIK	NM_024461.2	NM_024461.2	NA	67704	124286833	NM_024461.2
50703	238.55	54.7162	1.33591e-17	36	280.32	74.3156	2.31155e-17	37	254.745	65.5166	3.11681e-25	57	231.173	67.8808	2.88028e-20	54		227.948	54.9806	2.63785e-17	38	243.743	51.1384	6.19408e-31	61	244.232	67.3151	1.9286e-22	55	268.818	84.2098	5.81741e-24	63	249.948	65.3743	5.67919e-18	41	NA	Mus musculus	RefSeq	ILMN_231517	ILMN_231517	PHTF1	NM_013629.1	NM_013629.1	NA	18685	7305380	NM_013629.1
50706	103.991	25.5795	0.038665	40	86.4379	16.4671	0.999605	33	92.821	20.9119	0.964216	43	96.4553	25.2111	0.681142	51		97.9251	22.2076	0.410737	36	87.894	18.7169	0.999612	42	95.4867	27.5611	0.817899	50	95.9168	17.361	0.834585	26	91.9381	18.7159	0.997921	45	NA	Mus musculus	RefSeq	ILMN_258357	ILMN_258357	IL17RE	NM_001034031.1	NM_001034031.1	NA	57890	77404278	NM_001034031.1
50709	100.219	19.529	0.206195	21	118.455	25.3243	1.15704e-05	34	109.937	22.8358	0.00587394	30	114.197	29.0013	0.00292901	29		107.128	29.5288	0.0297695	33	106.114	28.6813	0.0526804	38	98.4294	24.2777	0.561317	36	110.798	32.874	0.0375711	28	104.523	26.3433	0.154424	43	NA	Mus musculus	RefSeq	ILMN_210597	ILMN_210597	KCNE1	NM_008424.3	NM_008424.3	NA	16509	144227204	NM_008424.3
50711	93.7546	19.6314	0.853521	52	95.0054	21.9795	0.755435	55	100.098	22.3976	0.334526	49	95.2703	23.11	0.818296	55		97.4112	21.6739	0.462626	39	100.777	24.3507	0.233104	56	100.984	29.8022	0.312388	58	98.2169	28.5949	0.614384	60	96.8914	24.7379	0.856266	58	NA	Mus musculus	Riken	ILMN_203252	ILMN_203252	8030406F08RIK	ri|8030406F08|PX00102L15|AK033091|1757		NA	NA	NA	AK033091
50719	110.668	23.372	5.81348e-05	49	123.657	32.1982	5.34842e-06	38	112.426	22.0195	1.23932e-05	55	108.508	22.4579	0.00443757	36		107.061	16.7104	0.000227283	41	106.564	21.8123	0.00404087	54	114.18	23.6599	0.000252011	36	118.185	23.9053	6.34063e-06	40	104.532	30.4529	0.219818	33	NA	Mus musculus	RefSeq	ILMN_213986	ILMN_213986	PLD5	NM_176916.4	NM_176916.4	NA	319455	119943137	NM_176916.4
50722	96.6534	25.7204	0.499628	54	85.9587	14.462	0.999974	36	97.5719	25.6071	0.614897	43	98.0334	25.4027	0.508815	35		88.2963	15.5091	0.999531	40	93.7096	19.759	0.920627	37	86.6834	16.4876	0.999986	40	94.6898	21.623	0.877411	31	93.0676	22.8198	0.95771	31	NA	Mus musculus	RefSeq	ILMN_261549	ILMN_261549	SLC7A2	NM_007514.3	NM_007514.3	NA	11988	113680129	NM_007514.3
50725	330.874	77.0155	1.15687e-15	28	331.318	91.6578	7.54333e-18	37	337.718	100.25	6.59078e-17	37	322.773	87.6129	5.20508e-21	44		324.067	83.776	2.59601e-23	47	332.393	72.6764	1.74283e-19	34	285.057	75.2747	4.07071e-19	41	333.038	83.8045	1.55783e-19	38	301.386	85.7482	2.86172e-16	36	NA	Mus musculus	RefSeq	ILMN_210984	ILMN_210984	4121402D02RIK	NM_028722.1	NM_028722.1	NA	74026	21311987	NM_028722.1
50731	89.8842	17.4268	0.992633	43	92.7329	20.3796	0.898057	37	97.9662	24.5191	0.573662	37	91.2974	18.4336	0.988679	41		89.0616	12.7622	0.999696	36	99.4765	24.1472	0.385877	42	90.5328	20.7879	0.994864	43	92.4389	20.3652	0.981351	41	101.007	35.1216	0.45178	47	NA	Mus musculus	RefSeq	ILMN_189036	ILMN_189036	WDR12	NM_021312.4	NM_021312.4	NA	57750	34328472	NM_021312.4
50735	88.6727	18.4125	0.99249	35	97.4244	23.2804	0.465559	33	93.6509	18.1992	0.956892	40	95.2269	25.6956	0.748682	36		89.4055	20.3219	0.985117	36	91.5662	17.6775	0.988627	38	97.4096	29.4989	0.633783	38	97.9499	24.4526	0.63675	41	91.7635	15.9862	0.9973	31	NA	Mus musculus	RefSeq	ILMN_212944	ILMN_212944	4921509E07RIK	NM_027597.3	NM_027597.3	NA	70897	141802769	NM_027597.3
50736	1670.54	592.359	6.36545e-18	36	1880.57	318.89	1.05615e-24	31	1680.42	235.114	1.43718e-29	34	1219.22	284.063	9.73492e-28	43		1872.5	344.475	2.18816e-32	43	1369.48	255.325	1.1441e-19	26	1720.86	313.59	6.70069e-34	45	2022.48	412.537	1.59949e-26	37	1672.38	406.847	9.82081e-24	37	NA	Mus musculus	RefSeq	ILMN_216255	ILMN_216255	NOLA3	NM_025403.2	NM_025403.2	NA	66181	142373287	NM_025403.2
50739	183.289	60.136	5.33249e-13	46	159.252	39.9012	6.75701e-12	38	145.139	35.4613	3.36088e-10	39	167.43	50.7266	3.40746e-10	37		164.714	49.7871	1.09172e-12	48	138.79	30.199	1.74352e-12	48	145.81	31.0429	9.08343e-12	39	133.905	40.449	3.01694e-06	38	146.813	35.7072	2.32128e-08	31	NA	Mus musculus	RefSeq	ILMN_210573	ILMN_210573	PCDHB14	NM_053139.3	NM_053139.3	NA	93885	148613870	NM_053139.3
50743	9955.28	3002.79	2.49878e-34	61	9109.64	2956.73	4.29827e-34	64	11409.5	3425.61	7.70095e-33	58	10594.5	3236.69	7.92227e-31	55		7154.62	1891.94	8.97763e-40	65	7032.83	1592.55	5.08059e-34	50	7361.34	2630.95	5.88819e-35	71	7428.16	1740.88	5.08646e-41	62	8470.33	2446.97	2.59586e-35	61	NA	Mus musculus	MEEBO	ILMN_195410	ILMN_195410	MTDNA_COXII	mtDNA_COXII		NA	NA	NA
50746	99.7522	25.7375	0.225334	40	90.4504	18.5515	0.959538	26	95.8165	21.2972	0.811653	43	99.4714	26.9823	0.367372	47		99.4054	20.7663	0.239212	41	90.4966	16.2337	0.998065	40	94.5685	17.4735	0.948082	42	92.3615	17.5092	0.993501	43	105.496	24.7531	0.105528	38	NA	Mus musculus	RefSeq	ILMN_215510	ILMN_242445	LCN12	NM_029958.1	NM_029958.1	NA	77701	58037498	NM_029958.1
50747	97.2721	24.7612	0.437328	40	91.2928	25.8349	0.931776	46	99.5637	24.677	0.421686	34	91.0057	16.8121	0.992162	36		93.277	17.5548	0.918569	43	87.3859	18.7593	0.999827	44	95.5926	22.5302	0.831564	40	89.9145	17.0299	0.999869	51	92.3213	17.6441	0.99262	32	NA	Mus musculus	RefSeq	ILMN_223027	ILMN_223027	OLFR594	NM_207143.1	NM_207143.1	NA	258246	46369490	NM_207143.1
50750	94.2463	19.5329	0.798199	47	90.2594	16.5539	0.996746	48	91.0083	16.8093	0.998372	46	93.1182	20.4471	0.951784	48		99.4493	22.2399	0.227899	50	98.5998	27.4218	0.47768	53	87.944	16.6141	0.999968	44	100.399	27.6021	0.398516	42	92.3501	17.6292	0.998965	51	NA	Mus musculus	RefSeq	ILMN_217383	ILMN_259626	LOC675933	XM_986119.2	XM_986119.2	NA	675933	149253007	XM_986119.2
50753	93.6788	20.6205	0.85913	57	88.7292	17.2021	0.999604	54	93.8899	20.2917	0.970144	65	85.3292	20.3598	0.999876	41		94.4316	19.4643	0.845685	57	91.8617	20.2104	0.984906	48	93.5552	20.5907	0.973603	55	90.0981	20.4543	0.998073	46	98.1795	24.3919	0.725981	45	NA	Mus musculus	RefSeq	ILMN_197433	ILMN_197433	LOC381427	XM_358575.1	XM_358575.1	NA	NA	38075754	XM_358575.1
50762	525.797	188.109	6.17584e-20	46	711.064	214.996	4.25518e-29	57	772.663	247.191	4.41427e-21	42	601.841	147.272	7.25918e-31	53		751.967	254.245	7.04703e-27	57	439.19	148.103	1.67546e-22	52	610.21	198.876	2.19862e-22	47	718.817	279.477	5.02964e-21	50	582.743	185.392	1.69296e-23	49	NA	Mus musculus	RefSeq	ILMN_200089	ILMN_200089	LOC381649	XM_355612.1	XM_355612.1	NA	NA	38080300	XM_355612.1
50767	237.91	56.6945	5.58481e-21	45	286.675	81.2068	3.47204e-23	53	232.996	61.6527	2.97215e-17	41	244.465	45.82	2.82203e-26	47		354.133	78.8717	1.00958e-20	36	264.273	49.5575	3.37782e-22	38	264.518	61.4054	9.39531e-23	46	271.357	66.9976	1.36295e-20	43	229.845	60.6934	1.04293e-17	43	NA	Mus musculus	RefSeq	ILMN_211150	ILMN_211150	CNTN6	NM_017383.3	NM_017383.3	NA	53870	50233919	NM_017383.3
50768	94.0613	19.842	0.814489	48	92.5822	19.0421	0.960891	58	99.3258	20.6044	0.407602	64	92.2617	19.5589	0.985509	56		94.7045	16.5435	0.860593	58	89.6531	20.0098	0.99702	44	89.9205	18.3542	0.999898	63	97.1294	21.5054	0.778651	59	93.1251	23.6033	0.9897	60	NA	Mus musculus	RefSeq	ILMN_198758	ILMN_237144	LOC670341	XR_002939.1	XR_002939.1	NA	670341	94409091	XR_002939.1
60008	92.6502	19.4332	0.92979	53	90.3227	18.7354	0.992426	49	104.404	31.7493	0.105888	50	98.6721	23.0525	0.436246	47		105.103	30.0435	0.0191101	63	97.4853	20.26	0.629791	56	99.0886	26.9986	0.496648	58	96.1814	16.5075	0.907681	51	96.0356	16.6802	0.954241	44	NA	Mus musculus	Riken	ILMN_207078	ILMN_207078	B930085B11RIK	ri|B930085B11|PX00665F03|AK081092|1703		NA	NA	NA	AK081092
60014	97.3698	26.0267	0.435538	35	96.0799	19.6938	0.617705	36	87.6004	14.0499	0.999983	36	93.4683	18.9841	0.940204	42		98.8785	21.4006	0.286239	46	104.25	25.2221	0.0653369	44	98.0931	24.8969	0.593772	38	104.169	27.4203	0.0818143	63	101.913	26.6849	0.343532	50	NA	Mus musculus	RefSeq	ILMN_214736	ILMN_214736	OLFR1509	NM_020514.1	NM_020514.1	NA	57271	11464992	NM_020514.1
60017	91.869	20.3557	0.965247	62	89.6394	16.3516	0.999686	63	93.9266	20.3716	0.963144	60	86.2678	19.4125	0.999955	49		97.5193	20.9525	0.435254	62	95.8538	18.3377	0.85322	59	91.7097	22.9226	0.990568	57	97.8093	25.1065	0.659708	49	100.068	25.262	0.538466	61	NA	Mus musculus	RefSeq	ILMN_222784	ILMN_253784	RNASE10	NM_029145.2	NM_029145.2	NA	75019	142362945	NM_029145.2
60026	686.13	155.21	1.75583e-23	37	622.967	119.737	2.5918e-24	35	558.26	132.759	2.606e-28	48	685.574	107.064	1.74342e-30	39		652.543	99.1886	6.79362e-37	47	635.558	112.121	4.17785e-31	43	470.76	96.4807	4.70744e-20	31	472.607	120.337	1.77618e-18	33	605.84	130.07	6.59355e-30	47	NA	Mus musculus	RefSeq	ILMN_209284	ILMN_209284	SGCB	NM_011890.4	NM_011890.4	NA	24051	141801718	NM_011890.4
60037	98.7509	16.8062	0.200785	46	99.3923	19.4676	0.22784	40	100.003	24.9772	0.369105	43	101.411	20.7375	0.136915	49		115.01	26.0652	3.38047e-06	53	108.264	24.6368	0.00838129	39	104.6	25.7522	0.0673976	50	109.159	33.3881	0.0164308	55	111.398	28.171	0.00342739	52	NA	Mus musculus	Riken	ILMN_201982	ILMN_201982	2300008H03RIK	ri|2300008H03|ZX00038E10|AK009045|1670		NA	NA	NA	AK009045
60040	94.7212	18.6819	0.730068	36	87.8312	12.123	0.999982	38	92.8779	21.0837	0.94964	37	96.3281	19.6364	0.690278	30		93.6445	17.8582	0.898183	45	93.727	19.7505	0.937427	44	96.1562	20.9121	0.818614	44	92.7953	20.4284	0.975793	41	90.4088	16.4911	0.999767	40	NA	Mus musculus	RefSeq	ILMN_212756	ILMN_212756	OLFR197	NM_146484.1	NM_146484.1	NA	258477	33239155	NM_146484.1
60041	4303.89	1023.39	9.43252e-35	53	2822.17	447.16	5.78204e-33	40	3719.39	687.679	6.96581e-27	35	2488.92	518.386	1.94335e-30	43		2118.44	435.387	5.27382e-36	51	3630.43	602.161	1.87807e-35	44	2918.41	696.631	8.5223e-29	44	3013.53	631.443	1.88987e-30	43	3352.17	499.967	2.46323e-37	44	NA	Mus musculus	RefSeq	ILMN_213279	ILMN_213279	IL11RA1	NM_010549.2	NM_010549.2	NA	16157	141802044	NM_010549.2
60044	97.5276	20.2597	0.372571	57	94.9079	23.0261	0.742912	49	93.8265	23.1594	0.940088	56	91.6669	19.7086	0.994172	63		87.2936	18.8853	0.999791	53	89.9805	18.4921	0.999141	53	91.2985	18.3648	0.997791	50	91.4876	21.8057	0.991588	48	93.6413	20.5535	0.990762	55	NA	Mus musculus	Riken	ILMN_203874	ILMN_203874	A630025D22RIK	ri|A630025D22|PX00145O13|AK041622|2457		NA	NA	NA	AK041622
60048	1375.26	312.037	1.04607e-22	34	1077.23	263.257	8.04682e-21	33	1104.6	291.051	4.89635e-26	44	1249.94	313.094	9.82245e-35	57		1183.49	258.279	4.60918e-23	34	1319.25	310.917	2.90263e-28	44	1149.46	173.813	4.92985e-32	39	1080.18	250.565	1.96549e-29	46	1105.45	198.351	2.27407e-31	42	NA	Mus musculus	RefSeq	ILMN_209697	ILMN_209697	MCL1	NM_008562.3	NM_008562.3	NA	17210	133892763	NM_008562.3
60050	154.903	31.5503	5.96728e-14	38	137.882	21.3921	2.61591e-11	29	162.64	42.3778	2.0736e-09	30	134.467	35.2944	1.06744e-07	38		148.317	41.945	1.03068e-11	50	154.362	36.8877	1.36741e-11	38	123.123	23.8645	4.01429e-11	61	132.281	34.5251	3.02728e-08	46	154.236	41.383	3.87954e-10	39	NA	Mus musculus	RefSeq	ILMN_216988	ILMN_216988	INSL6	NM_013754.1	NM_013754.1	NA	27356	7305184	NM_013754.1
60056	485.085	124.64	1.55476e-18	33	566.806	108.685	1.06529e-26	39	547.733	106.749	2.39042e-24	36	556.26	102.776	1.61045e-26	38		516.706	101.615	8.69768e-30	45	526.712	95.2067	2.5985e-23	33	663.89	109.935	2.91897e-27	36	635.346	127.539	6.67157e-27	40	626.276	158.317	1.63423e-15	26	NA	Mus musculus	RefSeq	ILMN_210132	ILMN_210132	RNF185	NM_145355.2	NM_145355.2	NA	193670	31981756	NM_145355.2
60059	708.63	182.912	2.43655e-18	31	845.12	182.479	7.18888e-26	39	742.877	149.07	2.6392e-29	43	845.438	146.598	8.51112e-36	48		857.749	148.322	1.22697e-36	49	813.919	143.638	6.3798e-34	46	760.807	91.1623	1.06475e-43	49	738.326	106.184	1.50063e-33	41	689.572	148.756	8.43089e-28	43	NA	Mus musculus	RefSeq	ILMN_251328	ILMN_251328	ZFP251	NM_001007568.2	NM_001007568.2	NA	71591	118131107	NM_001007568.2
60064	90.6669	16.5636	0.986963	41	96.8354	23.3514	0.522587	32	92.956	19.6677	0.964219	40	92.2396	21.1241	0.973927	51		102.388	26.2398	0.0776141	51	88.2416	15.5166	0.999948	43	93.3898	24.6019	0.954749	56	94.1788	25.7749	0.912113	48	104.065	30.0032	0.181322	56	NA	Mus musculus	Riken	ILMN_205680	ILMN_205680	D230021F18RIK	ri|D230021F18|PX00188E14|AK051938|3254		NA	NA	NA	AK051938
60066	1523.1	410.763	1.4786e-25	43	1486.26	279.956	4.6484e-21	28	1526.2	327.481	1.50607e-23	34	1610	288.63	6.12306e-32	42		1591.45	216.975	1.09562e-36	42	1427.2	199.442	1.93123e-34	40	1990.13	326.372	2.95952e-28	35	1841.41	363.475	4.12569e-31	43	1676.55	291.976	5.72841e-31	40	NA	Mus musculus	RefSeq	ILMN_221774	ILMN_221774	IDH3A	NM_029573.2	NM_029573.2	NA	67834	31560055	NM_029573.2
60070	181.287	56.6726	5.73167e-13	44	160.103	40.9213	4.95331e-12	39	151.445	45.0153	1.76006e-08	36	171.05	58.0641	6.42126e-09	35		192.576	53.8227	2.147e-14	41	170.749	49.2023	3.09204e-11	38	178.185	50.9233	2.61602e-14	47	166.811	50.1484	3.42245e-11	42	156.948	49.2583	1.71658e-08	37	NA	Mus musculus	RefSeq	ILMN_223299	ILMN_223299	GPATCH1	NM_026181.1	NM_026181.1	NA	67471	13385691	NM_026181.1
60072	109.856	20.1598	0.000158414	37	93.0234	12.7681	0.965152	35	96.8401	25.7379	0.665784	35	101.653	21.8969	0.160786	39		95.008	20.7667	0.756024	49	98.4327	19.3905	0.494275	39	106.942	31.5436	0.0986196	28	113.228	38.7092	0.0202947	35	98.2606	23.8086	0.721086	44	NA	Mus musculus	RefSeq	ILMN_223087	ILMN_223087	SPTLC3	NM_175467.3	NM_175467.3	NA	228677	146198847	NM_175467.3
60075	103.208	22.0151	0.0150143	56	104.176	22.21	0.0158311	48	113.75	26.044	8.29682e-05	50	114.335	22.0384	1.56282e-06	51		110.779	23.7778	3.42693e-05	56	106.906	21.584	0.00663113	43	113.309	30.2561	0.000744747	51	101.407	20.4183	0.221524	56	121.57	29.9079	2.07482e-05	42	NA	Mus musculus	Riken	ILMN_204231	ILMN_204231	A730062O07RIK	ri|A730062O07|PX00151P06|AK043167|3158		NA	NA	NA	AK043167
60079	134.708	30.0676	2.37975e-08	32	128.92	32.7703	8.14983e-08	42	116.564	27.8177	0.000350111	34	122.908	26.9101	7.87996e-05	24		98.4155	13.9258	0.274614	40	90.9965	17.5577	0.994855	41	98.6521	23.7721	0.536355	29	97.1372	21.5018	0.752441	47	92.7256	17.3602	0.992554	34	NA	Mus musculus	RefSeq	ILMN_221659	ILMN_221659	GPR56	NM_018882.2	NM_018882.2	NA	14766	31982717	NM_018882.2
60086	552.291	163.131	4.31005e-29	58	631.273	143.954	3.15368e-40	66	590.797	117.989	4.64717e-42	64	630.468	140.707	2.17266e-32	52		573.95	131.731	2.56104e-30	50	566.507	122.829	3.89642e-39	63	596.922	156.485	6.84023e-30	54	617.32	141.846	9.83173e-36	59	610.686	147.977	2.55843e-24	41	NA	Mus musculus	RefSeq	ILMN_205764	ILMN_234754	CEBPG	NM_009884.3	NM_009884.3	NA	12611	148226896	NM_009884.3
60088	90.6911	20.0811	0.984673	56	90.9464	21.4247	0.956773	38	97.0677	25.7772	0.686283	58	88.8723	18.0677	0.999788	54		94.2558	24.4808	0.759427	38	109.505	32.5776	0.00866141	52	86.3738	16.7365	0.999992	42	94.2511	19.336	0.977739	62	91.1521	16.4565	0.999962	58	NA	Mus musculus	RefSeq	ILMN_223523	ILMN_255846	4930548F15RIK	XM_984432.1	XM_984432.1	NA	75300	94394769	XM_984432.1
60091	92.7176	19.3699	0.952851	70	93.3052	15.8647	0.953268	52	98.5916	26.0593	0.516328	69	94.9803	19.3204	0.907931	68		92.3974	20.2848	0.965208	64	98.8006	20.069	0.439732	55	90.3087	21.8698	0.997557	54	88.7929	20.0998	0.999784	52	91.6998	18.9612	0.999277	54	NA	Mus musculus	RefSeq	ILMN_197050	ILMN_256063	CCDC121	XM_906534.2	XM_906534.2	NA	403180	94364676	XM_906534.2
60092	99.3515	18.0326	0.174824	40	101.393	29.8108	0.205598	33	97.565	19.3424	0.629059	31	110.059	39.2704	0.0428926	34		104.202	28.3346	0.0625345	39	93.6376	23.2941	0.867297	31	98.7097	27.6331	0.532406	42	102.813	24.8619	0.230354	28	105.311	30.0765	0.150298	41	NA	Mus musculus	RefSeq	ILMN_255658	ILMN_255658	E330034G19RIK	NM_001033214.1	NM_001033214.1	NA	105418	85701715	NM_001033214.1
60093	95.0712	19.6209	0.676406	33	101.903	29.9762	0.184518	32	97.4179	25.0497	0.612881	31	88.4658	20.0179	0.994171	31		88.1236	14.4135	0.99994	46	93.9938	16.9028	0.90972	28	96.3809	17.8288	0.816261	37	94.6433	24.1395	0.884778	40	92.4375	21.0558	0.98978	41	NA	Mus musculus	RefSeq	ILMN_221497	ILMN_221497	LBX1	NM_010691.4	NM_010691.4	NA	16814	47087130	NM_010691.4
60095	98.6153	21.1901	0.264182	47	102.896	31.2271	0.138822	35	93.1532	24.2464	0.89813	32	110.772	29.5889	0.00613651	38		94.644	21.3153	0.742072	33	90.4822	18.338	0.992965	36	98.9221	21.7608	0.514696	35	96.5172	22.5642	0.754263	32	97.773	19.6148	0.831029	53	NA								NA	NA	NA
60100	303.002	73.7367	8.50011e-26	51	241.323	51.0922	6.78918e-28	55	303.113	76.6131	8.04407e-20	40	211.566	53.5359	1.3251e-20	51		175.343	34.7009	3.66367e-18	42	283.399	79.3501	4.07954e-21	48	235.407	46.4781	9.79415e-25	47	237.056	60.6333	7.40242e-26	61	308.859	88.6105	1.10017e-21	49	NA	Mus musculus	RefSeq	ILMN_220372	ILMN_248058	GGNBP1	NM_027544.1	NM_027544.1	NA	70772	54400750	NM_027544.1
60102	101.376	26.1863	0.174084	28	98.3773	18.1339	0.336483	35	95.2226	17.7484	0.873932	35	99.7448	24.6276	0.363303	29		90.1833	18.9806	0.986481	40	103.948	26.9666	0.0757145	50	92.8133	17.6863	0.987998	44	96.5257	19.0703	0.820828	41	99.1111	30.0399	0.602137	38	NA	Mus musculus	RefSeq	ILMN_243147	ILMN_243147	EG434510	NM_001034892.1	NM_001034892.1	NA	434510	85702247	NM_001034892.1
60113	571.192	120.257	2.39384e-20	31	1048.64	359.585	3.72498e-20	41	1039.07	306.636	1.67479e-24	45	624.927	174.67	3.25439e-24	45		871.065	296.94	5.07041e-19	39	677.672	204.827	6.35957e-14	26	663.544	233.983	6.40137e-26	58	685.536	192.536	1.05794e-16	30	842.104	286.86	1.06776e-20	43	NA	Mus musculus	RefSeq	ILMN_211430	ILMN_211430	NGB	NM_022414.2	NM_022414.2	NA	64242	31543322	NM_022414.2
60114	98.5379	25.3708	0.310166	45	101.157	20.9632	0.0895922	49	90.1864	14.9926	0.998703	33	99.7063	23.8953	0.313359	55		105.918	25.2493	0.00845998	50	96.4317	20.742	0.750021	52	101.762	23.4514	0.190012	59	95.0492	19.127	0.934441	48	104.478	27.9992	0.135122	58	NA	Mus musculus	RefSeq	ILMN_202948	ILMN_237931	DGKB	NM_178681.4	NM_178681.4	NA	217480	142365036	NM_178681.4
60121	124.16	34.9413	2.43926e-06	44	128.528	24.9348	1.34036e-09	38	119.668	20.0082	3.55116e-07	34	128	32.5551	1.2629e-06	37		132.134	35.2109	1.43779e-07	39	110.048	21.6317	0.00133655	36	138.447	35.0463	3.28565e-11	53	133.994	31.3384	1.35869e-09	45	111.519	26.2515	0.00706518	37	NA	Mus musculus	RefSeq	ILMN_209104	ILMN_209104	KCNC1	NM_008421.2	NM_008421.2	NA	16502	76677931	NM_008421.2
60128	2131.91	387.1	1.13564e-35	47	2011.47	315.061	1.57174e-30	37	1802.23	391.416	4.05901e-28	41	2330.46	389.264	3.72464e-21	26		2257.4	479.157	2.62495e-19	27	2057.24	574.654	2.38007e-21	36	3222.06	595.166	7.78531e-27	35	2683.65	584.233	2.01268e-22	32	1857.11	383.702	2.98186e-26	37	NA	Mus musculus	RefSeq	ILMN_217940	ILMN_217940	DIRAS1	NM_145217.2	NM_145217.2	NA	208666	40254099	NM_145217.2
60131	198.619	42.5634	2.71584e-15	33	190.426	35.2399	6.36223e-23	47	171.741	38.401	5.18723e-16	43	188.533	41.5308	5.11775e-18	43		189.797	40.9285	3.13732e-16	37	191.826	50.67	7.43671e-18	50	192.543	48.703	7.23192e-19	51	201.4	47.5023	1.38469e-18	45	182.532	57.2304	1.95953e-14	52	NA	Mus musculus	RefSeq	ILMN_209113	ILMN_209113	CARM1	NM_021531.2	NM_021531.2	NA	59035	50511309	NM_021531.2
60132	100.253	15.792	0.0605534	48	105.765	21.1803	0.000776743	65	98.2645	17.5198	0.576762	56	105.41	25.262	0.0271508	47		98.1243	16.9884	0.354008	38	101.894	16.9495	0.0590375	59	109.484	22.6848	0.000274498	63	102.16	28.8725	0.230649	56	108.405	25.7763	0.0146461	52	NA	Mus musculus	RefSeq	ILMN_199353	ILMN_199353	LOC385644	XM_358834.1	XM_358834.1	NA	NA	38080800	XM_358834.1
60133	408.059	80.938	2.80184e-24	38	595.359	162.868	7.1717e-21	38	480.246	112.192	2.08491e-32	56	462.685	98.5655	5.78534e-19	30		581.567	131.578	2.60288e-28	46	468.098	81.1736	3.03737e-32	46	527.129	132.281	7.77386e-24	42	580.157	115.336	1.65299e-32	49	454.871	80.7705	3.08961e-30	44	NA	Mus musculus	RefSeq	ILMN_220721	ILMN_220721	KHDRBS1	NM_011317.3	NM_011317.3	NA	20218	110626030	NM_011317.3
60136	103.364	28.4478	0.0624523	44	99.6672	16.3077	0.154413	42	105.74	30.0604	0.0689993	42	103.195	28.9009	0.134302	41		99.391	20.9417	0.227072	47	108.023	28.2909	0.00933867	51	101.485	28.5282	0.296927	40	106.006	25.6881	0.0580172	38	105.191	26.3584	0.134149	38	NA	Mus musculus	RefSeq	ILMN_223378	ILMN_223378	FOXN4	NM_148935.2	NM_148935.2	NA	116810	91598890	NM_148935.2
60138	132.966	24.2439	1.42758e-14	50	131.537	25.817	9.95985e-10	36	124.804	28.8305	5.29756e-08	48	145.133	39.7586	1.03583e-10	47		114.744	24.918	7.49574e-05	36	96.0111	17.0069	0.754146	25	106.659	28.0083	0.0412694	43	106.415	24.9762	0.0343677	43	105.972	25.7223	0.100509	36	NA	Mus musculus	RefSeq	ILMN_220143	ILMN_220143	IMPA1	NM_018864.4	NM_018864.4	NA	55980	142371023	NM_018864.4
60139	96.9052	19.1936	0.465514	43	92.686	19.8435	0.958872	64	89.0457	18.1807	0.999703	48	92.8513	18.3742	0.976036	50		99.1685	26.0991	0.281758	53	93.4792	25.0575	0.927484	57	90.6468	20.9211	0.997838	55	98.0878	25.7049	0.626836	48	95.5265	22.7752	0.928764	49	NA	Mus musculus	RefSeq	ILMN_219381	ILMN_240793	KCNH8	NM_001031811.1	NM_001031811.1	NA	211468	73532781	NM_001031811.1
60142	96.6552	17.9581	0.499181	54	93.071	20.4684	0.908721	48	106.659	30.0117	0.0253974	57	96.0697	17.0968	0.818207	58		106.002	29.224	0.0199448	48	103.78	29.4988	0.0728471	65	106.03	26.1097	0.0169319	66	103.171	29.186	0.173901	51	92.7091	22.1763	0.989675	48	NA	Mus musculus	Riken	ILMN_205458	ILMN_205458	A330040H08RIK	ri|A330040H08|PX00131M06|AK039405|726		NA	NA	NA	AK039405
60152	199.838	60.2109	1.89845e-15	46	173.441	53.6951	4.73654e-14	51	145.974	23.6272	2.12081e-16	42	180.182	53.9826	7.61855e-16	54		110.158	22.4642	0.00171529	30	102.885	19.1264	0.0632395	44	113.585	28.6671	6.28846e-05	65	110.459	23.8714	0.000992871	49	111.126	33.0234	0.00813213	58	NA	Mus musculus	RefSeq	ILMN_197965	ILMN_233420	EG433003	XM_484529.5	XM_484529.5	NA	433003	149267402	XM_484529.5
60154	104.349	29.7053	0.0593607	38	86.9511	17.4223	0.998511	31	93.8246	18.68	0.94489	39	95.5743	29.3103	0.689946	33		88.6922	12.8624	0.999568	32	99.418	24.3425	0.392685	42	96.4178	19.9678	0.817661	48	95.1307	20.0922	0.898182	39	91.3661	18.5873	0.999376	50	NA	Mus musculus	RefSeq	ILMN_215856	ILMN_215856	OLFR979	NM_147108.1	NM_147108.1	NA	259112	22128734	NM_147108.1
60162	100.855	24.2482	0.171089	31	101.82	21.3109	0.0647906	48	100.736	32.1047	0.358355	34	94.7886	26.455	0.804287	47		113.286	30.8147	0.00110493	39	106.663	24.5347	0.0308152	33	102.734	22.6244	0.158562	39	98.6809	23.0104	0.562318	35	105.178	18.3743	0.0819477	30	NA	Mus musculus	Riken	ILMN_203836	ILMN_203836	SEMA4G	ri|A330030L04|PX00130F05|AK039355|1372		NA	NA	NA	AK039355
60167	94.8527	24.2196	0.656268	30	98.4892	25.6454	0.364284	40	97.479	24.5313	0.626144	41	89.4059	22.0304	0.993512	43		91.163	19.3068	0.974519	43	93.657	19.9375	0.897898	30	93.8718	22.9563	0.898097	33	93.9188	21.9635	0.900864	29	98.0255	22.1208	0.765381	47	NA	Mus musculus	RefSeq	ILMN_199435	ILMN_199435	MRGPRA5	NM_207534.1	NM_207534.1	NA	404235	46430523	NM_207534.1
60176	93.3726	23.867	0.836492	52	95.7947	17.4204	0.685119	44	103.879	24.6646	0.0634943	55	88.609	19.0808	0.998922	43		92.966	19.5318	0.928583	50	94.0329	19.2978	0.949815	55	101.325	25.5375	0.264729	51	98.9052	24.2387	0.546002	52	96.6079	24.502	0.868428	54	NA	Mus musculus	Riken	ILMN_205675	ILMN_205675	C230096G02RIK	ri|C230096G02|PX00177G02|AK049067|3347		NA	NA	NA	AK049067
60180	108.884	21.003	0.000159788	45	109.109	29.1547	0.00204126	53	116.682	39.3188	0.00533496	35	106.35	19.8096	0.0139967	31		109.988	25.9979	0.00126915	42	110.026	24.9121	0.0112351	27	98.2406	17.9713	0.599098	31	111.263	32.2071	0.0161707	36	109.348	19.7642	0.00504981	36	NA	Mus musculus	RefSeq	ILMN_215442	ILMN_215442	SLC12A9	NM_031406.2	NM_031406.2	NA	83704	31560017	NM_031406.2
60192	198.41	41.0922	1.19107e-12	26	191.813	56.1259	4.76297e-11	32	218.641	62.3139	3.69701e-15	40	187.033	38.9861	6.4573e-16	36		207.974	59.0555	7.90656e-15	40	202.743	56.8196	5.75738e-09	23	187.335	50.6906	1.56966e-13	39	184.837	40.0748	3.53082e-13	31	209.255	63.0262	9.82556e-14	40	NA	Mus musculus	RefSeq	ILMN_210988	ILMN_210988	CBX8	NM_013926.1	NM_013926.1	NA	30951	7304946	NM_013926.1
60193	111.962	23.103	0.000113677	38	101.33	18.6601	0.0997207	33	102.138	22.8319	0.217735	28	103.995	22.3506	0.0445346	44		112.978	27.6768	0.00102267	34	106.894	21.4082	0.00689427	42	109.623	24.0526	0.00761554	34	97.3182	22.6591	0.684646	31	98.9928	20.0857	0.667784	40	NA	Mus musculus	RefSeq	ILMN_223590	ILMN_223590	TICAM2	NM_173394.2	NM_173394.2	NA	225471	34328395	NM_173394.2
60195	96.7134	19.3344	0.49181	40	95.6227	18.1293	0.72358	56	87.9984	12.89	1	55	92.1101	19.3503	0.989853	59		87.8116	17.0636	0.999381	41	93.9865	19.3424	0.964205	65	91.0812	19.2073	0.998496	56	94.4094	23.2402	0.928101	50	96.1717	22.3154	0.919857	57	NA	Mus musculus	MEEBO	ILMN_188355	ILMN_188355	9930021F22RIK	scl54753.5.1_33		NA	NA	NA
60196	114.109	24.6292	0.000221378	31	122.407	29.8666	3.38988e-05	30	112.368	27.2936	0.000315146	53	115.25	28.3026	0.000230311	40		107.779	19.2868	0.000435275	42	122.674	37.8326	0.000288251	35	242.326	62.3142	1.89415e-18	42	239.436	65.6316	5.73828e-17	41	105.001	25.5199	0.157026	32	NA	Mus musculus	RefSeq	ILMN_213962	ILMN_213962	ORM1	NM_008768.1	NM_008768.1	NA	18405	6679181	NM_008768.1
60201	94.0895	16.5379	0.885907	62	98.0687	25.5761	0.376282	66	97.7108	31.4223	0.594533	56	91.2532	21.0502	0.992048	58		89.8985	21.0171	0.988943	48	96.0407	26.0429	0.752226	58	97.4923	25.3935	0.675298	55	104.807	30.4738	0.11585	45	93.8804	22.582	0.968485	44	NA								NA	NA	NA
60202	168.854	45.6585	5.91533e-11	34	151.783	28.4632	4.56823e-12	31	170.625	43.3121	3.56218e-11	33	191.813	55.3693	5.67701e-12	35		110.869	22.905	0.000244037	40	129.243	29.2809	3.15692e-07	34	574.379	137.962	1.68263e-21	36	339.118	98.9576	7.45669e-16	34	98.2677	24.2758	0.727392	49	NA	Mus musculus	RefSeq	ILMN_218112	ILMN_218112	MYL3	NM_010859.1	NM_010859.1	NA	17897	33563263	NM_010859.1
60204	87.7993	16.1965	0.999968	62	88.3077	17.9029	0.999857	62	98.1012	20.745	0.583086	50	92.3128	22.3712	0.970345	55		95.228	20.7978	0.762445	65	87.5285	11.5192	1	45	93.6013	18.8345	0.973401	47	97.6966	23.3039	0.690125	53	97.0756	24.5532	0.842967	57	NA	Mus musculus	Riken	ILMN_205439	ILMN_205439	E330027M22RIK	ri|E330027M22|PX00212H23|AK054458|2358		NA	NA	NA	AK054458
60209	555.959	96.0601	1.27641e-36	51	305.226	78.0734	2.78559e-31	65	392.684	88.7765	2.03183e-39	70	338.828	67.9758	2.56987e-21	35		410.728	69.4224	1.83767e-39	57	483.669	96.8731	3.91718e-37	58	320.397	87.1032	4.93441e-27	58	371.138	95.2474	3.30336e-25	49	334.373	110.903	3.7448e-20	50	NA	Mus musculus	Riken	ILMN_201935	ILMN_201935	SLC15A2	ri|8430408C16|PX00024N13|AK018393|963		NA	NA	NA	AK018393
60215	380.755	106.103	8.71066e-15	29	338.805	63.1389	3.31469e-24	38	383.49	121.123	3.37196e-19	43	365.376	82.2978	9.55241e-22	38		334.264	69.5668	1.08034e-24	42	388.481	76.9156	5.4428e-21	33	324.875	63.4147	4.06509e-23	38	321.292	82.8777	9.98258e-22	44	345.996	86.9696	1.11962e-20	40	NA	Mus musculus	RefSeq	ILMN_219578	ILMN_219578	MAP3K7IP1	NM_025609.2	NM_025609.2	NA	66513	34328267	NM_025609.2
60220	1777.5	491.517	1.74589e-17	29	1943.19	337.916	6.48221e-32	41	2237.53	591.626	4.10799e-18	29	1809	395.906	9.7588e-25	36		1813.31	331.968	3.62549e-33	44	1804.77	365.177	1.68126e-24	34	1930.14	302.848	1.25821e-33	41	2094.68	420.262	4.99755e-24	33	2049.76	350.066	2.87518e-35	45	NA	Mus musculus	RefSeq	ILMN_210533	ILMN_210533	GPSN2	NM_134118.3	NM_134118.3	NA	106529	146149093	NM_134118.3
60221	101.054	19.6518	0.0850299	39	100.896	23.4103	0.157148	39	96.1465	20.4507	0.758974	32	90.1334	16.6325	0.999651	56		95.3233	18.5483	0.731228	43	98.8562	19.7501	0.437217	45	117.753	34.6941	0.00101309	38	114.254	38.4176	0.00780843	42	99.083	27.3011	0.623053	44	NA	Mus musculus	RefSeq	ILMN_222706	ILMN_222706	CD2	NM_013486.2	NM_013486.2	NA	12481	118129928	NM_013486.2
60224	123.615	29.618	1.32717e-08	52	149.148	41.5206	1.74829e-08	33	133.378	34.8155	3.47069e-10	56	138.985	34.5513	6.18832e-10	43		119.266	28.4038	6.33614e-07	50	118.223	29.275	9.66467e-06	49	123.42	37.0393	2.70753e-05	46	126.662	32.1596	1.1054e-07	50	152.502	49.7239	5.14344e-09	45	NA	Mus musculus	RefSeq	ILMN_203232	ILMN_227694	TRO	NM_001002272.2	NM_001002272.2	NA	56191	110618254	NM_001002272.2
60228	109.293	22.0727	0.00195044	30	115.033	31.6971	0.00115187	34	99.3321	23.9772	0.434807	42	106.615	25.891	0.0199098	42		107.41	28.942	0.021131	35	104.749	22.9086	0.0524117	36	98.3881	18.1771	0.581903	32	110.764	28.2368	0.0119633	34	116.002	33.6867	0.0043292	36	NA	Mus musculus	RefSeq	ILMN_199004	ILMN_228310	TAAR3	NM_001008429.1	NM_001008429.1	NA	493809	56606038	NM_001008429.1
60239	1797.55	592.057	6.18309e-21	40	861.131	172.595	1.03757e-31	46	828.665	206.045	1.8243e-22	37	980.208	209.072	4.92632e-25	37		873.268	167.706	3.51615e-31	44	1355.18	254.825	1.29973e-31	43	1371.06	282.068	4.89453e-28	40	1045.08	145.885	1.40314e-26	31	1123.78	215.281	1.38733e-29	41	NA	Mus musculus	RefSeq	ILMN_213741	ILMN_213741	DUSP6	NM_026268.1	NM_026268.1	NA	67603	13399313	NM_026268.1
60240	1614.79	314.489	4.04577e-36	50	1317.98	262.639	1.03212e-36	52	1355.15	334.602	1.31728e-34	56	953.619	182.421	1.97359e-44	63		655.237	147.811	3.70647e-31	50	1701.23	320.377	4.20427e-46	63	815.55	157.476	1.14542e-45	66	713.839	186.911	1.15317e-31	56	1455.38	298.07	2.67026e-44	64	NA	Mus musculus	MEEBO	ILMN_187019	ILMN_187019	COL23A1	scl072794.4_14		NA	NA	23510252	NM_153393
60241	93.3085	20.9751	0.745848	18	91.1712	23.5617	0.905769	29	86.8109	13.4422	0.999986	31	95.0678	21.4486	0.838413	49		85.2624	16.5834	0.999832	32	91.0591	18.9589	0.949906	20	100.027	25.4291	0.406702	39	90.6018	18.4048	0.994662	33	102.542	32.6786	0.349171	35	NA								NA	NA	NA
60243	91.1817	17.908	0.980058	48	93.3098	22.8708	0.867161	47	93.7541	23.1087	0.91428	42	92.5841	23.5081	0.952358	52		93.8626	17.5205	0.897577	49	97.4471	21.8876	0.610202	43	94.4574	19.3301	0.936804	43	98.5105	26.6715	0.581173	49	101.314	25.5223	0.394896	54	NA								NA	NA	NA
60246	98.1551	20.8966	0.375494	20	95.7088	22.6258	0.621525	27	82.5403	12.7554	1	34	92.0785	13.2936	0.987049	27		99.4139	22.7636	0.268777	37	90.0801	19.137	0.981857	26	91.2267	17.7668	0.996947	43	102.086	28.5299	0.289172	33	100.982	28.4964	0.45232	33	NA								NA	NA	NA
60255	106.96	30.2957	0.0120567	47	96.2204	21.6856	0.598473	41	107.274	30.8221	0.0317342	47	98.7505	16.8692	0.40747	41		88.5212	18.3582	0.998593	46	100.211	22.8568	0.317727	36	105.571	20.523	0.0308235	37	103.342	25.7034	0.169198	38	104.071	24.666	0.140882	53	NA	Mus musculus	RefSeq	ILMN_214948	ILMN_214948	TAF1C	NM_021441.2	NM_021441.2	NA	21341	133778984	NM_021441.2
60259	152.865	49.834	3.6652e-10	47	171.273	48.9187	5.76671e-14	47	179.63	59.3213	8.22482e-12	44	136.219	43.6671	1.55313e-07	47		175.101	48.6326	3.10041e-12	38	159.636	43.5459	3.38707e-12	44	174.467	56.1169	1.25431e-11	44	171.915	57.0989	4.23864e-13	54	168.908	50.7568	6.70642e-15	58	NA	Mus musculus	MEEBO	ILMN_192253	ILMN_192253	GCAP3	scl0014483.1_1		NA	NA	NA
60270	318.962	76.2714	1.29427e-24	47	299.72	52.0086	1.90915e-35	56	323.237	92.4029	7.77432e-22	48	415.277	90.4356	7.38183e-27	45		413.712	72.8227	1.42628e-38	57	345.51	69.6906	3.45297e-36	61	338.567	65.5157	2.87996e-32	53	339.026	84.0509	4.50488e-29	57	294.874	66.0717	2.63814e-22	42	NA	Mus musculus	MEEBO	ILMN_186447	ILMN_186447	WWP1	scl24523.27_25		NA	NA	51709071	XM_130163
60273	92.404	24.0574	0.858083	38	93.7164	20.4468	0.83739	37	92.1744	16.7706	0.991626	41	103.091	27.1382	0.140125	36		93.4703	18.4525	0.901882	45	94.7409	22.5059	0.837694	38	95.7863	20.6485	0.872814	53	100.432	21.9193	0.37887	36	98.3309	18.8178	0.725618	31	NA	Mus musculus	RefSeq	ILMN_209109	ILMN_209109	NIPSNAP3A	NM_025623.2	NM_025623.2	NA	66536	133892409	NM_025623.2
60274	89.0461	21.7228	0.97354	33	97.8716	21.9491	0.411736	38	104.871	28.6816	0.0606155	54	92.2216	20.4419	0.962275	40		89.7549	21.3301	0.989921	49	99.9275	25.8947	0.356298	39	90.5067	18.2207	0.995545	35	94.4703	18.522	0.946115	40	94.8109	28.0588	0.868667	33	NA	Mus musculus	RefSeq	ILMN_214448	ILMN_214448	1110033F04RIK	NM_026807.2	NM_026807.2	NA	68673	114687894	NM_026807.2
60278	217.718	54.0227	1.7531e-16	38	251.159	72.7787	1.35433e-17	43	259.644	83.6653	3.76393e-15	40	234.754	75.0055	4.52522e-15	42		215.044	49.3191	1.45931e-21	48	232.347	67.2138	3.18077e-20	53	227.499	56.4954	4.50832e-15	34	246.093	64.6348	1.82862e-19	45	230.705	67.2839	2.81499e-16	43	NA	Mus musculus	RefSeq	ILMN_189856	ILMN_189856	UNC119	NM_011676.2	NM_011676.2	NA	22248	31981438	NM_011676.2
60279	108.061	22.3435	0.00126211	40	113.687	28.4052	2.72481e-05	56	107.913	26.6913	0.0120365	46	109.596	24.3988	0.000494871	55		122.635	34.3069	1.24448e-07	61	106.387	18.9438	0.00265934	48	118.188	39.9646	0.000706761	50	103.928	31.0312	0.148297	50	113.836	33.2458	0.00158979	58	NA	Mus musculus	RefSeq	ILMN_196406	ILMN_196406	CEP350	XM_129509.9	XM_129509.9	NA	74081	149234348	XM_129509.9
60280	102.833	25.1837	0.0346216	57	94.7616	18.1454	0.761398	32	101.158	22.9834	0.293255	27	108.047	27.9329	0.0133006	42		102.889	20.5378	0.0630886	31	108.205	31.0138	0.0220764	43	102.103	21.2375	0.16308	48	106.879	33.0379	0.0723394	42	108.666	29.3635	0.0325747	45	NA	Mus musculus	MEEBO	ILMN_187448	ILMN_187448	4930404N11RIK	scl00116970.1_109		NA	NA	51765758	XM_125716
60288	144.474	34.4151	4.32893e-11	40	135.51	31.2634	1.61891e-08	34	112.178	28.0237	0.0030017	37	153.845	44.4426	1.2303e-11	48		125.655	20.0109	1.15872e-10	37	165.297	47.6671	9.44345e-10	34	117.385	28.8049	0.000183877	38	124.792	22.9046	2.15202e-06	27	112.686	21.824	0.000202536	46	NA	Mus musculus	RefSeq	ILMN_213534	ILMN_213534	ATP2A3	NM_016745.2	NM_016745.2	NA	53313	31542158	NM_016745.2
60291	157.714	45.2462	9.26024e-11	40	142.332	29.4483	9.73986e-12	38	123.737	30.9961	8.26268e-05	29	153.457	46.6567	1.41833e-09	41		149.225	46.2443	1.99838e-09	43	111.13	25.5185	0.000742385	46	118.618	30.0129	4.00629e-06	57	110.028	22.1598	0.00157891	42	120.584	34.2689	7.31331e-05	49	NA	Mus musculus	RefSeq	ILMN_194391	ILMN_194391	TRP53INP1	NM_021897.1	NM_021897.1	NA	60599	11230805	NM_021897.1
60292	92.9427	15.2608	0.966232	59	94.34	22.8501	0.820655	60	94.2573	21.8056	0.943721	62	99.3395	22.6144	0.366871	41		93.1649	18.1463	0.936983	52	97.6438	21.7323	0.601412	57	91.2205	17.2156	0.999583	60	104.427	28.8692	0.112272	48	96.7739	22.1136	0.888183	57	NA	Mus musculus	MEEBO	ILMN_191424	ILMN_191424	1700012B15RIK	scl43447.9.129_14		NA	NA	21729768	NM_028796
60296	93.1089	20.4018	0.898056	55	96.2337	21.9082	0.603787	48	96.3291	17.0269	0.84401	53	89.7564	14.3464	0.999928	50		91.6731	20.6263	0.945058	39	92.5168	19.6474	0.977935	48	96.463	21.8507	0.784913	45	92.0917	16.2828	0.998986	54	91.8322	17.5668	0.999922	68	NA	Mus musculus	RefSeq	ILMN_211092	ILMN_310929	LOC100044146	XM_001471897.1	XM_001471897.1	NA	100044146	149233634	XM_001471897.1
60315	86.8743	14.7306	0.999907	39	96.2224	26.1683	0.595381	56	95.558	20.9479	0.865855	55	92.6297	14.6513	0.9972	59		97.3592	18.6657	0.455428	58	97.3556	23.1491	0.635451	61	94.9611	21.8586	0.916648	56	92.0723	17.9971	0.997407	53	87.7888	14.8571	1	50	NA	Mus musculus	RefSeq	ILMN_199722	ILMN_199722	LOC383864	XM_357299.1	XM_357299.1	NA	NA	38076548	XM_357299.1
60324	97.3451	20.0556	0.425431	30	103.024	23.3222	0.0597099	39	95.3098	22.2454	0.83378	41	105.577	27.9014	0.0566399	37		97.1049	22.0107	0.497439	43	96.1396	22.3276	0.750768	46	118.945	37.0569	0.000695897	41	101.068	24.6605	0.312412	47	100.738	25.8356	0.46686	37	NA	Mus musculus	RefSeq	ILMN_229304	ILMN_229304	CDSN	NM_001008424.2	NM_001008424.2	NA	386463	113374157	NM_001008424.2
60326	105.849	27.1304	0.0218053	38	113.619	33.6389	0.00403371	33	103.626	24.648	0.0583394	64	104.679	24.641	0.0305103	52		104.791	32.0814	0.130824	23	109.535	27.356	0.00902351	37	116.378	27.5928	0.000179535	39	107.786	23.6132	0.0133424	41	131.352	49.248	0.000122858	41	NA	Mus musculus	RefSeq	ILMN_215269	ILMN_215269	SPRR2A	NM_011468.4	NM_011468.4	NA	20755	85785857	NM_011468.4
60327	94.0794	17.6237	0.85082	52	96.2398	25.4635	0.592546	52	88.4211	15.7355	0.999965	45	94.8221	19.831	0.898981	60		97.985	24.7506	0.385039	65	92.2079	17.9744	0.996537	66	91.9368	17.9248	0.994143	44	106.309	34.5072	0.0653634	57	107.966	39.9244	0.0533483	74	NA	Mus musculus	RefSeq	ILMN_184155	ILMN_229388	DGKQ	NM_199011.1	NM_199011.1	NA	110524	39841022	NM_199011.1
60328	109.17	17.3054	4.07554e-06	48	106.364	23.4702	0.0098077	38	101.916	27.8507	0.233482	41	107.424	23.4162	0.0147315	33		101.241	19.1585	0.104069	35	101.384	19.0528	0.163218	40	111.898	32.5718	0.00522273	46	107.533	24.0605	0.0096587	50	105.338	31.472	0.165907	39	NA	Mus musculus	RefSeq	ILMN_208700	ILMN_208700	TENC1	NM_153533.2	NM_153533.2	NA	209039	119372287	NM_153533.2
60332	611.092	206.586	4.22855e-20	43	497.699	99.3821	9.96186e-29	44	640.957	168.603	2.63499e-33	60	608.778	172.553	2.21206e-27	52		576.1	118.392	3.64516e-33	51	631.132	165.193	8.96518e-32	57	590.655	135.857	1.01556e-40	68	560.061	166.616	7.82767e-21	41	533.19	136.423	2.33347e-30	55	NA	Mus musculus	MEEBO	ILMN_224156	ILMN_224156	SHD	scl50606.7.1_142		NA	NA	6677938	NM_009168
60333	112.764	25.0326	3.06742e-05	47	105.554	16.7316	0.00152973	39	109.063	27.1233	0.00704422	45	100.808	19.177	0.197544	38		111.758	27.0106	0.000816161	39	106.316	28.1012	0.0197094	56	122.222	41.7249	0.000180493	48	107.123	25.4438	0.0202675	47	111.581	28.9229	0.00466362	49	NA	Mus musculus	Riken	ILMN_205339	ILMN_205339	A630047E20RIK	ri|A630047E20|PX00145M24|AK041928|3013		NA	NA	NA	AK041928
60338	111.518	27.0096	0.000406473	43	101.369	20.9393	0.101078	40	109.037	26.2166	0.00573391	45	117.594	38.7074	0.00209135	37		105.361	29.256	0.0232951	52	108.567	29.7652	0.0196373	39	107.694	28.9121	0.0332232	40	97.8656	22.5542	0.646977	36	101.714	26.2376	0.3781	38	NA	Mus musculus	RefSeq	ILMN_209528	ILMN_212779	MAP4K5	NM_024275.2	NM_024275.2	NA	399510	77736532	NM_024275.2
60343	95.3635	20.9249	0.657203	44	100.209	23.5225	0.18799	45	99.2978	18.1131	0.413211	48	96.6167	25.3559	0.652755	44		97.8397	19.7387	0.381139	63	102.195	24.5582	0.144288	48	94.1491	18.1178	0.974044	54	98.8128	22.3826	0.549666	34	96.0258	18.0272	0.961767	56	NA	Mus musculus	Riken	ILMN_205633	ILMN_205633	A230104G09RIK	ri|A230104G09|PX00063J23|AK039171|2829		NA	NA	NA	AK039171
60347	148.288	37.3306	1.46008e-10	38	179.774	54.3504	9.57568e-14	46	165.897	61.3595	4.03479e-09	43	164.47	41.4901	4.85874e-13	41		182.98	38.2144	4.12039e-18	42	139.381	23.6374	8.64591e-14	40	205.576	40.9287	6.60735e-20	41	185.005	46.8508	1.75125e-14	40	175.4	47.165	8.24776e-14	44	NA	Mus musculus	RefSeq	ILMN_234218	ILMN_234218	TRPC3	NM_019510.1	NM_019510.1	NA	22065	9507206	NM_019510.1
60349	94.7023	20.8288	0.705293	34	95.2818	19.6406	0.703177	35	97.4869	20.0221	0.646771	38	95.1136	15.2525	0.847395	28		93.7952	21.794	0.820673	38	97.4529	20.1729	0.608627	36	98.7818	24.0972	0.529124	41	97.248	16.5549	0.758534	33	97.2376	24.4778	0.797688	43	NA	Mus musculus	RefSeq	ILMN_188439	ILMN_188439	V1RH3	NM_134212.1	NM_134212.1	NA	171246	21717736	NM_134212.1
60358	89.2505	18.2434	0.998151	56	87.189	16.135	0.999992	59	93.0233	22.506	0.951619	45	96.9346	18.6875	0.65942	42		89.3458	18.9186	0.996878	49	95.4234	20.976	0.847898	54	96.2467	22.431	0.809946	50	93.0921	22.8182	0.960734	44	87.0254	15.5354	1	62	NA	Mus musculus	RefSeq	ILMN_199824	ILMN_199824	LOC383062	XM_356831.1	XM_356831.1	NA	NA	38077699	XM_356831.1
60360	118.219	26.7423	2.5889e-07	51	133.17	35.1313	1.04709e-06	32	116.552	31.6564	0.00652438	23	128.588	29.8761	9.86077e-09	45		150.125	43.2428	2.43247e-10	43	110.013	22.4871	0.00216585	35	123.605	35.273	5.09246e-06	50	108.976	19.4937	0.000304387	54	114.772	30.0851	0.000571228	52	NA	Mus musculus	RefSeq	ILMN_224222	ILMN_239185	BC021395	NM_144861.2	NM_144861.2	NA	225283	68051718	NM_144861.2
60364	90.4273	18.5521	0.986909	47	93.3461	17.3139	0.900352	37	90.2692	21.5315	0.995762	49	103.649	26.9009	0.0903911	44		93.6888	16.1786	0.916599	45	103.068	24.3987	0.110567	42	91.604	21.1319	0.983082	39	102.672	30.5718	0.262131	34	92.2407	24.3038	0.976952	38	NA	Mus musculus	RefSeq	ILMN_233735	ILMN_233735	CYP4A31	NM_201640.1	NM_201640.1	NA	545670	46559415	NM_201640.1
60368	1422.73	401.338	2.35485e-39	70	901.266	253.428	1.27903e-35	65	913.311	260.453	1.42544e-30	56	1394.89	403.951	1.30799e-30	55		1051.11	233.03	5.66513e-46	71	1260.65	306.923	5.68191e-39	63	601.069	152.743	1.6331e-36	65	506.761	135.587	3.40542e-28	53	309.712	107.157	3.05755e-21	57	NA	Mus musculus	RefSeq	ILMN_214259	ILMN_241215	C4A	NM_011413.2	NM_011413.2	NA	625018	126215531	NM_011413.2
60369	131.227	24.249	1.23876e-11	41	130.582	28.9957	1.49919e-08	37	120.553	30.5069	8.26044e-05	35	146.54	47.3466	1.13598e-06	32		131.42	23.7195	4.68554e-10	34	140.444	32.7952	4.59296e-11	44	189.276	54.917	2.3459e-11	34	118.391	32.4909	0.00219355	28	127.404	25.5803	2.04929e-07	35	NA	Mus musculus	RefSeq	ILMN_221662	ILMN_221662	E2F1	NM_007891.3	NM_007891.3	NA	13555	145966832	NM_007891.3
60370	90.3496	19.9648	0.962548	34	92.5013	18.5856	0.948683	46	95.2583	21.646	0.877237	54	96.5758	18.5923	0.687705	35		90.2629	15.8755	0.987148	30	104.578	30.1765	0.0788443	49	97.049	23.097	0.702437	38	94.6637	24.5913	0.890736	44	101.246	30.4847	0.424258	46	NA	Mus musculus	RefSeq	ILMN_228620	ILMN_228620	SSXB5	NM_199319.1	NM_199319.1	NA	387586	51468093	NM_199319.1
60372	92.3465	16.3033	0.948327	40	94.7751	21.46	0.76394	46	93.0763	17.8776	0.978816	44	91.8754	14.8554	0.997006	47		99.1519	25.6877	0.295974	45	90.3181	15.1137	0.999156	40	97.8759	24.321	0.624232	43	96.3113	17.2688	0.865107	42	101.671	24.2218	0.364598	43	NA	Mus musculus	RefSeq	ILMN_248681	ILMN_248681	OLFR1222	NM_001011860.1	NM_001011860.1	NA	258177	58801477	NM_001011860.1
60373	92.9728	19.9709	0.89074	46	86.339	13.6224	0.999999	50	96.2097	22.9239	0.750813	39	89.7444	19.7879	0.997845	50		97.6776	24.4961	0.430941	52	96.1909	25.2776	0.724898	48	89.8958	18.8796	0.999306	49	96.972	21.5458	0.760721	44	95.2825	19.4587	0.967605	52	NA	Mus musculus	Riken	ILMN_207212	ILMN_207212	C530041E22RIK	ri|C530041E22|PX00669D20|AK083061|2735		NA	NA	NA	AK083061
60377	95.765	20.9826	0.616535	50	88.5268	18.614	0.998544	47	96.8043	23.665	0.741702	65	96.7999	23.3283	0.668223	59		93.9115	19.6539	0.872479	51	94.093	22.1077	0.914084	51	92.5533	26.3099	0.926479	36	105.389	34.9631	0.103025	54	95.1807	22.7685	0.950299	54	NA	Mus musculus	RefSeq	ILMN_199924	ILMN_318605	LOC100041077	XM_001476560.1	XM_001476560.1	NA	100041077	149253265	XM_001476560.1
60382	98.4184	23.8539	0.299553	51	86.6408	15.5775	0.999729	33	95.6674	22.606	0.81756	46	91.3537	17.7745	0.994778	49		94.6497	18.9618	0.794624	42	101.462	23.9351	0.233128	33	101.523	20.5877	0.232775	38	94.4661	18.0479	0.954643	42	95.5482	22.6339	0.901813	38	NA	Mus musculus	RefSeq	ILMN_216903	ILMN_255242	BAZ1A	XM_915565.3	XM_915565.3	NA	217578	149263135	XM_915565.3
60390	112.886	29.9014	0.000944328	38	102.425	22.4937	0.0549084	47	96.8951	21.8174	0.711128	45	100.656	20.1975	0.219882	39		96.2757	19.8206	0.611548	49	103.574	22.1805	0.0580228	47	102.782	24.3931	0.161429	43	96.4061	18.3862	0.830318	38	103.298	21.0336	0.173714	47	NA	Mus musculus	RefSeq	ILMN_222389	ILMN_222389	GSDMDC1	NM_026960.3	NM_026960.3	NA	69146	146141204	NM_026960.3
60392	94.8085	16.0095	0.755489	37	104.837	22.1982	0.0265318	33	102.706	34.265	0.254484	33	98.7882	21.5692	0.429872	34		108.812	32.2236	0.0300224	29	101.448	19.9533	0.212201	28	121.498	46.9275	0.00175277	42	102.089	19.1306	0.240922	24	98.732	19.3661	0.674962	29	NA	Mus musculus	MEEBO	ILMN_190038	ILMN_190038	ADRA1B	scl40319.5_436		NA	NA	6680659	NM_007416
60397	100.096	20.7716	0.121032	51	95.102	20.4484	0.741341	46	103.861	24.385	0.0713821	50	96.7723	22.4719	0.664218	50		96.5689	21.3544	0.574221	61	105.98	31.2159	0.0427856	52	99.0931	22.8426	0.49587	48	93.4315	21.1673	0.978472	56	86.6135	12.4752	1	43	NA	Mus musculus	Riken	ILMN_204961	ILMN_204961	SEPT7	ri|D430043E23|PX00195I14|AK052529|2864		NA	NA	NA	AK052529
60398	106.126	20.7163	0.00428253	37	107.611	23.5271	0.00242635	44	107.729	26.2654	0.0170088	41	100.839	20.6462	0.218251	36		106.036	18.7079	0.00275499	38	105.598	27.9063	0.0508855	42	117.791	31.0321	6.27362e-05	48	98.7476	21.6542	0.551806	27	101.135	21.8927	0.409413	45	NA	Mus musculus	RefSeq	ILMN_225024	ILMN_225024	RFFL	NM_001007465.1	NM_001007465.1	NA	67338	55925635	NM_001007465.1
60400	356.732	108.817	4.20815e-16	35	304.586	80.8628	2.33168e-22	47	312.499	84.2105	2.08811e-20	43	273.25	61.5424	3.01236e-22	43		242.822	56.7113	6.05259e-26	55	320.622	79.3688	9.2012e-27	53	268.043	85.0867	3.11439e-15	39	266.918	79.5792	3.99927e-20	50	275.821	63.1658	1.16285e-15	30	NA	Mus musculus	RefSeq	ILMN_215710	ILMN_215710	PTPRF	NM_011213.2	NM_011213.2	NA	19268	115648047	NM_011213.2
60403	896.953	208.855	3.24002e-24	38	899.117	183.878	1.81633e-29	43	1108.44	208.071	4.98515e-32	44	1076.81	168.8	3.04675e-35	44		964.16	193.674	6.39817e-30	43	1017.75	138.17	1.38221e-33	39	1060.58	234.095	7.66091e-33	50	1015.83	193.693	4.68538e-26	36	1140.87	247.719	2.51189e-24	36	NA	Mus musculus	RefSeq	ILMN_210893	ILMN_210893	HRBL	NM_178162.2	NM_178162.2	NA	231801	31341133	NM_178162.2
60411	271.198	93.179	8.52073e-15	40	224.895	41.4238	2.43791e-16	29	241.118	71.2102	1.51033e-13	34	233.335	52.0608	2.01591e-19	40		210.225	45.926	4.65127e-16	34	244.648	53.593	4.88132e-22	44	212.852	45.4557	9.41771e-20	42	194.991	60.9426	1.96647e-11	36	203.368	56.7595	1.164e-15	44	NA	Mus musculus	RefSeq	ILMN_188786	ILMN_188786	TYK2	NM_018793.1	NM_018793.1	NA	54721	9055371	NM_018793.1
60427	221.585	58.6527	4.60477e-18	44	204.393	55.4145	1.19556e-17	47	225.953	85.0348	1.20218e-10	35	209.247	48.5643	8.5964e-21	48		98.0312	20.4505	0.405816	27	96.5073	20.5573	0.683783	28	106.798	33.8638	0.106542	31	94.3675	17.2476	0.960617	40	111.681	38.0171	0.0262346	45	NA	Mus musculus	RefSeq	ILMN_216376	ILMN_216376	ITM2B	NM_008410.2	NM_008410.2	NA	16432	133892559	NM_008410.2
60431	94.4425	17.9646	0.805197	50	99.4527	20.3606	0.203966	51	96.6527	21.9285	0.736998	46	108.116	29.2494	0.014334	44		99.7196	21.2024	0.17615	57	103.639	21.7746	0.0630016	42	98.8482	23.5571	0.525789	53	94.0502	17.455	0.977343	47	108.462	31.6908	0.0531165	42	NA	Mus musculus	RefSeq	ILMN_198983	ILMN_198983	LAYN	XM_146887.7	XM_146887.7	NA	244864	149259960	XM_146887.7
60433	97.4473	17.3745	0.365342	57	101.97	15.9369	0.0156805	52	105.931	26.2558	0.0254753	53	99.9144	25.5095	0.313319	49		100.991	25.269	0.128357	55	103.936	25.8124	0.0695932	49	99.4418	21.0404	0.450648	47	102.752	23.0875	0.168999	42	101.649	16.8448	0.306536	46	NA	Mus musculus	RefSeq	ILMN_201272	ILMN_201272	LOC382136	XM_358710.1	XM_358710.1	NA	NA	38090313	XM_358710.1
60435	92.4742	20.6597	0.913591	47	89.5458	18.9737	0.989432	37	94.2682	19.824	0.952065	57	96.1405	21.7952	0.769131	66		93.6065	20.101	0.901313	57	91.7255	14.2844	0.997298	40	95.7512	17.4496	0.894614	45	94.0181	22.9703	0.936783	46	96.502	24.7013	0.877374	56	NA	Mus musculus	Riken	ILMN_202638	ILMN_202638	3230402H02RIK	ri|3230402H02|PX00093A07|AK019450|2633		NA	NA	NA	AK019450
60437	84.6057	14.7495	0.999986	35	96.8377	17.1397	0.524565	21	94.7137	16.9186	0.908222	33	94.7171	17.3899	0.876257	36		92.6758	18.5991	0.893677	29	97.9334	23.858	0.541859	31	103.677	28.1899	0.133707	47	87.8505	13.448	0.999982	32	89.8145	21.5067	0.993377	29	NA	Mus musculus	RefSeq	ILMN_223451	ILMN_223451	A630033E08RIK	NM_177358.3	NM_177358.3	NA	240041	142381579	NM_177358.3
60440	101.426	22.4897	0.0908688	41	102.046	23.5631	0.0690675	51	106.845	31.4734	0.0470847	44	101.886	26.6378	0.174744	45		97.3666	24.4618	0.469571	44	108.297	29.7755	0.00841495	55	105.13	25.2603	0.0446647	52	101.32	27.0273	0.305162	47	108.879	26.9589	0.0282376	39	NA	Mus musculus	Riken	ILMN_202665	ILMN_202665	A930008A22RIK	ri|A930008A22|PX00065K11|AK020827|891		NA	NA	NA	AK020827
60441	504.017	103.199	6.89565e-34	53	673.85	114.502	1.43747e-45	62	726.269	145.671	4.31108e-48	72	601.317	161.487	2.04321e-28	52		532.126	120.562	9.24323e-38	63	544.875	102.169	1.38543e-44	66	726.936	143.567	1.13758e-40	60	711.421	118.417	7.05161e-42	56	696.927	139.558	8.42311e-50	75	NA	Mus musculus	MEEBO	ILMN_192132	ILMN_192132	ARL10C	scl29666.8_123		NA	NA	31541913	NM_026011
60445	106.269	30.1404	0.0338228	35	98.2574	19.3526	0.363618	33	100.7	31.974	0.330256	51	88.5785	19.5404	0.998359	41		101.086	24.6725	0.161993	38	94.8922	20.8621	0.866261	45	91.5414	15.5521	0.997128	37	99.4342	27.5207	0.487573	39	95.0221	21.1049	0.943978	41	NA	Mus musculus	RefSeq	ILMN_221838	ILMN_221838	USP44	NM_183199.2	NM_183199.2	NA	327799	142344982	NM_183199.2
60450	99.7257	24.4631	0.196733	47	91.6274	16.7689	0.990717	56	105.456	28.0185	0.036252	58	94.0467	20.8921	0.925117	56		98.1112	18.5509	0.342917	54	102.762	31.194	0.156146	53	97.7739	23.8958	0.644305	48	100.242	21.6484	0.385498	45	99.7943	27.6827	0.561108	53	NA	Mus musculus	Riken	ILMN_205755	ILMN_205755	SPN	ri|A630014B01|PX00144A16|AK041480|2164		NA	NA	NA	AK041480
60451	119.082	30.1518	2.53018e-07	58	131.122	35.0723	7.56484e-09	49	122.762	24.6975	4.60078e-10	57	113.852	19.3985	3.96792e-07	49		106.299	23.5815	0.00705242	43	112.896	26.4378	0.000118315	52	110.111	26.7384	0.0011068	60	98.3902	20.743	0.622789	52	114.101	33.0803	0.00363855	46	NA	Mus musculus	Riken	ILMN_204564	ILMN_204564	KIF17	ri|B930001E07|PX00162P03|AK046890|1969		NA	NA	NA	AK046890
60452	98.3743	25.5227	0.339816	38	89.21	13.7004	0.99944	38	109.029	33.486	0.0278559	41	100.689	22.0159	0.248189	35		92.9247	16.7322	0.932822	38	106.678	29.8728	0.0363289	44	95.3855	24.0178	0.827081	39	94.7669	22.145	0.863965	30	96.1395	22.9376	0.848125	32	NA	Mus musculus	RefSeq	ILMN_244180	ILMN_244180	BCL2L14	NM_025778.1	NM_025778.1	NA	66813	38194231	NM_025778.1
60458	98.8841	23.1304	0.255726	47	95.6127	25.2769	0.632484	35	91.5155	21.7019	0.989764	52	95.2924	24.7299	0.789231	50		88.4999	17.5395	0.998983	45	91.4038	21.6532	0.989223	54	91.0834	19.7536	0.998826	62	101.431	23.4827	0.263949	49	90.563	18.3807	0.99981	51	NA	Mus musculus	RefSeq	ILMN_194551	ILMN_259227	2610207I05RIK	NM_001031814.1	NM_001031814.1	NA	233789	73532757	NM_001031814.1
60463	133.849	32.247	3.02356e-06	25	165.877	62.5699	4.21547e-08	37	160.998	49.9235	3.16471e-08	32	176.9	46.8053	4.0247e-10	29		151.647	32.3126	1.50363e-12	37	138.313	35.8955	1.76646e-07	33	150.552	40.6844	2.85411e-10	41	160.947	63.1214	1.67996e-06	33	144.092	41.1886	8.32936e-09	43	NA	Mus musculus	MEEBO	ILMN_217192	ILMN_217192	4933409N07RIK	scl34845.7_126	NM_175162.2	NA	NA	31340966	NM_175162.2
60465	96.2421	25.1079	0.537445	34	101.098	29.1443	0.187958	42	107.492	28.5906	0.0314994	39	98.5552	23.5132	0.449822	49		105.567	28.1824	0.022395	47	108.658	26.7668	0.00924961	41	105.668	27.0956	0.0394802	54	108.581	34.0799	0.0299635	50	110.591	33.2643	0.0109352	59	NA	Mus musculus	Riken	ILMN_203130	ILMN_203130	6430519P13RIK	ri|6430519P13|PX00045N23|AK032323|2792		NA	NA	NA	AK032323
60468	100.15	21.4929	0.135206	47	97.1975	18.5583	0.480556	52	94.2085	22.3356	0.915741	48	100.587	27.8653	0.276388	46		96.8181	21.5797	0.537391	59	105.499	32.261	0.0609476	51	112.216	37.687	0.0145313	42	101.008	22.4878	0.298385	49	116.381	39.764	0.00213954	55	NA	Mus musculus	RefSeq	ILMN_197658	ILMN_197658	LOC380973	XM_354882.1	XM_354882.1	NA	NA	38077161	XM_354882.1
60470	122.04	24.4229	4.13423e-08	40	124.217	30.6655	5.73197e-06	34	128.346	39.9818	2.6789e-06	48	124.478	32.5653	2.75899e-05	33		124.386	27.9922	6.77324e-09	49	125.663	33.6313	1.05349e-07	54	117.8	25.2565	2.61573e-05	38	108.446	25.9144	0.0193079	37	102.975	17.6912	0.218554	29	NA	Mus musculus	RefSeq	ILMN_211944	ILMN_211944	RBPMS2	NM_028030.3	NM_028030.3	NA	71973	118130420	NM_028030.3
60471	107.644	27.3316	0.00182013	57	94.991	16.9245	0.792689	45	96.435	21.9961	0.759904	47	108.333	33.687	0.0101221	62		103.184	25.5269	0.0487928	50	100.823	21.9503	0.205227	56	104.417	28.7054	0.0672654	66	91.9458	16.8475	0.998141	49	110.21	31.5156	0.0137235	53	NA	Mus musculus	Riken	ILMN_201662	ILMN_201662	WIZ	ri|1500011G01|R000020I20|AK005208|1479		NA	NA	NA	AK005208
60474	100.842	22.9655	0.10391	49	94.1009	16.7938	0.870582	42	91.5446	15.5825	0.99669	39	88.2167	18.6289	0.997744	33		91.1072	14.2959	0.990669	35	106.574	29.2569	0.0790156	27	102.367	28.4185	0.22221	44	97.162	20.33	0.747121	41	94.5174	18.574	0.983954	49	NA	Mus musculus	RefSeq	ILMN_191551	ILMN_252203	9930013L23RIK	NM_030728.3	NM_030728.3	NA	80982	142373414	NM_030728.3
60475	89.1853	13.5221	0.999853	50	101.382	27.8178	0.132312	53	89.5818	17.0822	0.999927	58	91.5764	19.3045	0.994509	60		87.8967	17.4384	0.999268	42	90.0245	15.9924	0.999533	46	102.045	27.8935	0.226424	50	94.0294	20.5058	0.971089	57	98.4878	28.9164	0.6773	50	NA	Mus musculus	RefSeq	ILMN_190938	ILMN_194060	TPR	NM_133780.2	NM_133780.2	NA	108989	27477056	NM_133780.2
60477	100.66	22.1021	0.105242	49	94.5353	20.6835	0.836413	65	104.636	26.0954	0.0449467	58	91.0267	18.9281	0.997755	62		89.8075	19.7598	0.996769	59	86.8171	13.7313	1	52	94.1575	24.6046	0.923348	53	95.5255	22.383	0.899352	59	96.0154	18.0265	0.974871	68	NA	Mus musculus	RefSeq	ILMN_223178	ILMN_242899	VPS13B	XM_981678.1	XM_981678.1	NA	328525	94398529	XM_981678.1
60482	101.854	19.8752	0.0266015	57	101.018	21.6732	0.125411	41	111.757	24.8895	0.000520657	45	107.467	24.6224	0.00370146	54		101.018	22.9816	0.0989282	58	100.69	21.4437	0.230529	48	105.196	23.3696	0.032068	52	107.678	33.1601	0.0357752	53	107.329	32.8799	0.0633215	54	NA	Mus musculus	RefSeq	ILMN_185355	ILMN_248421	ZIC4	NM_009576.2	NM_009576.2	NA	22774	70780385	NM_009576.2
60487	99.7553	21.7711	0.16172	49	103.216	20.9409	0.0251454	47	109.842	28.7658	0.00148304	64	110.059	26.1584	0.002584	42		103.333	21.2711	0.0186447	53	110.031	20.64	0.00103318	35	104.054	26.0865	0.0889322	51	102.076	25.7019	0.211044	56	109.187	32.8802	0.0272236	54	NA	Mus musculus	RefSeq	ILMN_196490	ILMN_196490	5830411G16RIK	XM_132538.6	XM_132538.6	NA	78937	94377387	XM_132538.6
60491	96.6827	21.2859	0.495805	48	96.7583	19.5491	0.541514	43	104.629	30.1658	0.108613	41	94.4489	17.6951	0.912342	44		91.9695	21.5006	0.902193	31	86.0632	16.5991	0.999993	44	89.5728	17.5647	0.998484	35	101.969	22.3592	0.221633	42	91.8262	20.252	0.99758	49	NA	Mus musculus	RefSeq	ILMN_208832	ILMN_208832	PCDHGB5	NM_033577.1	NM_033577.1	NA	93702	18087738	NM_033577.1
60494	94.811	19.3963	0.73348	44	98.6085	24.2946	0.342023	42	102.664	21.8471	0.136661	38	93.3798	22.5035	0.91791	45		99.5012	22.1342	0.244272	41	98.0842	21.1713	0.534958	38	97.6239	21.8175	0.665628	43	101.513	23.6867	0.273883	42	104.535	26.9145	0.131139	54	NA	Mus musculus	MEEBO	ILMN_185271	ILMN_185271	SCL0002531.1_14	scl0002531.1_14	BC004723.1	NA	NA	14709389	BC004723.1
60497	1058.55	236.084	3.3577e-40	62	917.768	203.93	4.21045e-46	72	1083.38	242.164	6.84163e-34	52	857.486	145.917	1.78674e-35	47		915.9	238.003	2.45697e-34	59	1045.97	215.98	1.02124e-42	63	936.307	167.219	2.93326e-48	66	981.36	215.209	2.38333e-40	62	1155.24	289.471	2.91061e-36	60	NA	Mus musculus	RefSeq	ILMN_196998	ILMN_233071	LOC665032	XM_991641.1	XM_991641.1	NA	665032	94375298	XM_991641.1
60500	91.1071	17.4918	0.97534	41	89.2113	19.638	0.980019	29	98.1758	27.2676	0.552975	45	110.973	28.9932	0.0014672	50		90.0902	13.4859	0.993877	27	98.964	26.1063	0.444876	40	92.513	16.9498	0.987722	37	92.3929	19.3104	0.987142	42	92.5552	25.1573	0.96669	37	NA	Mus musculus	RefSeq	ILMN_196613	ILMN_196613	B230218L05RIK	NM_207260.1	NM_207260.1	NA	330998	46402266	NM_207260.1
60521	119.982	30.7166	0.000268626	27	105.235	20.7927	0.0237318	28	113.071	21.4558	0.000333202	32	115.307	27.1564	0.0017483	26		101.252	17.0892	0.108208	27	121.895	37.8153	0.00033889	36	99.8494	21.087	0.408121	39	132.658	45.2787	1.8212e-05	40	102.044	26.2399	0.353234	36	NA	Mus musculus	RefSeq	ILMN_214398	ILMN_214398	SAMD8	NM_026283.2	NM_026283.2	NA	67630	85662411	NM_026283.2
60523	257.509	58.2203	3.45879e-23	46	281.219	57.6452	5.55198e-30	54	259.678	61.3097	6.0583e-21	43	286.829	67.2578	1.70027e-22	44		244.583	43.5851	2.60658e-32	56	270.628	49.771	2.30844e-33	57	231.988	52.0717	1.83527e-28	61	238.162	55.8235	4.04904e-23	50	236.916	66.3774	1.27876e-18	47	NA	Mus musculus	RefSeq	ILMN_185342	ILMN_322016	LOC100045522	XM_001474445.1	XM_001474445.1	NA	100045522	149262662	XM_001474445.1
60524	522.313	152.542	5.67927e-21	41	390.016	94.2869	1.08029e-23	43	309.325	90.447	5.29642e-17	38	396.264	94.4131	5.22736e-15	26		411.126	82.9279	3.23491e-31	50	368.399	73.2931	2.53216e-28	46	306.081	70.44	8.80787e-22	41	296.559	56.0741	3.26574e-25	42	290.83	65.5484	4.73204e-25	48	NA	Mus musculus	RefSeq	ILMN_209226	ILMN_209226	KCNK13	NM_146037.1	NM_146037.1	NA	217826	22122524	NM_146037.1
60537	101.554	26.3395	0.120196	41	92.0058	13.5447	0.98427	36	96.2861	17.053	0.790676	33	93.8105	16.7358	0.919261	31		96.0785	15.3727	0.651179	36	103.89	30.3816	0.129611	40	101.298	25.8105	0.271317	50	93.2296	18.2556	0.97886	40	101.94	30.1063	0.379067	36	NA	Mus musculus	RefSeq	ILMN_242661	ILMN_242661	OLFR524	NM_001011814.1	NM_001011814.1	NA	258055	58801393	NM_001011814.1
60541	106.135	37.1952	0.0942337	28	92.252	16.4192	0.930226	27	105.024	22.1369	0.0617598	31	103.089	28.7899	0.180779	29		100.957	24.8298	0.199966	30	104.173	22.8294	0.071618	35	105.586	22.9715	0.0510389	35	112.454	30.8649	0.017871	27	98.5934	17.976	0.72265	36	NA	Mus musculus	RefSeq	ILMN_209926	ILMN_209926	GKN1	NM_025466.1	NM_025466.1	NA	66283	13384881	NM_025466.1
60543	88.7049	16.3856	0.999839	62	96.5649	21.7372	0.567565	54	88.2592	11.404	1	57	87.2653	16.6717	0.999998	61		94.5937	23.1681	0.789504	57	108.194	34.3852	0.015564	60	92.9712	20.6938	0.982323	54	96.4614	23.0412	0.823378	58	90.5877	20.4304	0.999439	52	NA	Mus musculus	RefSeq	ILMN_196679	ILMN_255543	DSP	XM_621314.3	XM_621314.3	NA	109620	94394767	XM_621314.3
60544	695.531	181.679	3.00075e-19	33	646.636	122.845	3.09106e-23	33	803.721	197.472	4.00392e-19	31	659.905	164.044	8.08035e-16	26		698.545	143.944	9.01449e-20	29	762.628	185.55	7.60429e-17	27	698.179	116.829	1.04842e-20	27	648.624	133.844	1.8286e-21	32	784.179	178.624	5.64327e-20	31	NA	Mus musculus	RefSeq	ILMN_216492	ILMN_216492	SNX8	NM_172277.2	NM_172277.2	NA	231834	142375675	NM_172277.2
60546	90.5082	17.3296	0.994744	56	89.8484	14.132	0.999682	51	95.0773	21.0095	0.905732	59	89.9257	18.2167	0.999903	76		93.8163	18.2309	0.927631	68	91.8031	19.04	0.991459	51	88.4882	15.0316	0.999999	56	87.5947	20.4165	0.999973	58	89.3064	21.1524	0.999889	57	NA	Mus musculus	RefSeq	ILMN_187553	ILMN_219143	RHBDD2	NM_146002.2	NM_146002.2	NA	215160	84872209	NM_146002.2
60553	1174.61	399.697	7.29452e-15	29	704.088	164.918	2.26594e-25	41	292.703	88.1066	9.87964e-13	29	587.812	95.1618	2.22282e-24	32		548.118	128.499	4.67335e-20	33	529.068	110.519	5.84422e-30	47	204.287	33.9702	1.82491e-18	33	249.048	43.0691	2.24948e-19	32	345.484	94.5511	6.85352e-15	30	NA	Mus musculus	RefSeq	ILMN_216816	ILMN_216816	GBP3	NM_018734.2	NM_018734.2	NA	55932	31980915	NM_018734.2
60554	92.9675	17.4074	0.879602	32	88.4638	20.6875	0.973375	24	86.3778	14.9563	0.99989	27	99.8877	24.5067	0.328374	39		92.0126	20.2408	0.919976	33	79.0906	15.9674	0.999999	26	93.9316	16.5205	0.952722	31	112.199	35.8337	0.0251595	32	97.2973	18.204	0.834642	34	NA								NA	NA	NA
60563	591.991	139.127	5.46572e-30	50	579.415	92.4321	5.01579e-26	34	536.947	106.503	5.84236e-19	28	708.858	158.322	1.6948e-22	35		586.977	86.8205	7.07671e-28	35	572.718	104.843	4.85629e-22	31	560.123	109.094	2.39064e-26	39	561.818	168.571	2.34917e-18	36	539.167	146.664	1.67944e-16	30	NA	Mus musculus	RefSeq	ILMN_210923	ILMN_210923	SMARCE1	NM_020618.3	NM_020618.3	NA	57376	41055974	NM_020618.3
60564	106.524	30.5515	0.0158758	47	104.696	19.5747	0.00221529	58	100.105	24.5377	0.334676	58	102.158	25.2834	0.128079	52		98.5526	19.5019	0.287783	56	97.9616	22.2143	0.557776	58	98.8162	20.8225	0.533904	54	108.214	35.4117	0.0362802	53	97.3958	22.6357	0.833651	55	NA	Mus musculus	RefSeq	ILMN_193801	ILMN_249247	MLH3	NM_175337.1	NM_175337.1	NA	217716	124249061	NM_175337.1
60575	109.228	21.5276	3.79183e-05	54	112.235	27.659	1.1297e-05	69	113.838	25.5069	4.96229e-05	51	109.372	21.7228	5.30413e-05	64		99.2504	18.553	0.177125	64	104.917	17.1335	0.00449954	51	103.482	21.8333	0.0752814	52	106.415	23.4828	0.00914042	64	110.477	32.5127	0.0091958	61	NA	Mus musculus	Riken	ILMN_203407	ILMN_203407	SPNR	ri|6030405K23|PX00056I08|AK031315|1747		NA	NA	NA	AK031315
60576	96.5418	17.2844	0.516665	45	97.137	20.1864	0.490686	52	96.8557	23.012	0.724658	55	94.8549	19.2362	0.887086	52		90.2057	19.1725	0.996317	60	91.4147	17.2708	0.998225	57	91.1035	18.2015	0.998752	53	92.7995	21.9722	0.986489	59	89.0061	16.4815	0.999993	49	NA	Mus musculus	RefSeq	ILMN_191018	ILMN_253665	LOC627081	XM_899015.2	XM_899015.2	NA	627081	94407513	XM_899015.2
60577	96.8488	22.02	0.475755	46	92.3977	18.307	0.964124	52	104.671	23.4388	0.0380219	51	97.208	18.1402	0.626472	41		97.6193	20.8276	0.427508	51	97.0863	18.61	0.698352	56	105.607	19.9176	0.0115027	51	98.7877	20.2905	0.569149	49	108.187	31.1605	0.026632	62	NA	Mus musculus	Riken	ILMN_207444	ILMN_207444	C330046L10RIK	ri|C330046L10|PX00667N07|AK082872|1444		NA	NA	NA	AK082872
60593	167.929	50.0431	2.1814e-10	36	113.436	18.3984	6.22381e-05	26	125.754	33.3475	2.69013e-05	33	124.159	32.9773	2.96422e-05	34		122.764	34.5216	0.000102193	32	145.441	44.3835	9.15644e-07	31	117.918	23.6999	0.000278436	25	114.484	34.3291	0.0109392	30	136.535	44.9424	3.66279e-06	41	NA	Mus musculus	RefSeq	ILMN_194091	ILMN_194091	TSPAN8	NM_146010.1	NM_146010.1	NA	216350	22122474	NM_146010.1
60594	98.0941	21.1211	0.307262	55	95.3489	20.406	0.723137	50	99.1877	26.141	0.443873	63	91.1035	21.2296	0.985934	47		91.3171	16.6099	0.994666	58	96.9643	20.2414	0.701029	57	104.345	30.1794	0.0798646	66	93.7018	19.5848	0.977613	52	97.4374	22.0072	0.832515	53	NA	Mus musculus	Riken	ILMN_204058	ILMN_204058	PTPRS	ri|A130084H05|PX00125L09|AK038176|4549		NA	NA	NA	AK038176
60598	345.264	107.525	2.29708e-10	22	313.373	89.6229	1.56762e-14	31	323.56	112.294	1.46101e-13	34	284.839	90.9197	1.37737e-14	36		290.726	68.0469	1.05964e-23	46	299.375	59.2628	1.28897e-19	33	240.854	54.8335	5.18421e-18	37	267.68	70.6254	3.10943e-15	33	242.779	61.113	6.64142e-13	28	NA	Mus musculus	RefSeq	ILMN_209931	ILMN_209931	WIPI1	NM_145940.2	NM_145940.2	NA	52639	118130229	NM_145940.2
60600	610.438	115.254	7.4485e-26	37	454.5	88.7243	1.80411e-27	42	458.036	96.5644	6.50319e-28	45	552.051	131.439	3.69453e-18	30		473.383	77.8041	1.415e-23	32	567.728	88.0974	2.58808e-26	34	630.142	107.575	6.34031e-31	42	476.312	103.117	2.90121e-25	41	418.067	96.867	1.62889e-23	41	NA	Mus musculus	RefSeq	ILMN_217174	ILMN_217174	MOCS1	NM_020042.1	NM_020042.1	NA	56738	30524915	NM_020042.1
60601	196.623	53.8938	2.33638e-12	33	195.529	42.8972	5.6753e-14	31	207.823	54.5831	3.7243e-18	47	197.047	54.8687	3.00927e-15	43		209.879	51.0706	2.09252e-19	46	214.313	45.4449	1.32395e-15	32	201.259	49.8058	9.1705e-17	42	223.163	58.1349	3.37449e-19	47	261.652	70.5685	2.33667e-18	42	NA	Mus musculus	RefSeq	ILMN_216218	ILMN_216218	2900024C23RIK	NM_026062.2	NM_026062.2	NA	67266	31560190	NM_026062.2
60603	178.317	51.8876	9.80115e-12	37	123.478	24.2664	3.9432e-07	32	123.572	47.4218	0.002895	32	139.573	37.7458	4.3499e-08	37		133.161	26.0803	1.87099e-07	25	140.108	29.6672	9.65429e-11	38	107.365	22.3188	0.0440844	23	103.966	21.0776	0.0902678	38	99.3308	22.2446	0.632568	52	NA	Mus musculus	RefSeq	ILMN_220431	ILMN_220431	HAVCR2	NM_134250.1	NM_134250.1	NA	171285	21703359	NM_134250.1
60609	157.562	40.8835	8.03297e-10	32	246.415	86.7773	6.12045e-11	31	200.819	72.2143	2.7497e-11	40	207.434	59.5343	1.85986e-17	49		254.538	59.8144	5.64226e-16	32	175.969	46.7248	1.59811e-13	41	217.622	53.7257	6.93945e-16	37	210.929	55.5077	1.52887e-17	45	194.756	62.4185	4.46669e-12	40	NA	Mus musculus	MEEBO	ILMN_209983	ILMN_209983	MAPK1	scl0001776.1_145	NM_011949.2	NA	NA	27370563	NM_011949.2
60612	112.206	28.3645	2.95544e-05	62	103.871	25.1029	0.0185506	62	106.449	26.3733	0.0179799	54	104.732	25.144	0.0242411	59		96.4791	21.5102	0.577454	49	94.0762	22.3737	0.910225	50	88.5979	16.5531	0.99999	55	101.181	25.1762	0.288936	56	102.193	23.0441	0.288759	51	NA	Mus musculus	RefSeq	ILMN_198586	ILMN_256797	PRRG3	NM_001081135.1	NM_001081135.1	NA	208748	124487490	NM_001081135.1
60619	2812.8	821.137	1.46224e-22	39	2796.06	651.129	1.36883e-21	32	3144.74	599.542	1.07535e-30	41	2659.24	446.315	9.62725e-33	41		2593.74	441.208	9.64625e-32	40	3134.56	559.99	1.51724e-29	38	3420.38	650.202	1.4789e-36	49	3237.23	642.485	2.98585e-34	47	2962.79	534.821	2.41273e-29	38	NA	Mus musculus	RefSeq	ILMN_196369	ILMN_196369	ACO2	NM_080633.2	NM_080633.2	NA	11429	74024910	NM_080633.2
60626	98.1946	22.5132	0.333465	40	101.763	21.8698	0.0835476	43	98.0146	26.4229	0.569084	43	107.725	25.4979	0.00422023	53		98.6228	24.7263	0.329341	51	96.399	24.9907	0.684294	37	101.356	22.2671	0.251358	43	90.8248	19.8764	0.994305	39	95.8929	20.9638	0.892938	35	NA	Mus musculus	RefSeq	ILMN_221339	ILMN_250264	LOC637082	XM_916287.2	XM_916287.2	NA	637082	94370344	XM_916287.2
60630	88.1839	13.978	0.999471	35	96.3159	20.5051	0.58796	37	107.081	29.906	0.0269106	50	91.0048	21.6601	0.965973	33		96.1881	20.9041	0.603296	38	107.786	29.8078	0.0298335	38	106.158	33.1511	0.125227	30	99.0884	22.1774	0.522208	36	100.156	35.1415	0.516169	40	NA	Mus musculus	RefSeq	ILMN_218122	ILMN_218122	4921517D21RIK	NM_026338.2	NM_026338.2	NA	67722	141802953	NM_026338.2
60634	168.625	42.8162	2.18781e-13	40	210.372	42.7451	2.24356e-12	24	173.242	45.8279	5.73117e-13	40	183.899	59.2556	8.30168e-11	37		229.047	61.5789	1.45925e-21	53	163.562	46.0746	4.75487e-11	39	171.218	38.8247	2.42343e-16	45	191.435	49.8983	6.7473e-17	47	193.884	66.526	1.98588e-12	45	NA	Mus musculus	RefSeq	ILMN_245227	ILMN_245227	MTAP6	NM_001048167.1	NM_001048167.1	NA	17760	114520591	NM_001048167.1
60639	1298.75	298.063	2.33492e-29	45	1069.07	228.455	7.26201e-24	35	1131.23	223.352	1.02494e-25	36	1466.99	371.801	4.36344e-20	32		1202.79	226.481	1.27056e-28	39	1526.5	363.134	3.76414e-22	34	1166.55	208.511	9.25144e-26	34	1086.41	177.843	3.7357e-29	37	993.676	187.749	1.687e-18	25	NA	Mus musculus	MEEBO	ILMN_220623	ILMN_220623	SBK	scl0104175.6_273	NM_145587.1	NA	NA	21704179	NM_145587.1
60646	91.7158	16.3536	0.984437	54	94.3791	23.6706	0.780085	47	92.416	23.8344	0.958455	45	98.5915	23.2172	0.435069	68		99.1761	21.739	0.263366	44	92.7153	21.9702	0.965695	52	94.8082	24.5043	0.879613	47	99.0752	23.3619	0.526203	49	100.641	29.0013	0.473265	57	NA	Mus musculus	RefSeq	ILMN_214492	ILMN_328800	NR3C2	NM_001083906.1	NM_001083906.1	NA	110784	144227211	NM_001083906.1
60647	698.741	208.061	1.82863e-25	49	478.095	128.008	1.74256e-23	44	441.248	108.176	4.91249e-15	26	676.942	153.879	3.79001e-22	35		647.291	279.963	7.00486e-18	47	346.727	94.8486	3.51494e-18	37	318.265	84.6638	2.91758e-11	22	290.54	75.238	1.12818e-14	30	317.141	80.8796	1.41028e-17	35	NA	Mus musculus	RefSeq	ILMN_185209	ILMN_185209	VBP1	NM_011692.2	NM_011692.2	NA	22327	124248571	NM_011692.2
60653	90.3014	18.4429	0.982146	40	97.6138	26.7047	0.460799	24	95.7528	18.8348	0.824346	36	98.2099	19.7348	0.491276	29		80.7054	15.3996	0.999998	29	94.7128	25.7279	0.783576	31	94.181	19.7757	0.928725	37	93.5826	21.6298	0.927272	32	97.2538	22.7641	0.81066	42	NA	Mus musculus	RefSeq	ILMN_217916	ILMN_217916	SPG3A	NM_178628.4	NM_178628.4	NA	73991	142348381	NM_178628.4
60661	128.181	31.8219	3.95142e-10	56	117.895	25.4899	1.41948e-08	61	109.18	18.2848	3.28168e-05	57	122.217	31.6992	3.09396e-08	65		119.57	24.0598	7.37736e-10	59	121.844	30.2442	9.26029e-07	49	107.726	20.1897	0.00721979	36	110.418	22.5763	0.000470994	51	114.202	26.8547	0.000426076	48	NA	Mus musculus	Riken	ILMN_204120	ILMN_204120	B130064I06RIK	ri|B130064I06|PX00158F19|AK045308|1756		NA	NA	NA	AK045308
60669	91.3531	20.8318	0.975039	62	86.8204	13.9587	0.999998	51	98.0215	30.2541	0.565812	52	93.4343	20.3626	0.951794	54		91.9519	20.2523	0.9658	54	95.1524	18.9722	0.867659	44	95.3672	25.9243	0.885923	73	104.022	30.1411	0.127344	54	91.3015	19.1975	0.999729	60	NA	Mus musculus	RefSeq	ILMN_200492	ILMN_200492	LOC384323	XM_357570.1	XM_357570.1	NA	NA	38082714	XM_357570.1
60670	1439.46	320.76	6.42756e-25	37	1729.14	335.754	2.9645e-29	40	1539.62	398.222	1.30257e-21	35	1256.68	244.529	2.73753e-32	45		1362.51	182.056	4.99365e-30	34	1644.42	228.114	3.36671e-32	37	1829.93	417.354	3.15197e-29	44	1852.83	322.867	4.47208e-28	36	1673.49	251.49	2.14328e-33	40	NA	Mus musculus	RefSeq	ILMN_218673	ILMN_218673	DCAKD	NM_026551.3	NM_026551.3	NA	68087	142370255	NM_026551.3
60671	103.468	25.754	0.0469601	42	100.693	25.7412	0.21614	32	108.694	24.6405	0.00610956	42	107.237	26.812	0.0230638	37		102.838	21.8493	0.0478022	42	108.989	19.9364	0.00150313	36	114.564	34.6081	0.0029644	42	119.641	41.738	0.0023772	38	113.407	30.3305	0.00594134	38	NA	Mus musculus	RefSeq	ILMN_218285	ILMN_218285	OLFR1347	NM_146385.1	NM_146385.1	NA	258383	22129530	NM_146385.1
60672	104.236	25.9994	0.0222592	50	100.67	22.5567	0.162802	39	97.4411	20.5845	0.651705	40	105.97	32.6644	0.103385	29		103.816	29.1376	0.0842867	37	102.053	28.6564	0.190166	48	92.5166	15.2133	0.984419	28	89.1889	15.9438	0.999723	36	105.155	24.2947	0.105214	42	NA	Mus musculus	RefSeq	ILMN_222791	ILMN_222791	AMACR	NM_008537.3	NM_008537.3	NA	17117	46559396	NM_008537.3
60673	1068.03	309.794	1.45577e-17	31	1062.97	195.021	1.97001e-27	37	923.898	191.35	1.28358e-28	42	1087.22	188.464	5.66924e-32	42		1097.62	219.501	7.33398e-27	38	1182.47	306.405	1.90548e-22	37	1140.65	199.087	1.58548e-27	36	934.558	201.452	3.18128e-29	44	1078.41	207.188	2.75177e-34	48	NA	Mus musculus	RefSeq	ILMN_218465	ILMN_218465	PIP4K2C	NM_054097.2	NM_054097.2	NA	117150	31543483	NM_054097.2
60674	91.4292	20.7849	0.963296	53	92.2439	20.3227	0.957963	55	96.5687	22.7657	0.771809	63	98.446	22.7081	0.456817	61		94.5186	21.0789	0.809886	53	98.4875	24.7323	0.488038	56	91.1413	19.1568	0.997964	53	92.4826	21.5327	0.987296	53	94.3741	23.0325	0.971871	56	NA	Mus musculus	RefSeq	ILMN_224126	ILMN_325776	LOC100038860	XM_001471916.1	XM_001471916.1	NA	100038860	149268463	XM_001471916.1
60678	103.183	25.912	0.0453813	47	96.292	25.616	0.570849	35	94.8957	16.1022	0.923993	38	91.3998	14.8043	0.996353	39		103.812	27.3073	0.0938432	30	103.922	26.2371	0.103916	37	96.6964	16.6727	0.836513	49	91.7202	19.3287	0.978012	29	95.7359	23.5882	0.866758	33	NA	Mus musculus	RefSeq	ILMN_220474	ILMN_232180	PSTPIP2	NM_013831.4	NM_013831.4	NA	19201	126506309	NM_013831.4
60681	213.775	43.1655	5.19675e-21	42	168.21	25.4035	5.86845e-23	45	131.167	31.9177	2.44558e-09	49	189.951	45.3083	2.41522e-13	33		179.538	38.3194	1.47856e-15	37	204.744	50.5409	1.21928e-15	38	140.846	49.7688	2.34445e-06	40	149.362	42.8609	5.39926e-10	44	113.793	19.4348	2.47183e-05	43	NA	Mus musculus	RefSeq	ILMN_222000	ILMN_222000	CD86	NM_019388.2	NM_019388.2	NA	12524	31542363	NM_019388.2
60682	99.2452	19.2703	0.173047	50	89.5714	15.3872	0.99916	47	87.9641	18.8978	0.99997	58	87.8469	15.6133	0.999997	57		92.8026	21.2661	0.95027	69	96.3083	24.6765	0.71675	47	93.2646	21.2755	0.979477	59	94.9642	20.197	0.947344	59	102.952	27.8836	0.242943	58	NA	Mus musculus	RefSeq	ILMN_198106	ILMN_198106	LOC210876	XM_139816.3	XM_139816.3	NA	NA	38081851	XM_139816.3
60687	95.0453	21.2255	0.692601	45	91.9574	20.7782	0.957409	51	88.5776	16.1983	0.999984	53	93.7677	21.2743	0.923057	50		98.1961	17.7536	0.33824	45	91.4825	17.4524	0.993979	44	105.354	26.8147	0.0452569	54	97.6953	23.4504	0.690821	54	99.6276	25.8504	0.571818	39	NA	Mus musculus	RefSeq	ILMN_200796	ILMN_200796	LOC381867	XM_355880.1	XM_355880.1	NA	NA	38086217	XM_355880.1
60689	95.7467	23.656	0.592374	38	93.9262	17.7255	0.841957	33	92.4939	22.2222	0.951447	37	110.503	33.7256	0.0138099	39		91.3883	20.0773	0.948658	35	100.109	22.3706	0.34637	27	95.7102	20.5726	0.859365	45	95.2054	20.4466	0.896027	41	93.4756	17.5292	0.993802	44	NA	Mus musculus	RefSeq	ILMN_221224	ILMN_221224	GABRA6	NM_008068.2	NM_008068.2	NA	14399	153791905	NM_008068.2
60692	343.137	79.8862	2.43292e-32	60	464.134	105.971	3.94444e-31	53	396.249	96.7883	2.33735e-36	68	392.858	82.0539	3.18313e-38	64		478.018	97.0063	6.09629e-32	50	387.123	74.796	1.42257e-28	45	460.913	107.65	8.4751e-34	59	488.867	156.144	4.52541e-27	59	383.562	88.9903	5.24448e-32	58	NA	Mus musculus	Riken	ILMN_206540	ILMN_206540	2700069A02RIK	ri|2700069A02|ZX00063F08|AK076066|2008		NA	NA	NA	AK076066
60703	341.577	67.8434	6.68488e-24	39	309.539	64.0821	1.11719e-29	52	351.606	109.224	2.48029e-17	39	393.479	70.0278	9.57805e-24	35		339.508	85.8786	3.75307e-21	41	385.643	80.8096	3.0385e-28	47	252.075	60.3186	5.89665e-20	42	326.639	85.6293	3.30863e-20	41	268.594	54.0703	7.14234e-28	51	NA	Mus musculus	MEEBO	ILMN_224225	ILMN_224225	IRX3	scl34499.5.1_0		NA	NA	6680471	NM_008393
60706	89.9576	19.9566	0.973963	36	94.7681	23.764	0.706194	32	102.717	23.7406	0.174251	32	95.3719	21.2129	0.782677	37		87.3693	14.2411	0.999853	35	96.8089	19.5746	0.679282	34	95.771	19.1676	0.822219	30	100.295	21.5074	0.392581	35	89.8611	19.4854	0.99868	36	NA	Mus musculus	RefSeq	ILMN_219867	ILMN_219867	TAS2R136	NM_181276.1	NM_181276.1	NA	353165	31044476	NM_181276.1
60707	261.73	64.3073	1.3864e-20	43	232.913	58.94	3.34151e-13	29	259.452	57.2798	1.68572e-22	44	269.451	72.368	4.62467e-18	40		250.722	53.9889	1.05565e-23	46	249.052	59.3011	4.27118e-19	40	256.36	57.6337	1.43195e-21	43	261.636	57.6214	4.36951e-22	43	283.634	74.1057	1.06976e-18	40	NA	Mus musculus	MEEBO	ILMN_222348	ILMN_222348	SKIV2L	scl50011.20.1_22	NM_021337.1	NA	NA	10946649	NM_021337.1
60709	100.419	21.9085	0.151303	37	117.102	26.7968	0.000249306	28	121.477	41.1639	0.00221465	31	109.801	26.2685	0.0118498	29		106.768	30.9386	0.0694243	24	98.8164	26.3116	0.460829	37	108.298	29.2718	0.0352882	35	113.827	33.8199	0.00868519	34	118.948	39.3365	0.00671309	31	NA	Mus musculus	RefSeq	ILMN_215851	ILMN_215851	SLC39A3	NM_134135.1	NM_134135.1	NA	106947	19527367	NM_134135.1
60711	93.6883	23.2426	0.825414	55	88.1825	13.3158	0.999985	48	95.5675	19.1792	0.866977	47	96.1022	19.8368	0.765269	51		95.4902	21.0568	0.716429	58	99.3198	20.4955	0.365343	58	96.5323	28.0154	0.740666	52	99.421	22.9717	0.484734	50	90.2826	17.1297	0.999979	57	NA	Mus musculus	RefSeq	ILMN_188853	ILMN_316844	FLG	XM_001481265.1	XM_001481265.1	NA	14246	149251593	XM_001481265.1
60717	165.514	42.8809	5.77244e-12	37	253.399	56.4852	1.27509e-15	30	184.418	41.954	3.00316e-15	38	176.508	38.6958	1.06646e-13	34		311.721	68.9906	7.20205e-28	51	204.713	48.4757	4.39244e-13	30	248.576	67.2313	5.98587e-18	42	297.713	59.8028	3.01191e-24	42	192.779	51.3761	6.12828e-14	39	NA	Mus musculus	RefSeq	ILMN_219808	ILMN_219808	ELMOD1	NM_177769.4	NM_177769.4	NA	270162	144922692	NM_177769.4
60719	99.3425	19.5218	0.203679	37	92.7877	17.7124	0.90574	31	93.9112	29.7043	0.843839	40	98.9322	24.3227	0.421006	37		89.9112	20.5966	0.980722	38	92.1223	18.3649	0.986452	45	96.2032	22.9228	0.793236	44	96.32	20.5045	0.801547	35	101.044	32.0251	0.447107	42	NA	Mus musculus	RefSeq	ILMN_258620	ILMN_258620	EG545370	NM_001024720.1	NM_001024720.1	NA	545370	85701545	NM_001024720.1
60722	94.1934	20.1917	0.805273	51	94.71	20.7369	0.802955	57	97.1014	24.9512	0.68059	53	93.7245	18.8937	0.960531	59		94.944	19.3195	0.787849	53	93.2365	20.236	0.963747	52	94.0359	19.6768	0.964109	52	105.199	34.908	0.0996632	59	94.0031	24.8168	0.973348	59	NA	Mus musculus	RefSeq	ILMN_201702	ILMN_260018	1700014N06RIK	XM_906752.2	XM_906752.2	NA	69389	94408203	XM_906752.2
60725	88.5843	16.0313	0.998871	42	90.289	15.0195	0.999442	58	101.676	29.8668	0.237364	53	98.2893	21.2636	0.477235	58		94.0744	23.2748	0.807228	46	97.0178	20.6743	0.68568	54	95.164	23.8829	0.881758	54	93.4102	22.791	0.969505	55	99.2251	26.3039	0.61654	46	NA	Mus musculus	RefSeq	ILMN_201207	ILMN_201207	LOC385037	XM_358008.1	XM_358008.1	NA	NA	38089827	XM_358008.1
60735	95.4165	21.4013	0.612129	25	99.2947	24.4534	0.311171	30	96.9165	15.5765	0.768368	41	100.645	24.3181	0.275328	34		96.2828	24.0783	0.573937	32	96.3299	23.2607	0.707979	39	95.2111	22.2566	0.862371	41	91.8347	22.805	0.97593	39	88.9726	15.5776	0.999902	33	NA	Mus musculus	RefSeq	ILMN_220062	ILMN_220062	OLFR1453	NM_146700.1	NM_146700.1	NA	258695	22129436	NM_146700.1
60736	130.063	24.9708	5.57945e-10	37	144.873	33.7578	3.57639e-16	60	169.187	55.5704	1.24318e-12	52	125.967	32.0022	3.95255e-07	44		129.943	28.9567	2.04764e-10	48	136.997	34.1378	3.32487e-12	58	117.936	33.4106	0.000126009	49	127.421	29.8997	3.21747e-10	61	162.323	55.3646	3.76198e-11	53	NA	Mus musculus	RefSeq	ILMN_214742	ILMN_239073	RTDR1	XM_983430.1	XM_983430.1	NA	71236	94389389	XM_983430.1
60739	92.6103	18.176	0.93467	48	92.3613	17.5941	0.956616	43	94.1365	20.2821	0.95852	61	98.8119	27.9418	0.428467	55		95.7231	21.245	0.679875	54	95.0202	24.1695	0.879254	72	101.624	26.4661	0.290812	33	90.8244	20.5411	0.998763	59	92.2418	22.1477	0.994231	51	NA	Mus musculus	MEEBO	ILMN_189368	ILMN_189368	4833426I10RIK	scl074592.1_78		NA	NA	NA
60743	98.3865	22.3181	0.331527	32	105.378	15.6992	0.00310062	31	100.059	26.7682	0.400473	26	100.145	23.2327	0.30305	36		90.6028	19.881	0.980723	43	102.466	25.8829	0.186169	33	95.9915	21.9116	0.793177	35	95.834	19.1883	0.853141	35	85.007	17.582	0.999995	35	NA	Mus musculus	RefSeq	ILMN_219672	ILMN_219672	YARS2	NM_198246.1	NM_198246.1	NA	70120	39930578	NM_198246.1
60746	98.2987	18.5181	0.283732	42	100.62	30.9804	0.27847	27	95.546	22.2983	0.813136	40	88.3937	15.3455	0.999016	29		93.3893	17.1995	0.902986	38	102.569	24.5391	0.150317	38	96.4946	17.5899	0.805899	36	97.2638	25.8851	0.695197	43	96.5829	27.1501	0.793146	35	NA	Mus musculus	RefSeq	ILMN_213411	ILMN_213411	1700065D16RIK	NM_028533.2	NM_028533.2	NA	73410	34328315	NM_028533.2
60747	99.4618	18.8375	0.136865	55	98.9509	22.0852	0.292234	42	104.868	21.2415	0.020065	53	111.963	36.5583	0.0108158	40		104.777	27.4204	0.0169306	60	97.6389	15.986	0.627621	49	111.465	25.7636	0.000340059	56	105.683	25.8475	0.0349974	56	98.333	18.3006	0.798877	57	NA	Mus musculus	Riken	ILMN_205786	ILMN_205786	D230019G01RIK	ri|D230019G01|PX00188O12|AK051921|3638		NA	NA	NA	AK051921
60750	845.629	183.83	2.93505e-23	35	199.538	45.8984	3.44723e-19	45	208.183	56.5692	9.44659e-11	27	183.056	45.4294	9.166e-09	22		121.734	21.8883	2.14513e-07	32	784.664	115.633	6.99059e-24	29	175.473	39.9125	2.17585e-13	35	303.509	53.8177	1.79981e-20	32	443.818	72.1115	1.848e-25	35	NA	Mus musculus	RefSeq	ILMN_215113	ILMN_259392	LYPD2	NM_026671.1	NM_026671.1	NA	68311	110625682	NM_026671.1
60754	330.519	87.675	2.33646e-19	39	431.839	104.787	1.66408e-21	38	405.774	101.695	4.07602e-17	31	359.962	81.7547	1.76825e-20	36		404.981	69.7367	1.06836e-27	40	295.505	59.3085	1.02921e-17	30	427.814	61.6678	2.17631e-20	26	477.849	142.292	7.36264e-19	38	402.73	98.4274	5.83442e-22	40	NA	Mus musculus	RefSeq	ILMN_190096	ILMN_232602	GABBR1	NM_019439.3	NM_019439.3	NA	54393	131888528	NM_019439.3
60762	268.2	66.9116	9.06854e-15	30	477.671	125.146	9.22985e-20	36	359.809	76.4423	1.31193e-23	40	344.315	63.1905	7.36509e-24	37		525.759	92.9944	1.12393e-25	36	290.169	62.3249	1.10736e-28	53	461.478	120.197	3.76194e-20	37	465.264	122.506	4.82384e-23	43	365.532	92.5325	7.1396e-22	42	NA	Mus musculus	RefSeq	ILMN_216681	ILMN_216681	FBXO3	NM_212433.1	NM_212433.1	NA	57443	46877054	NM_212433.1
60767	91.38	15.5034	0.98855	48	94.8618	14.8423	0.820482	39	94.1858	22.2699	0.927704	53	94.4828	20.7868	0.906322	58		94.0978	19.0739	0.884637	60	91.0329	20.4066	0.993867	52	88.842	17.1929	0.999718	40	84.2216	13.5202	1	43	89.8502	14.5359	0.999954	37	NA	Mus musculus	Riken	ILMN_206725	ILMN_206725	BUB1	ri|C230061K18|PX00175H16|AK082540|1138		NA	NA	NA	AK082540
60768	1390.48	326.309	1.69494e-23	36	990.431	208.954	5.50036e-22	32	1258.84	252.097	1.19326e-25	36	1000.88	245.029	5.65985e-26	42		916.228	157.815	7.21339e-29	38	1245.38	256.503	3.13749e-23	33	1033.54	216.797	1.06197e-24	36	1002.76	221.082	4.86148e-22	33	1313.04	207.026	4.53618e-26	32	NA	Mus musculus	RefSeq	ILMN_212509	ILMN_212509	HSD17B10	NM_016763.2	NM_016763.2	NA	15108	61888837	NM_016763.2
70008	127.646	29.5467	5.00968e-08	39	135.796	25.5691	1.43418e-11	38	121.863	26.3397	1.07108e-06	40	131.487	32.9166	2.09932e-07	37		159.185	36.7358	3.68701e-13	39	124.234	25.4141	1.68182e-09	50	163.164	57.6171	3.48118e-10	48	132.037	34.6825	7.61509e-08	44	121.611	30.5718	2.76381e-05	42	NA	Mus musculus	RefSeq	ILMN_208980	ILMN_208980	GUCY1A3	NM_021896.4	NM_021896.4	NA	60596	62990177	NM_021896.4
70010	91.4982	20.0578	0.979473	66	90.6909	17.9193	0.991284	48	94.4172	18.7814	0.962906	63	92.7305	22.0422	0.955079	50		97.3302	22.2403	0.465051	63	104.108	30.0152	0.0798242	56	97.9407	24.7003	0.628363	53	96.3605	22.9842	0.825884	55	92.978	19.1537	0.995262	49	NA	Mus musculus	Riken	ILMN_204092	ILMN_204092	B230316E19RIK	ri|B230316E19|PX00159G22|AK045875|1134		NA	NA	NA	AK045875
70017	105.426	24.8876	0.0609176	21	95.7347	24.6086	0.617738	31	118.632	36.5294	0.00509886	26	101.054	24.7562	0.261421	30		92.9206	17.8765	0.893714	30	84.276	9.70728	0.999983	16	116.354	39.9882	0.010153	32	92.7892	24.0182	0.925593	30	96.836	29.2734	0.778657	41	NA	Mus musculus	RefSeq	ILMN_223664	ILMN_223664	MAGEA3	NM_020017.1	NM_020017.1	NA	17139	9910399	NM_020017.1
70019	228.481	50.7317	2.83422e-16	33	229.768	58.3939	2.84217e-20	47	231.018	70.5638	1.78237e-13	36	206.576	49.5391	3.62353e-16	38		219.454	61.3143	6.05408e-15	38	189.601	51.0349	1.52804e-13	38	196.468	67.1062	7.61562e-12	41	216.436	69.5019	3.15599e-12	36	216.931	75.2276	3.38727e-10	32	NA	Mus musculus	RefSeq	ILMN_210160	ILMN_210160	AKR1E1	NM_018859.2	NM_018859.2	NA	56043	93277107	NM_018859.2
70021	114.105	27.1335	2.03228e-06	62	114.901	25.545	1.72201e-06	55	111.333	28.9007	0.000589297	61	111.004	24.889	0.000312217	50		115.755	24.2508	7.47877e-08	60	103.336	24.3103	0.0668675	56	109.551	22.1118	0.000499355	54	115.65	27.3095	2.24864e-05	55	108.289	26.4616	0.0199294	50	NA	Mus musculus	RefSeq	ILMN_194930	ILMN_232240	EG330503	NM_001033540.2	NM_001033540.2	NA	330503	141802898	NM_001033540.2
70022	90.6424	16.7917	0.990932	47	91.0829	18.3065	0.995006	66	92.9393	20.8964	0.971827	50	100.309	22.4625	0.261715	44		100.954	22.7908	0.12785	46	85.6033	13.5036	1	44	85.1318	18.4878	1	55	87.1779	16.473	0.999998	49	95.3124	23.056	0.956892	63	NA	Mus musculus	Riken	ILMN_206264	ILMN_206264	D030050C19RIK	ri|D030050C19|PX00180E18|AK083587|2896		NA	NA	NA	AK083587
70025	100.06	24.834	0.134585	66	104.48	24.9014	0.0193438	51	95.554	26.3838	0.815468	57	94.7282	20.1067	0.868455	45		90.7525	19.6476	0.982882	46	98.1397	20.6531	0.538087	64	103.801	28.5695	0.11195	55	92.9806	17.4462	0.997541	65	101.274	25.091	0.388699	64	NA	Mus musculus	RefSeq	ILMN_196590	ILMN_196590	DEFCR-RS2	NM_007847.1	NM_007847.1	NA	13222	6681168	NM_007847.1
70026	101.362	19.7369	0.0722424	39	98.5882	18.8449	0.323561	33	103.224	29.5888	0.127823	57	97.9902	20.5436	0.517345	42		96.0846	21.5513	0.611563	38	91.6804	13.2022	0.996342	32	101.364	24.243	0.25027	51	95.0677	14.218	0.956029	35	109.915	40.1697	0.0499	50	NA	Mus musculus	MEEBO	ILMN_221851	ILMN_221851	4930578I06RIK	scl45431.3_0	NM_026359.2	NA	NA	31980999	NM_026359.2
70035	113.243	24.1513	0.000250745	32	99.8269	29.4563	0.309215	29	106.649	30.1472	0.0567907	38	98.8975	24.866	0.426002	37		108.961	30.0082	0.00981218	38	110.044	24.4981	0.0183461	22	103.091	21.4857	0.144671	33	110.319	29.2818	0.0191041	33	100.545	22.4719	0.483841	32	NA	Mus musculus	MEEBO	ILMN_219031	ILMN_219031	D530004J12RIK	scl30001.15.1_37	XM_144699.2	NA	NA	38084205	XM_144699.2
70037	267.865	78.717	6.34605e-15	35	279.734	59.9886	8.37009e-21	38	283.342	98.7278	8.8599e-12	31	333.83	108.969	5.20511e-11	25		263.795	66.0327	4.8498e-15	31	279.509	75.7362	5.97666e-17	37	263.932	54.2153	1.08738e-16	30	259.246	54.2336	2.42307e-18	34	292.095	60.3318	2.58843e-19	34	NA	Mus musculus	RefSeq	ILMN_191087	ILMN_260694	SLCO3A1	NM_023908.2	NM_023908.2	NA	108116	84579879	NM_023908.2
70039	96.8135	22.2967	0.478645	54	97.3898	22.326	0.45886	53	93.9383	21.793	0.959026	65	101.532	22.8953	0.146983	51		87.2718	14.9903	0.999976	47	90.8463	20.6902	0.994699	53	94.5073	21.0524	0.94078	54	96.8948	24.2332	0.769032	56	101.881	28.4699	0.343797	59	NA	Mus musculus	RefSeq	ILMN_200723	ILMN_200723	LOC386545	XM_359388.1	XM_359388.1	NA	NA	38085514	XM_359388.1
70041	96.3097	17.5379	0.546633	37	92.7185	25.2319	0.852659	38	93.5754	18.1663	0.955304	38	94.2352	15.7462	0.902959	29		102.026	26.7038	0.107996	46	98.3005	24.388	0.510145	51	105.267	30.9842	0.115505	37	101.987	19.9805	0.168302	52	103.936	24.6416	0.180848	41	NA	Mus musculus	RefSeq	ILMN_248671	ILMN_248671	9830163H01RIK	NM_001001500.1	NM_001001500.1	NA	414109	47894414	NM_001001500.1
70044	137.858	23.3621	6.26483e-10	27	207.371	46.4212	1.60837e-13	29	158.769	40.9314	2.02715e-09	31	190.324	58.3927	6.14815e-11	34		257.361	46.9738	1.75518e-22	38	138	30.1708	8.71933e-10	37	145.858	37.8249	2.90423e-11	47	202.8	51.0646	2.40668e-13	33	112.185	29.8383	0.00652487	43	NA	Mus musculus	RefSeq	ILMN_208799	ILMN_208799	EDNRB	NM_007904.2	NM_007904.2	NA	13618	31542595	NM_007904.2
70047	96.6927	21.7714	0.494307	54	95.0627	19.3088	0.779924	56	93.5965	21.9367	0.941795	47	100.411	19.6009	0.209817	49		91.4649	18.7263	0.982309	52	96.2244	20.6491	0.812834	73	100.628	22.1384	0.316643	46	93.3572	22.1118	0.966799	49	93.7582	21.1125	0.992612	64	NA	Mus musculus	RefSeq	ILMN_185783	ILMN_250021	LOC633016	XM_921371.2	XM_921371.2	NA	633016	94381146	XM_921371.2
70048	93.383	23.5729	0.81272	42	99.128	24.7239	0.298688	41	104.66	31.2447	0.0904344	51	90.8901	20.0098	0.990257	45		91.5446	15.6674	0.968591	30	104.864	32.5338	0.123623	35	95.7843	20.7744	0.837325	40	99.8236	24.7394	0.442227	47	100.143	28.8007	0.523487	51	NA	Mus musculus	RefSeq	ILMN_225590	ILMN_225590	BANF2	NM_001044750.1	NM_001044750.1	NA	403171	113679810	NM_001044750.1
70050	106.295	32.5365	0.0228271	48	97.9208	20.8685	0.381002	56	101.042	19.3637	0.200585	50	105.975	30.2842	0.0365779	50		104.376	18.8702	0.00598556	46	103.697	25.9197	0.0590903	60	108.852	29.5466	0.00915833	54	107.863	26.5713	0.011419	53	111.771	29.0453	0.0103696	38	NA	Mus musculus	Riken	ILMN_206463	ILMN_206463	EDIL3	ri|D230009J11|PX00187P17|AK084215|2681		NA	NA	NA	AK084215
70053	98.6048	25.2081	0.302867	45	101.241	29.0609	0.184955	40	101.106	19.6	0.232134	37	106.901	29.1004	0.0288498	42		102.025	24.0235	0.109535	37	102.451	24.1618	0.141181	42	104.551	26.5188	0.0813256	47	105.909	26.0871	0.058546	40	100.725	26.3616	0.462899	52	NA	Mus musculus	RefSeq	ILMN_250574	ILMN_250574	TMC1	NM_028953.2	NM_028953.2	NA	13409	119703759	NM_028953.2
70056	95.0038	20.7739	0.732321	62	98.7008	21.1619	0.287104	54	107.581	21.5072	0.00114529	60	93.9318	16.7341	0.955396	48		100.288	23.3544	0.161401	53	103.98	23.0108	0.0478037	49	110.781	28.3955	0.00187725	54	103.793	21.8263	0.0974638	41	113.074	33.368	0.00453477	51	NA	Mus musculus	Riken	ILMN_202517	ILMN_202517	1500002K03RIK	ri|1500002K03|ZX00081A09|AK005121|1022		NA	NA	NA	AK005121
70064	192.495	36.3733	1.23194e-34	73	313.613	84.388	3.04005e-27	58	227.418	67.4054	8.21913e-22	60	242.574	65.4034	1.84884e-24	59		248.966	55.4256	7.30589e-26	52	199.412	52.3476	6.98663e-16	42	260.619	60.1988	6.46767e-26	53	285.07	84.6773	2.17898e-22	54	225.541	70.0941	7.63998e-20	58	NA	Mus musculus	MEEBO	ILMN_190683	ILMN_190683	9430093I07RIK	scl0109278.1_112		NA	NA	NA
70068	98.3751	21.9364	0.327333	33	97.3069	21.5082	0.474356	35	100.916	25.477	0.30427	36	97.606	21.6073	0.557289	36		98.842	22.9905	0.307319	44	93.919	18.3204	0.907576	31	91.7904	15.5408	0.994891	34	94.5755	22.159	0.881218	32	101.318	27.7615	0.419431	37	NA	Mus musculus	RefSeq	ILMN_215402	ILMN_215402	MS4A3	NM_133246.4	NM_133246.4	NA	170813	146149275	NM_133246.4
70070	94.3631	19.607	0.728776	28	95.481	18.0327	0.712101	41	98.6052	23.0165	0.510482	28	97.2137	19.1744	0.617736	40		100.961	26.5147	0.222903	28	90.6359	21.2788	0.983402	37	100.119	25.93	0.410765	31	117.755	42.2557	0.00785915	34	100.733	21.1075	0.462923	32	NA	Mus musculus	RefSeq	ILMN_208866	ILMN_208866	GBA	NM_008094.4	NM_008094.4	NA	14466	118130967	NM_008094.4
70075	99.6071	23.8824	0.205478	45	97.7382	24.7483	0.425622	49	110.099	25.1988	0.00101007	52	96.278	20.8525	0.720312	44		90.894	21.5846	0.975895	50	103.537	28.4409	0.0989	52	101.155	21.1984	0.255469	45	100.783	24.3761	0.33107	52	108.092	28.9478	0.0743461	31	NA	Mus musculus	RefSeq	ILMN_201026	ILMN_201026	LOC382321	XM_358726.1	XM_358726.1	NA	NA	38088006	XM_358726.1
70082	96.0715	14.9433	0.58853	34	97.8059	25.2664	0.415861	54	91.797	18.2875	0.99453	49	89.95	21.3951	0.994047	47		92.1729	19.744	0.946726	44	94.6762	22.4627	0.880332	52	90.4486	19.1619	0.998702	50	111.583	40.9154	0.0129831	58	89.817	20.0767	0.999742	50	NA	Mus musculus	Riken	ILMN_203958	ILMN_203958	A430077H08RIK	ri|A430077H08|PX00138O19|AK040210|934		NA	NA	NA	AK040210
70086	87.4782	12.9665	0.999772	31	95.5919	19.1059	0.677322	36	93.9813	24.7996	0.879836	39	100.377	26.359	0.313833	33		81.7622	13.0651	1	35	97.2192	22.9136	0.62085	37	88.623	17.6786	0.99978	42	93.7404	15.695	0.961221	27	85.0439	12.4752	1	42	NA	Mus musculus	RefSeq	ILMN_241432	ILMN_241432	TAS2R143	NM_001001452.1	NM_001001452.1	NA	387514	47824877	NM_001001452.1
70088	248.602	59.69	6.55186e-17	35	297.857	75.7977	2.4271e-18	37	311.738	87.4999	1.75091e-15	33	311.007	84.9593	1.62289e-14	30		337.466	74.284	1.2683e-20	36	261.703	44.9278	1.11119e-21	35	275.872	64.9513	7.6275e-17	33	316.647	75.0956	4.93206e-22	42	277.969	85.6827	3.14565e-13	32	NA	Mus musculus	MEEBO	ILMN_215860	ILMN_215860	1110048D14RIK	scl10474.1.1_78	NM_183120.1	NA	NA	34147112	NM_183120.1
70091	355.355	115.706	2.89482e-15	35	248.837	61.8	3.87224e-12	25	236.071	63.4517	3.64496e-17	41	296.226	78.0027	4.34091e-19	40		317.774	64.0653	4.2014e-27	46	331.856	94.9459	1.79444e-19	42	228.51	59.6567	1.15337e-15	37	238.293	58.4495	4.85835e-16	35	265.855	70.644	5.05006e-15	33	NA	Mus musculus	RefSeq	ILMN_216073	ILMN_201532	SPG7	NM_153176.4	NM_153176.4	NA	234847	148539987	NM_153176.4
70092	92.9722	20.1135	0.883951	44	93.7525	16.105	0.9219	49	94.6851	20.4135	0.940392	64	94.9354	22.0854	0.839037	48		92.7774	21.7536	0.915888	50	95.5029	21.4533	0.808379	43	102.162	30.126	0.226337	54	102.812	27.8438	0.19067	49	95.7364	22.3857	0.946111	62	NA	Mus musculus	Riken	ILMN_206347	ILMN_206347	D430004H20RIK	ri|D430004H20|PX00193A23|AK084869|758		NA	NA	NA	AK084869
70093	104.919	24.3085	0.00941002	51	104.441	22.7879	0.0302586	36	113.264	27.4379	0.000352067	47	111.937	24.4901	4.65396e-05	56		102.518	22.536	0.0441486	52	108.774	26.4345	0.00534505	46	111.336	23.4322	0.000350928	48	108.93	25.2904	0.00228529	60	105.738	20.734	0.0600738	38	NA	Mus musculus	Riken	ILMN_206055	ILMN_206055	D230048P18RIK	ri|D230048P18|PX00190A05|AK052127|2303		NA	NA	NA	AK052127
70097	91.4212	20.2071	0.969758	55	96.445	23.1316	0.580542	57	95.8747	16.2604	0.883991	48	97.0067	26.3705	0.623172	55		93.1591	19.5182	0.88834	38	97.5088	28.4625	0.566559	30	95.1088	21.2249	0.917007	57	93.3634	22.8023	0.962481	49	91.4696	23.6114	0.991887	44	NA	Mus musculus	RefSeq	ILMN_194164	ILMN_259480	ZBTB43	NM_001025594.1	NM_001025594.1	NA	71834	71037380	NM_001025594.1
70102	154.643	31.4705	1.39828e-14	40	158.069	48.3501	1.16719e-10	43	157.814	55.2742	5.35747e-07	32	140.673	39.7898	1.10012e-07	36		152.046	40.5498	1.41275e-10	39	154.881	41.4858	5.44407e-09	32	161.772	46.1906	2.31416e-10	38	158.207	42.3491	9.78526e-08	26	157.208	42.4878	1.43146e-11	44	NA	Mus musculus	RefSeq	ILMN_219962	ILMN_219962	HMGA1	NM_016660.2	NM_016660.2	NA	15361	86198322	NM_016660.2
70110	95.7309	25.535	0.576134	29	96.3109	20.4879	0.602865	50	95.4299	23.1145	0.762601	26	98.515	24.9362	0.457997	47		96.4892	24.16	0.56058	39	94.2052	15.6505	0.922818	30	98.6608	26.7061	0.531678	29	90.4819	15.2935	0.998835	33	95.5563	23.0897	0.890795	36	NA	Mus musculus	RefSeq	ILMN_213356	ILMN_213356	OLFR1046	NM_146582.2	NM_146582.2	NA	258575	147902548	NM_146582.2
70112	99.3377	25.7161	0.248551	43	110.051	27.89	0.00272907	40	105.616	22.0374	0.0291217	39	96.3016	18.586	0.733534	41		96.4934	20.9614	0.575197	46	95.2021	16.9961	0.868888	37	241.123	62.06	8.4638e-21	48	136.42	20.2062	2.72863e-10	27	97.05	25.3531	0.778791	35	NA	Mus musculus	RefSeq	ILMN_238721	ILMN_238721	CPS1	NM_001080809.1	NM_001080809.1	NA	227231	124248511	NM_001080809.1
70113	140.334	29.39	1.7448e-15	54	156.764	39.354	1.33393e-16	57	146.364	41.1239	1.31895e-11	53	123.36	28.3217	2.21865e-08	52		152.347	38.8348	8.57868e-15	54	128.922	24.213	3.90877e-12	50	141.532	34.3254	6.52972e-13	55	180.954	49.3004	3.05702e-15	47	149.031	45.5925	2.06991e-12	64	NA	Mus musculus	RefSeq	ILMN_201838	ILMN_240948	2310007F21RIK	NM_025857.2	NM_025857.2	NA	66939	141802812	NM_025857.2
70114	707.457	199.269	3.89919e-30	56	691.729	153.254	1.37366e-39	63	1004.97	202.742	1.49128e-34	50	633.249	142.425	8.27905e-36	58		690.914	140.731	8.07696e-31	46	740.746	186.105	5.15105e-26	44	739.381	185.275	6.97643e-34	58	776.282	208.891	6.2503e-25	44	927.294	210.984	2.77431e-42	67	NA	Mus musculus	RefSeq	ILMN_221548	ILMN_329051	1500011K16RIK	XR_035441.1	XR_035441.1	NA	NA	149250286	XR_035441.1
70128	90.8789	17.0405	0.980674	40	103.145	19.2486	0.0281172	39	107.751	27.7018	0.00758495	59	105.903	26.6423	0.0212116	51		102.193	24.9705	0.0909603	44	96.6039	20.1472	0.730647	49	96.2364	22.8291	0.801784	48	102.674	21.8485	0.167261	40	100.457	29.7649	0.493445	44	NA	Mus musculus	Riken	ILMN_206351	ILMN_206351	D430006A07RIK	ri|D430006A07|PX00193C06|AK084888|869		NA	NA	NA	AK084888
70129	95.8258	20.038	0.621258	57	96.4284	23.3206	0.584792	61	92.6218	21.6393	0.956684	39	89.8241	19.9354	0.998968	60		103.26	28.0319	0.0509696	57	92.0298	22.3998	0.966663	44	101.432	26.7055	0.258418	54	97.2646	27.0597	0.67897	39	93.8939	21.8465	0.978415	49	NA	Mus musculus	RefSeq	ILMN_199850	ILMN_199850	LOC383983	XM_357363.1	XM_357363.1	NA	NA	38078101	XM_357363.1
70131	104.71	20.6325	0.00199898	59	114.079	28.654	1.35884e-05	59	92.016	16.0713	0.997542	50	110.693	25.6016	0.00055003	50		98.5204	19.9534	0.294566	57	106.544	23.9025	0.0163608	42	110.042	29.644	0.00353904	57	98.6582	30.3711	0.558685	50	111.797	28.5536	0.00192087	57	NA	Mus musculus	Riken	ILMN_206723	ILMN_206723	C230066H01RIK	ri|C230066H01|PX00175F09|AK082583|798		NA	NA	NA	AK082583
70132	183.861	46.0244	6.26795e-13	34	187.815	44.0296	5.81795e-11	26	179.714	45.7924	2.87673e-10	28	175.629	43.4023	8.48934e-15	42		185.605	44.3369	1.83358e-12	31	202.238	69.2901	5.68746e-12	40	187.496	44.4125	8.63135e-13	32	184.49	51.8037	4.14082e-13	40	234.788	79.0188	1.23941e-12	37	NA	Mus musculus	RefSeq	ILMN_208774	ILMN_311981	LOC100045430	XM_001474434.1	XM_001474434.1	NA	100045430	149266898	XM_001474434.1
70133	91.583	16.4131	0.984683	52	97.4099	21.2557	0.460153	40	110.2	35.6087	0.0191239	44	92.238	19.6936	0.982044	52		97.5137	22.717	0.45031	44	104.846	24.7424	0.0418101	46	101.869	27.2984	0.237465	49	98.7105	26.8212	0.560356	49	94.167	18.9791	0.987512	50	NA	Mus musculus	Riken	ILMN_207057	ILMN_207057	PHKG2	ri|A430010P18|PX00133J08|AK079680|1428		NA	NA	NA	AK079680
70138	112.894	26.4459	1.28599e-05	56	104.78	23.0995	0.005456	62	104.586	23.8273	0.0381648	54	100.496	25.861	0.256197	52		111.41	31.3803	0.0012363	49	108.779	29.109	0.00291486	64	98.5549	17.8565	0.581602	54	100.308	21.7714	0.362478	58	93.5404	24.3345	0.973712	50	NA	Mus musculus	RefSeq	ILMN_191647	ILMN_314613	LOC100040846	XM_001475382.1	XM_001475382.1	NA	100040846	149260682	XM_001475382.1
70139	738.37	264.195	3.52089e-28	63	842.741	182.307	1.20981e-34	53	892.325	208.393	1.01657e-36	59	830.984	171.173	4.31304e-42	63		848.215	206.143	2.25959e-26	43	760.477	138.765	1.41805e-36	51	858.556	224.608	2.78924e-32	56	840.486	236.892	4.6327e-30	55	903.131	231.195	1.00198e-40	70	NA	Mus musculus	Riken	ILMN_201844	ILMN_201844	MRPL15	ri|5730533N12|PX00006G15|AK017804|1002		NA	NA	NA	AK017804
70142	229.076	58.6311	8.55877e-14	31	210.071	52.478	4.33822e-17	41	207.157	67.1442	1.89091e-13	42	245.809	67.3865	3.28445e-21	51		197.264	36.7831	1.32746e-20	41	237.484	62.3303	1.4187e-19	46	198.6	52.421	3.05717e-10	26	214.419	66.5144	4.58286e-14	41	203.957	52.726	2.16669e-14	37	NA	Mus musculus	RefSeq	ILMN_190187	ILMN_190187	WIZ	NM_212438.1	NM_212438.1	NA	22404	46909564	NM_212438.1
70148	98.1904	20.0265	0.27212	63	100.153	23.2144	0.164777	55	104.312	20.1525	0.0151165	64	96.7885	17.9298	0.728339	67		97.1992	26.7215	0.486102	65	97.7609	20.9452	0.591926	61	99.3922	23.4739	0.45641	60	90.116	13.2424	0.999994	50	107.701	29.7622	0.0369451	55	NA	Mus musculus	RefSeq	ILMN_190637	ILMN_221469	CGNL1	NM_026599.4	NM_026599.4	NA	68178	56550078	NM_026599.4
70152	135.654	30.4591	1.14711e-08	33	195.177	34.3049	5.15149e-15	28	195.492	68.3572	8.18391e-11	38	178.053	47.0212	1.06986e-08	24		195.722	35.9188	6.70526e-18	35	145.553	32.2136	1.23839e-08	28	195.796	52.9281	7.57358e-13	35	223.659	49.1153	7.65779e-17	35	187.966	50.73	8.24066e-13	37	NA	Mus musculus	RefSeq	ILMN_213921	ILMN_213921	TCEAL6	NM_025355.3	NM_025355.3	NA	66104	142377046	NM_025355.3
70154	94.8885	21.608	0.724012	54	89.4678	17.7628	0.997383	47	91.7571	16.7105	0.998256	54	96.3123	20.5779	0.734179	51		96.8666	22.8873	0.528078	56	100.951	24.7678	0.255766	41	100.484	26.0073	0.350153	50	92.0305	17.2643	0.996721	46	101.8	22.2602	0.314954	58	NA	Mus musculus	RefSeq	ILMN_199245	ILMN_199245	LOC331083	XM_285626.2	XM_285626.2	NA	NA	38093408	XM_285626.2
70156	100.398	17.5046	0.0892204	41	109.215	26.5065	0.00380392	38	102.232	22.3795	0.129481	53	101.853	18.9213	0.116525	38		108.848	29.6659	0.00696318	42	91.2383	19.7605	0.98797	42	100.362	23.8811	0.342358	56	95.5251	21.7286	0.877114	46	99.3475	23.2122	0.622931	50	NA	Mus musculus	RefSeq	ILMN_197968	ILMN_324255	LOC635992	XM_001480808.1	XM_001480808.1	NA	635992	149268086	XM_001480808.1
70161	97.6174	23.3806	0.414211	28	96.7475	25.3381	0.528565	32	95.7369	25.8708	0.743728	33	95.8562	20.0141	0.743631	34		97.2118	19.3138	0.483968	37	96.0389	18.5882	0.779326	38	97.8433	21.0321	0.628883	33	90.691	21.0166	0.971565	24	88.5244	17.5768	0.999908	38	NA	Mus musculus	RefSeq	ILMN_210153	ILMN_210153	SMC3	NM_007790.2	NM_007790.2	NA	13006	36031034	NM_007790.2
70162	120.829	23.2835	3.36267e-11	59	119.787	22.9371	1.63342e-09	52	117.203	27.3914	9.12225e-05	38	132.633	37.7619	5.3783e-10	62		128.179	34.2803	2.26801e-09	58	111.421	22.4386	0.000492625	38	121.242	29.8264	5.01336e-06	45	120.19	36.659	2.95245e-05	58	124.924	35.4727	1.9252e-05	44	NA	Mus musculus	Riken	ILMN_201671	ILMN_201671	1810020C02RIK	ri|1810020C02|R000022J12|AK007556|418		NA	NA	NA	AK007556
70164	103.085	23.8889	0.0388842	45	89.5024	19.7736	0.987145	37	96.2823	20.0163	0.810121	53	115.005	32.9847	0.00266968	34		99.4813	25.1053	0.222198	65	98.9222	24.9944	0.451535	33	104.128	25.4846	0.117182	37	94.1348	19.9552	0.97934	65	93.945	21.0624	0.989318	60	NA	Mus musculus	MEEBO	ILMN_196149	ILMN_196149	C030021G16RIK	scl0077530.1_171		NA	NA	NA
70167	139.255	30.6547	1.43526e-11	42	129.815	23.9417	4.37453e-08	28	127.003	31.6013	3.56339e-06	35	112.915	24.1601	0.002694	25		124.133	17.6384	2.15778e-07	22	130.058	32.013	6.69308e-07	35	127.727	32.5498	1.02446e-06	40	135.352	32.5165	8.67012e-10	46	129.657	36.0972	0.000229445	25	NA	Mus musculus	RefSeq	ILMN_189001	ILMN_231991	ZFP410	NM_144833.2	NM_144833.2	NA	52708	142362668	NM_144833.2
70168	90.8338	19.7174	0.952517	34	90.4967	16.428	0.988082	35	92.2287	17.7156	0.974822	31	89.9046	16.8818	0.99831	41		90.1126	19.2603	0.987993	42	89.5669	19.8601	0.988109	29	99.6812	21.3529	0.43209	35	94.0721	19.3255	0.913881	27	91.4921	20.1254	0.992636	34	NA	Mus musculus	RefSeq	ILMN_250301	ILMN_250301	SPAM1	NM_001079875.1	NM_001079875.1	NA	20690	120407034	NM_001079875.1
70181	114.794	27.165	0.000748774	28	111.61	26.2115	0.00290485	29	107.646	22.3345	0.0085431	39	111.025	29.0847	0.00648456	35		116.714	30.7393	0.00344919	22	99.1226	13.4413	0.397918	23	110.112	29.8516	0.0259431	30	107.587	22.7574	0.00755337	48	111.026	33.2946	0.0281728	38	NA	Mus musculus	RefSeq	ILMN_216636	ILMN_216636	FIP1L1	NM_024183.3	NM_024183.3	NA	66899	31581577	NM_024183.3
70184	684.171	187.26	1.14411e-19	35	701.196	174.881	2.74333e-19	32	616.479	128.397	7.26849e-22	33	908.879	173.709	3.1721e-27	38		914.607	137.451	1.36635e-17	21	796.382	148.138	2.26421e-27	38	956.48	183.56	4.00059e-23	32	767.087	137.817	4.20028e-27	37	675.575	143.937	1.03088e-26	41	NA	Mus musculus	MEEBO	ILMN_188893	ILMN_188893	MAPK8	scl45735.13_394		NA	NA	31980670	NM_016700
70187	98.8368	20.7869	0.287878	29	143.968	43.1184	5.96713e-07	31	123.767	41.227	0.00119609	30	108.733	22.0465	0.00235904	39		105.916	19.1509	0.00125615	48	115.863	28.2886	0.000304552	37	110.316	23.4132	0.008508	28	131.616	43.648	0.000217419	29	133.942	48.5698	4.46696e-05	40	NA	Mus musculus	RefSeq	ILMN_194468	ILMN_251825	RGNEF	NM_012026.2	NM_012026.2	NA	110596	123702009	NM_012026.2
70189	95.3867	19.8788	0.632588	29	97.2642	23.2454	0.479209	40	93.4638	21.2843	0.934241	39	102.451	26.626	0.186722	31		92.3035	17.0995	0.928153	29	95.1968	15.0835	0.883174	33	91.8398	18.4165	0.976075	28	91.1511	24.2266	0.970723	34	94.1163	25.8226	0.925584	37	NA	Mus musculus	RefSeq	ILMN_196782	ILMN_196782	IFNA7	NM_008334.2	NM_008334.2	NA	15970	45598383	NM_008334.2
70193	130.733	28.2651	6.22554e-14	62	128.028	25.2586	3.7965e-11	47	126.786	36.4464	5.113e-07	52	123.021	30.1711	3.23308e-08	57		123.33	30.6699	4.06244e-07	45	125.967	37.6828	1.35675e-06	52	116.623	29.1658	6.4778e-05	48	111.267	32.9094	0.0043494	56	119.806	26.9323	2.76477e-06	50	NA	Mus musculus	RefSeq	ILMN_214113	ILMN_214113	SFXN2	NM_053196.3	NM_053196.3	NA	94279	86439983	NM_053196.3
70196	494.141	151.902	8.2245e-17	34	435.383	85.5693	3.89733e-19	29	473.237	109.531	4.56217e-23	39	443.138	93.8371	2.02179e-22	36		428.132	117.782	1.92441e-24	48	487.361	111.905	3.43955e-22	37	377.302	61.2449	4.05428e-24	34	421.575	84.8169	6.86376e-23	36	452.389	75.3127	6.17652e-28	39	NA	Mus musculus	RefSeq	ILMN_223760	ILMN_223760	DPP8	NM_028906.2	NM_028906.2	NA	74388	31542570	NM_028906.2
70201	104.886	18.7537	0.00843104	33	120.605	25.2195	6.71453e-06	31	104.082	23.931	0.107317	32	93.2506	16.3838	0.956289	35		112.233	21.9244	0.000102432	36	108.603	24.6418	0.0089126	36	99.6728	23.7981	0.443388	31	124.233	37.1632	4.43324e-05	42	108.432	29.4838	0.0578278	35	NA	Mus musculus	RefSeq	ILMN_192283	ILMN_248666	PRPF31	NM_027328.3	NM_027328.3	NA	68988	141802632	NM_027328.3
70204	128.453	22.593	1.36192e-06	21	177.066	47.0265	3.88422e-17	52	174.727	49.7893	3.99858e-11	36	157.128	34.9699	9.87995e-14	41		133.037	34.4141	3.68401e-07	34	118.853	21.2503	1.38246e-07	41	153.841	41.7242	5.2158e-10	38	148.826	40.5897	4.61341e-09	37	134.464	33.2563	3.36667e-06	29	NA	Mus musculus	RefSeq	ILMN_217374	ILMN_259975	NEGR1	NM_001039094.2	NM_001039094.2	NA	320840	142348257	NM_001039094.2
70215	96.7229	23.6496	0.49111	53	97.9385	19.2573	0.371129	54	98.9922	21.2213	0.465255	47	91.0105	15.3392	0.999034	50		98.9828	23.6619	0.270099	59	93.4402	16.2621	0.981673	50	98.7051	25.7027	0.539665	53	99.2754	25.9681	0.502281	53	98.2688	22.1929	0.754174	53	NA	Mus musculus	RefSeq	ILMN_196648	ILMN_196648	D630001M17RIK	XM_155643.2	XM_155643.2	NA	NA	38078212	XM_155643.2
70220	2726.86	839.574	2.04684e-38	71	3240.64	775.799	1.44875e-37	58	3243.32	713.977	7.27448e-39	57	2475.44	548.276	2.77987e-33	49		2871.73	783.344	1.00535e-36	62	2734.78	476.051	1.03095e-42	55	3040.73	620.38	2.45206e-43	61	3251.18	512.208	2.60116e-48	59	3366.73	800.493	2.26802e-43	67	NA	Mus musculus	RefSeq	ILMN_211698	ILMN_243354	EG268795	XM_921134.3	XM_921134.3	NA	268795	149266524	XM_921134.3
70221	1565.19	392.434	5.17384e-28	45	1460.01	276.674	1.557e-36	50	1267.61	320.275	3.16842e-32	53	1507.03	361.974	1.37889e-33	53		1537.7	354.564	2.26604e-31	48	1541.11	271.016	2.43374e-40	53	1526.71	300.698	1.11336e-42	60	1365.55	289.263	9.36896e-37	54	1418.35	303.883	1.82398e-40	60	NA	Mus musculus	MEEBO	ILMN_189701	ILMN_189701	MTAP7	scl39104.23_0		NA	NA	6678947	NM_008635
70224	96.3897	19.2722	0.53068	33	90.1004	22.2299	0.96167	34	98.2837	20.3694	0.549353	34	105.371	32.1877	0.135904	25		92.9112	17.5624	0.926744	39	97.7508	24.8714	0.565471	42	97.3269	25.0628	0.68271	48	94.3694	24.0116	0.889833	37	96.8879	21.3771	0.806761	29	NA	Mus musculus	RefSeq	ILMN_207476	ILMN_207476	ELMO2	NM_207705.1	NM_207705.1	NA	140579	46877049	NM_207705.1
70228	96.6914	19.5479	0.494207	48	102.823	24.5704	0.0685488	42	98.3939	20.9678	0.550483	67	93.1165	16.7378	0.970277	42		102.094	22.7047	0.0378209	67	95.3912	20.4918	0.825402	42	103.391	30.6761	0.112747	75	101.834	21.9163	0.231559	41	107.38	32.9113	0.0571264	57	NA	Mus musculus	RefSeq	ILMN_196844	ILMN_196844	LOC239972	XM_139665.1	XM_139665.1	NA	NA	20897036	XM_139665.1
70239	96.6679	16.8695	0.497616	33	94.8379	15.1359	0.821474	40	96.3511	19.6876	0.768409	38	96.0563	19.9242	0.742611	40		102.916	24.2319	0.0680754	40	88.5777	14.0528	0.999676	30	106.943	25.3433	0.037281	35	105.295	28.2161	0.115525	33	90.8951	17.8755	0.998468	36	NA	Mus musculus	RefSeq	ILMN_210772	ILMN_210772	ELMO1	NM_080288.1	NM_080288.1	NA	140580	17933765	NM_080288.1
70241	94.1018	21.4844	0.816779	59	89.9422	16.6488	0.999209	60	96.0151	21.8236	0.818781	55	93.8166	20.7684	0.912066	44		86.0261	15.9064	0.999998	55	93.0397	19.8487	0.9775	58	94.628	22.7081	0.940911	66	91.4689	18.7015	0.99892	59	100.78	24.4323	0.453617	52	NA	Mus musculus	RefSeq	ILMN_199878	ILMN_316378	LOC381535	NM_001085519.1	NM_001085519.1	NA	381535	148227897	NM_001085519.1
70243	286.47	78.2602	5.16787e-15	32	305.446	69.9051	1.6059e-25	48	262.953	56.5871	4.15673e-20	38	284.334	59.4355	7.81483e-24	43		268.913	57.0833	1.05614e-25	48	266.983	74.9326	2.41495e-15	35	277.306	53.1601	1.42682e-20	35	284.92	66.4198	5.35168e-21	41	274.178	70.4734	4.2427e-22	48	NA	Mus musculus	RefSeq	ILMN_210667	ILMN_257851	9130221H12RIK	NM_178400.2	NM_178400.2	NA	77124	31341578	NM_178400.2
70253	92.986	24.3136	0.813877	36	86.3923	14.2425	0.999926	33	88.2377	11.7747	0.999599	20	93.2672	19.7349	0.940836	42		104.223	34.0828	0.130337	30	95.5962	23.4343	0.750549	33	90.7503	25.5882	0.941175	25	89.0318	14.6008	0.999932	37	88.9082	22.8115	0.996091	32	NA	Mus musculus	RefSeq	ILMN_215398	ILMN_215398	STX1B1	NM_019560.1	NM_019560.1	NA	79361	9625038	NM_019560.1
70270	136.439	37.3508	2.76841e-06	28	120.989	25.3771	7.8844e-08	44	122.498	31.1906	2.26904e-05	37	109.887	25.1423	0.00293362	39		138.329	26.1531	2.26271e-10	32	127.655	31.8873	3.09288e-05	27	130.994	43.3063	0.000113222	32	122.112	29.7293	8.98596e-05	31	132.837	42.8584	2.48885e-05	37	NA	Mus musculus	RefSeq	ILMN_185146	ILMN_185146	ZKSCAN6	NM_026107.2	NM_026107.2	NA	52712	31981072	NM_026107.2
70273	90.6927	15.2968	0.997188	55	96.5805	16.3915	0.584097	51	93.4871	19.3139	0.974063	54	99.2347	25.3255	0.374889	54		94.1317	23.9187	0.798895	47	98.7262	26.8531	0.465785	47	95.7314	19.9522	0.877746	50	98.1277	25.5111	0.619846	45	93.3494	19.1107	0.986362	39	NA	Mus musculus	Riken	ILMN_203672	ILMN_203672	9530021H06RIK	ri|9530021H06|PX00111M24|AK035352|2538		NA	NA	NA	AK035352
70278	138.19	34.0429	4.30055e-11	47	134.01	19.2999	5.70569e-10	25	137.058	36.2724	2.02616e-07	35	125.372	27.2524	2.36048e-06	31		149.535	25.9673	7.22045e-12	29	155.93	50.9458	8.69167e-08	34	136.033	34.1053	1.87887e-07	34	150.353	33.8989	8.08111e-13	43	137.648	40.8235	1.89135e-06	36	NA	Mus musculus	RefSeq	ILMN_244362	ILMN_244362	GPRK6	NM_001038018.1	NM_001038018.1	NA	26385	84000006	NM_001038018.1
70279	102.002	24.5167	0.133594	27	116.725	23.0484	3.19454e-06	38	114.737	28.5914	0.00578331	24	97.0908	18.389	0.614146	27		107.669	28.158	0.0361921	25	114.545	31.261	0.00216661	35	114.004	21.9589	0.000184611	34	107.929	17.51	0.00449939	32	135.188	49.1754	0.000117214	34	NA	Mus musculus	RefSeq	ILMN_218635	ILMN_218635	OLFR982	NM_146854.1	NM_146854.1	NA	258853	22129156	NM_146854.1
70286	4633.43	907.249	8.01406e-42	57	4356.54	546.713	1.32106e-22	24	5198.45	865.564	7.65321e-31	38	4729.4	762.437	1.05083e-33	41		4529.63	708.228	3.01661e-38	46	4832.08	770.7	4.29572e-33	40	5715.78	1010.11	2.1782e-25	32	5469.79	1001.52	1.99349e-23	30	5563.28	1143.84	2.52789e-21	29	NA	Mus musculus	RefSeq	ILMN_218979	ILMN_218979	NDUFV1	NM_133666.2	NM_133666.2	NA	17995	118130958	NM_133666.2
70292	182.116	42.451	1.79037e-11	28	160.417	33.1217	4.66737e-14	37	164.894	53.5125	5.53402e-09	36	187.562	49.9116	1.06938e-17	51		183.312	51.7513	5.57908e-13	39	168.273	43.0112	1.58491e-11	35	162.324	44.6657	1.41746e-10	37	152.056	36.8945	1.94669e-09	32	132.065	33.4818	1.43552e-06	35	NA	Mus musculus	RefSeq	ILMN_220256	ILMN_220256	CCM2	NM_146014.2	NM_146014.2	NA	216527	118130250	NM_146014.2
70296	96.4312	17.2715	0.528774	33	99.6243	32.7514	0.328687	33	90.2833	22.1083	0.989672	40	112.696	37.3496	0.0148041	34		96.484	23.4149	0.566965	44	99.7724	23.7637	0.373996	31	104.582	28.0755	0.158107	27	109.518	36.0039	0.0421487	39	100.403	21.6499	0.497601	39	NA	Mus musculus	RefSeq	ILMN_222554	ILMN_222554	SLFN5	NM_183201.3	NM_183201.3	NA	327978	141801697	NM_183201.3
70300	105.668	26.4919	0.00606319	58	99.9952	19.0582	0.154717	45	92.6825	15.5137	0.991469	41	109.047	24.369	0.00108744	52		99.3429	21.6943	0.232628	50	96.3933	21.0608	0.742342	48	101.106	23.9371	0.250101	63	98.0885	22.8253	0.639176	46	94.9759	20.848	0.978805	64	NA	Mus musculus	Riken	ILMN_205647	ILMN_205647	CUGBP2	ri|A130018N14|PX00121G06|AK037436|2076		NA	NA	NA	AK037436
70301	105.87	24.0006	0.00726449	44	106.402	20.4211	0.00255079	42	110.051	29.1569	0.00331908	53	103.345	27.697	0.0751068	60		107.005	21.5718	0.00115816	49	108.077	29.974	0.0188837	44	104.757	24.1472	0.056402	47	105.361	26.3749	0.048575	54	110.74	30.188	0.0139794	44	NA	Mus musculus	Riken	ILMN_204256	ILMN_204256	AQP4	ri|A830087J22|PX00156K13|AK044074|926		NA	NA	NA	AK044074
70307	88.3394	17.7342	0.997106	39	94.7574	21.4029	0.72725	32	92.0318	15.1532	0.993936	36	89.1362	12.7672	0.999965	40		89.0249	14.726	0.998825	36	97.8578	22.864	0.555645	37	99.15	23.1488	0.490378	38	95.586	15.545	0.913073	34	99.5911	21.5546	0.581517	32	NA	Mus musculus	RefSeq	ILMN_215275	ILMN_215275	INTS2	NM_027421.2	NM_027421.2	NA	70422	86476083	NM_027421.2
70309	112.609	31.7288	0.00144023	40	108.15	16.5951	0.000920693	27	132.529	36.3936	7.37702e-07	38	103.571	23.0189	0.0768194	38		103.203	22.1866	0.0644795	32	103.437	21.4366	0.0963409	32	103.48	19.8573	0.105205	33	110.722	31.7404	0.0363786	27	106.092	33.516	0.150323	38	NA	Mus musculus	RefSeq	ILMN_210999	ILMN_210999	FLT4	NM_008029.2	NM_008029.2	NA	14257	141801963	NM_008029.2
70326	155.394	44.5805	4.64506e-12	47	156.604	37.6421	3.18541e-16	53	163.592	42.5599	1.54993e-18	64	136.988	34.0331	2.04858e-11	53		140.324	34.959	1.21711e-10	44	157.652	35.5536	8.39186e-17	52	138.577	28.4339	5.94521e-14	52	154.613	54.6667	1.32884e-09	51	169.523	49.5081	8.77394e-14	51	NA	Mus musculus	MEEBO	ILMN_187243	ILMN_187243	2310040G07RIK	scl27685.1.1_215		NA	NA	NA
70333	90.3222	14.4427	0.984306	27	91.731	21.408	0.930938	37	85.7369	14.5801	0.99999	32	98.7639	25.877	0.442746	35		93.8257	22.0068	0.8254	41	93.6082	18.8615	0.947838	43	102.278	27.0266	0.219679	43	92.6769	19.3092	0.983979	42	114.942	52.1604	0.0593457	33	NA	Mus musculus	RefSeq	ILMN_221894	ILMN_221894	P2RX5	NM_033321.2	NM_033321.2	NA	94045	142349156	NM_033321.2
70338	102.39	24.0974	0.0938845	32	107.496	23.0265	0.00566893	35	98.2239	18.11	0.560125	31	104.511	29.0445	0.101246	35		102.847	16.9301	0.024421	36	112.752	37.8868	0.0216263	31	104.441	35.5897	0.181944	37	118.346	34.0159	0.00127707	34	119.047	52.6229	0.0412909	26	NA	Mus musculus	RefSeq	ILMN_213210	ILMN_213210	PDCD1	NM_008798.1	NM_008798.1	NA	18566	6679238	NM_008798.1
70341	1663.69	392.357	2.25911e-35	55	1023.38	224.961	8.70946e-35	53	996.56	190.612	4.04889e-30	42	1367.14	203.021	7.2733e-44	53		954.309	177.105	2.21918e-33	46	1810.51	304.269	7.01447e-47	60	907.598	169.187	9.20095e-50	70	982.139	204.377	8.19446e-36	53	1554.39	356.344	1.04135e-32	50	NA	Mus musculus	RefSeq	ILMN_186671	ILMN_239865	TXNIP	NM_023719.1	NM_023719.1	NA	56338	13994377	NM_023719.1
70343	88.8963	17.3452	0.997525	44	93.6601	17.304	0.903333	45	97.0488	25.0286	0.641377	30	102.057	27.8728	0.21214	33		88.1494	18.1875	0.998896	44	98.5193	18.8114	0.482953	38	100.184	27.7703	0.379466	58	98.5941	25.026	0.567211	37	108.618	37.873	0.0912858	39	NA	Mus musculus	RefSeq	ILMN_233464	ILMN_233464	OLFR1200	NM_001005227.1	NM_001005227.1	NA	257887	52421323	NM_001005227.1
70347	105.841	20.7669	0.00485938	38	133.736	26.2434	1.13669e-10	38	120.638	36.9037	4.095e-05	52	118.67	30.5541	5.90311e-07	64		109.254	17.5353	2.27041e-05	43	112.298	25.2174	0.000169429	49	112.181	29.8174	0.000791542	57	106.188	22.287	0.0110546	58	119.349	38.3285	0.000353307	53	NA	Mus musculus	RefSeq	ILMN_189588	ILMN_319637	VGLL3	XM_001480406.1	XM_001480406.1	NA	73569	149268009	XM_001480406.1
70348	121.518	29.6275	1.26139e-05	34	133.598	26.0983	8.81293e-08	26	120.704	32.8635	0.000183189	35	127.4	33.8651	2.65678e-05	30		128.391	26.9181	2.50562e-10	46	115.274	22.0236	9.09668e-05	31	123.712	31.6688	4.58215e-05	33	130.672	34.3071	1.83286e-06	36	148.494	59.0951	4.34153e-05	31	NA	Mus musculus	RefSeq	ILMN_192555	ILMN_234602	ADAR	NM_019655.2	NM_019655.2	NA	56417	31981008	NM_019655.2
70349	100.673	25.3107	0.157561	41	96.3864	25.0766	0.5706	43	91.0988	18.2461	0.992887	38	95.2748	18.9398	0.84366	46		95.2387	20.147	0.721749	42	99.3262	22.9125	0.383484	53	98.8441	24.2358	0.525798	54	107.853	30.4205	0.037856	42	100.723	21.5054	0.460341	40	NA	Mus musculus	Riken	ILMN_205606	ILMN_205606	B930074N15RIK	ri|B930074N15|PX00166C01|AK047479|2296		NA	NA	NA	AK047479
70356	149.363	42.5802	1.55441e-13	58	133.658	39.9689	6.97321e-10	61	129.144	32.0856	1.32626e-08	49	162.094	52.0609	1.32103e-12	54		168.669	55.2954	4.40738e-10	39	117.81	28.3399	3.59545e-06	53	127.734	40.7074	2.77926e-05	41	127.779	36.6097	1.56191e-07	56	114.815	29.1222	0.000392039	52	NA	Mus musculus	RefSeq	ILMN_186112	ILMN_238023	ATRNL1	NM_181415.3	NM_181415.3	NA	226255	56699441	NM_181415.3
70358	288.651	71.1026	1.54642e-19	39	376.213	79.162	2.10429e-18	30	302.008	90.2175	1.52896e-18	43	333.526	59.0081	3.62708e-29	45		398.723	67.2759	2.87594e-23	33	246.112	31.3452	5.01805e-17	23	371.507	68.0882	4.07067e-26	40	392.093	65.3887	3.09652e-19	27	313.893	72.0615	6.59582e-21	39	NA	Mus musculus	RefSeq	ILMN_220258	ILMN_220258	SPOCK2	NM_052994.2	NM_052994.2	NA	94214	40254122	NM_052994.2
70360	106.528	26.1011	0.012619	38	93.0378	18.7807	0.905924	39	103.544	34.8417	0.181886	44	98.0169	21.3705	0.512106	34		103.008	25.3149	0.038812	59	92.521	21.2637	0.951214	38	101.531	26.1522	0.279304	39	105.607	27.6358	0.0783989	40	104.797	33.888	0.201785	42	NA	Mus musculus	RefSeq	ILMN_219682	ILMN_219682	PIK3R5	NM_177320.2	NM_177320.2	NA	320207	86262160	NM_177320.2
70364	135.799	31.1991	2.46981e-09	37	139.564	26.8608	7.63996e-10	30	128.741	24.3967	1.06928e-07	30	148.739	38.8596	8.10021e-09	33		134.054	28.5897	1.6517e-10	41	134.538	31.4057	8.32689e-07	28	131.906	34.7836	5.62753e-06	31	142.354	39.1486	4.19949e-08	37	108.219	22.4235	0.0782873	18	NA	Mus musculus	RefSeq	ILMN_212165	ILMN_212165	ABCD2	NM_011994.2	NM_011994.2	NA	26874	60218874	NM_011994.2
70367	97.4082	21.1889	0.405785	45	117.156	28.8204	1.14087e-05	46	116.792	31.3073	2.84517e-05	57	114.78	33.8304	0.00037505	53		111.704	26.1057	9.09991e-05	52	111.659	28.6355	0.0025313	41	140.071	36.3134	2.92992e-09	42	122.72	31.6721	2.17264e-05	39	115.88	29.1605	0.000391113	46	NA	Mus musculus	Riken	ILMN_205983	ILMN_205983	DPP6	ri|D130067B08|PX00185L23|AK051708|2140		NA	NA	NA	AK051708
70368	98.9208	23.9391	0.281241	38	99.6399	25.9428	0.267502	40	106.599	34.311	0.0799252	39	109.709	28.8139	0.0053994	44		100.199	17.8973	0.110006	51	95.3207	24.6372	0.75664	32	103.324	19.2977	0.126361	28	100.376	24.6882	0.39731	36	104.246	23.7178	0.140384	45	NA	Mus musculus	RefSeq	ILMN_230291	ILMN_230291	GM694	NM_001033374.2	NM_001033374.2	NA	277744	142385298	NM_001033374.2
70369	86.4682	13.4649	0.999933	33	99.6292	27.7372	0.281609	40	102.156	28.2564	0.204515	47	104.475	24.5962	0.0627282	37		87.0058	19.085	0.995259	28	95.8797	25.0271	0.754422	48	97.7172	22.176	0.626426	29	101.102	27.0412	0.349808	34	104.364	25.459	0.184311	34	NA	Mus musculus	RefSeq	ILMN_223737	ILMN_223737	NTF5	NM_198190.1	NM_198190.1	NA	78405	38016141	NM_198190.1
70370	93.3996	20.0646	0.868601	49	89.9339	16.8574	0.997146	47	92.1898	23.4234	0.962612	43	102.472	24.5746	0.123919	44		93.4771	19.341	0.921045	59	91.4617	20.5484	0.992204	55	92.4652	21.5949	0.969533	40	91.0073	18.8087	0.998727	52	96.1828	22.7396	0.924253	62	NA	Mus musculus	MEEBO	ILMN_189686	ILMN_189686	SCL0002023.1_27	scl0002023.1_27	AK047743.1	NA	NA	26338945	AK047743.1
70376	137.773	34.089	6.02688e-08	32	122.11	28.0155	8.02579e-05	25	139.826	44.4749	1.11363e-06	37	127.443	33.1713	1.76016e-06	38		125.739	25.3157	3.00303e-07	31	142.214	38.0497	4.37075e-09	40	124.521	36.0664	0.000149947	33	115.887	28.0573	0.00108464	32	115.848	24.6791	0.000218597	38	NA	Mus musculus	RefSeq	ILMN_217024	ILMN_217024	NAPRT1	NM_172607.3	NM_172607.3	NA	223646	141801783	NM_172607.3
70377	115.737	28.5025	2.53561e-05	45	113.768	24.7885	3.98709e-06	54	109.47	28.2296	0.007107	45	119.885	25.6776	3.00202e-08	55		111.743	24.5232	8.81606e-06	61	111.73	31.6938	0.00144706	55	120.161	35.4194	7.9269e-06	62	113.628	28.6609	0.00024791	55	106.722	27.5493	0.0454548	56	NA	Mus musculus	RefSeq	ILMN_218538	ILMN_310266	LOC100047603	XM_001479162.1	XM_001479162.1	NA	100047603	149267865	XM_001479162.1
70379	475.532	131.972	1.75786e-18	35	434.772	147.209	3.7405e-13	29	484.068	137.168	1.34821e-20	40	389.603	93.5572	4.7176e-19	34		368.198	81.4324	1.44156e-21	37	464.771	120.807	2.71806e-23	43	402.774	106.579	8.75851e-22	42	422.469	97.94	1.54169e-16	28	461.289	125.65	6.21401e-21	40	NA	Mus musculus	RefSeq	ILMN_222855	ILMN_222855	YIPF1	NM_145550.2	NM_145550.2	NA	230584	142379932	NM_145550.2
70382	119.418	28.035	1.02261e-07	54	112.947	25.8417	9.17052e-06	58	128.094	37.3413	1.44914e-05	37	119.01	28.8595	1.52078e-05	42		137.541	44.9997	1.14976e-09	61	120.807	33.6343	2.70762e-05	45	105.828	23.2514	0.0177239	55	111.586	31.1329	0.00271279	54	103.626	21.5642	0.173883	40	NA	Mus musculus	MEEBO	ILMN_218992	ILMN_218992	2010209O12RIK	scl00100910.1_246	NM_133913.1	NA	NA	29789338	NM_133913.1
70386	1096.12	290.458	4.82672e-22	37	1092.29	196.354	5.47709e-40	54	1074.41	199.745	1.21816e-16	22	1102.09	270.169	1.77251e-28	46		899.932	142.329	4.93119e-37	47	1088.96	143.684	5.22909e-35	40	1110.99	223.971	2.07623e-29	42	892.405	195.103	3.01172e-28	43	1158.89	218.351	8.28881e-35	48	NA	Mus musculus	RefSeq	ILMN_186650	ILMN_247053	SATB1	NM_009122.1	NM_009122.1	NA	20230	6677850	NM_009122.1
70390	91.8793	17.8936	0.965816	49	108.086	26.2085	0.00134528	56	101.226	21.1058	0.200522	51	108.194	29.3293	0.00692785	55		97.9294	22.4584	0.39767	48	105.176	25.8578	0.0320956	52	103.116	24.4997	0.0869282	69	104.777	28.8162	0.0861478	53	104.219	23.7202	0.117983	55	NA	Mus musculus	Riken	ILMN_202592	ILMN_202592	A930016O22RIK	ri|A930016O22|PX00066I24|AK020867|1220		NA	NA	NA	AK020867
70392	198.285	38.7623	4.11674e-19	39	207.187	34.2455	7.19851e-18	31	231.432	83.2049	1.90281e-12	39	205.377	55.3535	1.46067e-14	38		189.472	31.4254	2.71774e-22	42	210.165	50.5201	2.89886e-18	43	164.759	39.5394	6.01812e-13	39	175.835	45.4051	5.11905e-14	42	207.681	54.8157	4.38646e-16	42	NA	Mus musculus	RefSeq	ILMN_214484	ILMN_214484	NFATC1	NM_198429.1	NM_198429.1	NA	18018	38348192	NM_198429.1
70400	97.9785	18.5554	0.320737	43	95.383	21.8007	0.715757	55	94.3279	19.4831	0.946436	53	98.8922	26.8308	0.419201	52		106.852	26.8388	0.00613897	51	93.0239	18.1773	0.977746	49	87.4341	14.963	0.999999	51	96.4709	21.9932	0.82943	56	93.649	21.1025	0.982017	46	NA	Mus musculus	Riken	ILMN_201817	ILMN_201817	2610104A14RIK	ri|2610104A14|ZX00061A19|AK011816|791		NA	NA	NA	AK011816
70402	93.1431	20.203	0.895973	54	91.5148	16.2761	0.995027	61	96.7086	17.7059	0.784566	49	94.7182	23.0766	0.818956	39		95.4955	18.7185	0.728049	52	92.5776	19.9893	0.978366	51	96.9858	21.94	0.764306	59	102.712	27.8642	0.183815	55	101.479	28.7254	0.407693	38	NA	Mus musculus	RefSeq	ILMN_197892	ILMN_312773	LOC433716	XR_031539.1	XR_031539.1	NA	NA	149252578	XR_031539.1
70403	109.397	23.8521	2.55077e-05	66	113.767	23.9369	1.42012e-06	56	105.641	29.951	0.0760492	40	107.165	30.0896	0.0204463	49		102.418	25.7372	0.056963	60	101.401	18.5554	0.119334	54	112.954	30.4867	0.00055357	57	106.646	28.278	0.0153872	72	114.024	34.7378	0.00683035	43	NA	Mus musculus	RefSeq	ILMN_192452	ILMN_253500	LOC634171	XM_908821.3	XM_908821.3	NA	634171	149266006	XM_908821.3
70408	101.498	22.4893	0.07111	48	91.1849	13.9303	0.996815	46	103.81	24.3507	0.0794533	47	100.529	23.7881	0.229	55		97.4456	18.7377	0.445403	51	103.55	26.6214	0.07451	57	98.9062	20.4959	0.523045	61	104.275	28.9182	0.119569	48	93.5586	18.7843	0.997071	62	NA	Mus musculus	RefSeq	ILMN_191797	ILMN_232966	DNM3OS	NR_002870.1	NR_002870.1	NA	NA	84872167	NR_002870.1
70411	97.5357	28.5927	0.42005	43	93.3589	26.7689	0.826538	47	102.482	26.1037	0.166969	46	101.5	30.9704	0.227364	48		84.5258	17.5172	0.999874	33	97.8799	23.81	0.563636	57	105.49	27.0959	0.0636549	43	97.5711	25.6462	0.674657	46	101.922	22.6372	0.325369	45	NA	Mus musculus	Riken	ILMN_203824	ILMN_203824	SNTG1	ri|A230066K05|PX00128P08|AK038832|2945		NA	NA	NA	AK038832
70414	379.655	141.548	2.53875e-15	39	410.622	106.838	2.96408e-22	42	435.433	128.772	4.85201e-24	50	427.868	97.3407	8.11575e-22	37		395.414	110.032	3.95915e-19	38	398.999	112.241	1.202e-22	46	487.355	142.573	7.18285e-24	48	470.077	156.941	1.09159e-19	44	488.879	126.835	1.98141e-22	41	NA	Mus musculus	MEEBO	ILMN_190184	ILMN_190184	5730601F06RIK	scl36170.1.1_65		NA	NA	51764774	XM_486197
70424	6898.08	1436.85	2.84766e-32	45	7768.91	1904.66	1.82313e-27	42	6679.57	1593.94	1.2941e-26	40	6414.5	1339.44	3.87621e-30	42		7506.57	2175.96	7.0147e-32	55	7225.21	1925.92	1.61951e-32	53	7208.3	1508.98	2.61171e-36	51	7422.57	1468.02	1.59399e-32	44	7225.2	1877.72	7.26073e-26	41	NA	Mus musculus	RefSeq	ILMN_201105	ILMN_234150	EG625917	XM_917009.3	XM_917009.3	NA	625917	149270748	XM_917009.3
70427	156.452	34.0331	8.97152e-12	33	141.983	28.1649	1.90592e-12	39	152.366	46.089	7.556e-08	33	156.925	44.5077	6.02727e-09	33		160.418	23.9256	2.73453e-13	26	158.173	46.3313	8.62787e-12	47	137.018	40.7551	2.56605e-05	27	159.637	41.9247	3.02772e-11	39	116.913	21.9212	1.64855e-05	39	NA	Mus musculus	MEEBO	ILMN_185923	ILMN_185923	EEF2K	scl32114.1_221		NA	NA	31560707	NM_007908
70431	753.261	223.632	9.05051e-21	39	682.116	207.962	1.69012e-23	46	657.289	231.202	1.57543e-25	57	723.075	240.51	4.24224e-31	66		847.997	228.956	1.0933e-32	58	716.358	206.385	1.25133e-29	56	581.686	183.044	2.23949e-27	57	642.056	160.283	2.04178e-33	58	617.851	174.18	1.84641e-28	54	NA	Mus musculus	MEEBO	ILMN_185646	ILMN_185646	5031439G07RIK	scl46882.12_63		NA	NA	51829847	XM_128281
70433	93.8081	21.7952	0.789605	39	95.2539	22.799	0.669751	31	93.7028	16.8289	0.933174	27	99.0162	26.061	0.410257	45		91.0246	21.028	0.967036	43	99.389	23.5103	0.398592	37	90.6946	15.6512	0.998097	34	94.5572	19.6346	0.915497	34	91.6193	17.9831	0.997304	37	NA	Mus musculus	RefSeq	ILMN_218785	ILMN_218785	4933436I01RIK	NM_025763.1	NM_025763.1	NA	66780	13385231	NM_025763.1
70435	98.0088	21.3201	0.37643	25	111.789	26.7703	0.00876309	22	108.877	26.7471	0.0114696	39	97.5057	13.7265	0.586949	24		107.714	27.6817	0.0126059	37	95.6302	15.2197	0.843088	32	100.367	22.9211	0.382533	28	107.222	27.9786	0.0445967	38	110.327	30.6258	0.0234219	40	NA	Mus musculus	RefSeq	ILMN_260959	ILMN_260959	GRAMD2	NM_001033498.1	NM_001033498.1	NA	546134	85702036	NM_001033498.1
70437	92.075	19.8323	0.906005	34	85.2454	19.0592	0.998809	29	96.64	24.5773	0.692567	36	86.3262	18.8702	0.999351	32		101.457	26.1485	0.157981	37	93.2348	21.4641	0.923443	37	87.6475	15.947	0.999513	27	95.699	18.5817	0.88268	39	99.8983	26.7775	0.547958	45	NA	Mus musculus	RefSeq	ILMN_201520	ILMN_201520	LCE1H	NM_026335.2	NM_026335.2	NA	67718	142367779	NM_026335.2
70438	343.815	85.5376	1.29713e-15	29	325.719	84.3989	4.74181e-20	40	355.488	97.49	3.54959e-24	50	357.325	80.8172	5.76075e-20	35		373.052	71.014	1.50257e-19	30	393.354	76.873	4.97372e-23	36	411.767	90.338	3.44383e-27	46	394.291	111.79	2.24821e-17	35	375.571	80.9364	5.60438e-18	30	NA	Mus musculus	RefSeq	ILMN_219325	ILMN_219325	DTNB	NM_007886.1	NM_007886.1	NA	13528	6681234	NM_007886.1
70441	183.945	47.3143	1.25557e-12	34	214.575	40.9116	2.10647e-22	43	178.535	44.3417	1.03609e-11	32	225.593	52.1187	5.73361e-16	34		217.071	40.8641	2.7802e-19	36	202.938	32.2737	2.40748e-16	28	218.849	59.7627	2.74179e-14	36	217.625	67.2631	1.56442e-10	29	183.49	62.6737	1.16462e-09	36	NA	Mus musculus	RefSeq	ILMN_241922	ILMN_241922	DOCK4	NM_172803.2	NM_172803.2	NA	238130	62543570	NM_172803.2
70445	93.6279	19.9947	0.847057	47	95.5126	18.6359	0.706677	43	101.742	26.1753	0.209287	50	103.532	24.4487	0.0851556	40		98.8226	22.9355	0.291753	53	96.7268	18.8306	0.733964	51	99.0125	28.4776	0.504906	58	90.0441	18.6334	0.998174	39	92.6651	18.4942	0.998887	59	NA	Mus musculus	RefSeq	ILMN_205662	ILMN_231248	HERC1	XM_985533.1	XM_985533.1	NA	235439	94387329	XM_985533.1
70446	113.159	21.1879	1.78415e-06	46	104.514	27.675	0.0290551	52	103.499	17.7537	0.0723476	31	105.981	17.5071	0.00241259	44		116.389	27.6387	7.26258e-05	37	107.717	19.3245	0.00288951	37	116.861	36.0625	0.000287142	55	107.596	26.9466	0.0224096	45	115.267	30.9937	0.00238463	39	NA	Mus musculus	RefSeq	ILMN_187381	ILMN_250917	BCL11B	NM_021399.2	NM_021399.2	NA	58208	120586998	NM_021399.2
70451	112.874	27.7426	0.000177925	44	98.6249	24.7309	0.352361	37	109.307	28.4514	0.0102467	42	98.4145	25.1439	0.471938	39		118.491	25.4751	1.7523e-06	41	108.494	24.7063	0.00740325	39	113.536	28.6286	0.000837506	44	116.953	31.6885	3.56535e-05	59	103.223	25.6313	0.23324	44	NA	Mus musculus	RefSeq	ILMN_232170	ILMN_232170	CTCFL	NM_001081387.1	NM_001081387.1	NA	664799	124487068	NM_001081387.1
70452	97.9149	20.6798	0.345309	43	103	22.629	0.068152	34	92.7598	21.8944	0.969886	50	99.3143	24.9319	0.373058	47		97.4203	24.3306	0.462802	46	100.424	29.0252	0.309369	51	99.9953	25.5512	0.402452	46	95.2897	18.2364	0.921214	43	100.233	25.186	0.515547	44	NA	Mus musculus	RefSeq	ILMN_193143	ILMN_238218	AKAP13	XM_907140.3	XM_907140.3	NA	75547	149257369	XM_907140.3
70458	92.798	15.679	0.915926	33	93.2776	23.3434	0.809545	30	95.2212	24.3861	0.784611	31	107.829	31.6802	0.0441141	33		93.1556	15.2066	0.91944	31	92.459	15.6323	0.985373	36	104.568	19.2749	0.0642706	30	94.8926	20.6632	0.891843	35	107.156	26.3746	0.0851436	30	NA	Mus musculus	RefSeq	ILMN_213895	ILMN_213895	BAIAP2L2	NM_177580.3	NM_177580.3	NA	207495	119637819	NM_177580.3
70463	149.228	31.4371	9.86636e-13	38	190.101	42.0587	8.8336e-13	29	155.237	45.3597	1.79071e-09	38	156.608	47.3797	3.11246e-11	47		170.729	39.8212	2.67634e-14	39	158.095	35.8647	8.56492e-12	35	154.725	50.9227	1.07225e-07	35	169.276	52.1986	9.05446e-10	36	147.954	40.6933	4.45576e-08	34	NA	Mus musculus	RefSeq	ILMN_210414	ILMN_210414	SIGLECH	NM_178706.3	NM_178706.3	NA	233274	142364787	NM_178706.3
70468	152.389	50.2019	1.47086e-06	28	155.625	40.6809	1.70876e-08	28	158.474	46.5647	1.48339e-09	37	117.554	23.9598	7.83887e-05	29		131.26	25.6525	1.76285e-09	35	136.69	34.9311	4.46936e-08	37	154.134	53.3626	2.15483e-07	36	156.335	47.2483	9.21042e-10	41	140.818	38.6736	1.15165e-07	37	NA	Mus musculus	RefSeq	ILMN_209683	ILMN_209683	MOSC2	NM_133684.2	NM_133684.2	NA	67247	31559986	NM_133684.2
70471	126.652	32.3825	7.35058e-05	24	112.369	28.4854	0.00137769	36	125.093	40.6226	0.000965037	28	109.356	31.7678	0.0292307	31		107.373	22.9763	0.0102303	30	114.131	28.6242	0.00111727	36	93.8299	16.862	0.909106	20	135.483	41.2286	1.60372e-05	31	123.171	41.1988	0.00398811	27	NA	Mus musculus	RefSeq	ILMN_217164	ILMN_217164	EPHB4	NM_010144.4	NM_010144.4	NA	13846	47087140	NM_010144.4
70474	535.429	140.187	6.40432e-15	26	632.382	164.885	2.76988e-15	26	632.273	188.784	3.06705e-19	37	669.801	147.386	3.4977e-23	36		620.783	79.6245	1.30385e-17	20	684.335	126.67	5.33927e-23	32	734.596	140.882	2.3951e-23	33	719.984	144.753	6.33482e-26	38	721.544	138.766	6.59305e-22	31	NA	Mus musculus	RefSeq	ILMN_212125	ILMN_212125	EPC1	NM_007935.1	NM_007935.1	NA	13831	6679654	NM_007935.1
70475	101.649	25.9231	0.0964338	47	93.7541	17.4783	0.886919	42	105.817	33.032	0.0696656	49	100.191	24.429	0.269046	54		96.2517	15.5661	0.647558	51	92.2619	21.3244	0.974928	49	101.283	23.0078	0.216049	67	106.896	29.2234	0.0519097	41	107.404	25.0293	0.0202743	56	NA	Mus musculus	Riken	ILMN_206533	ILMN_206533	D930046G03RIK	ri|D930046G03|PX00203E02|AK086699|2816		NA	NA	NA	AK086699
70484	91.4413	17.8009	0.968981	43	96.6058	22.4877	0.555468	46	100.656	20.9896	0.269867	45	104.685	27.9105	0.0869157	35		96.3808	21.0971	0.580698	38	94.2229	23.2424	0.840599	32	110.96	27.1282	0.00194057	48	96.9288	24.2943	0.701102	30	93.937	22.7101	0.943484	33	NA								NA	NA	NA
70491	86.3345	16.4696	0.999909	43	93.072	21.3534	0.894575	46	93.1226	21.7148	0.946572	41	94.8325	19.5718	0.872689	47		100.164	24.0798	0.21178	40	94.3954	19.2	0.901745	40	93.9289	18.2597	0.972346	49	88.6451	19.8646	0.999919	57	97.0427	19.5058	0.871257	45	NA	Mus musculus	MEEBO	ILMN_189417	ILMN_189417	1110049L02RIK	scl35811.1.467_45		NA	NA	NA
70494	102.523	21.3182	0.028654	50	109.906	31.2252	0.0176025	29	111.585	34.058	0.00692731	46	107.539	29.3911	0.0221959	42		112.604	32.5976	0.000832787	49	99.7649	25.9109	0.37591	36	112.669	33.4304	0.00229451	53	113.421	34.0191	0.00736157	38	101.969	27.3087	0.341581	50	NA	Mus musculus	Riken	ILMN_203245	ILMN_203245	RNF23	ri|E130103K13|PX00091J08|AK053507|1467		NA	NA	NA	AK053507
70497	746.991	154.619	4.05304e-30	45	1475.28	324.892	7.99489e-24	35	814.136	241.844	2.22144e-19	36	920.103	170.007	7.23742e-30	41		860.687	125.995	1.71737e-30	37	700.746	152.31	7.63062e-23	35	1272.59	249.933	2.56509e-27	38	1368.05	233.578	1.41917e-29	38	1088.06	199.98	1.02342e-21	29	NA	Mus musculus	RefSeq	ILMN_213212	ILMN_213212	RBMS3	NM_178660.2	NM_178660.2	NA	207181	31340984	NM_178660.2
70504	4672.68	949.244	6.56288e-32	44	4306.11	945.337	3.60352e-25	36	4617.11	898.965	1.62824e-30	41	3717.62	607.833	5.21847e-31	38		3888.12	1002.88	1.31167e-24	39	4428.5	674.373	1.49036e-30	36	4108.44	906.384	9.7407e-26	37	4491.28	772.265	2.73063e-30	38	5064.36	927.593	2.25323e-26	34	NA	Mus musculus	RefSeq	ILMN_212247	ILMN_212247	USE1	NM_025917.3	NM_025917.3	NA	67023	146134882	NM_025917.3
70519	731.89	136.134	8.5018e-24	33	666.392	159.325	1.2358e-30	51	767.017	171.155	2.47156e-26	41	629.635	110.023	5.84481e-25	34		621.374	133.805	1.48857e-24	38	788.578	116.765	3.68292e-37	46	836.293	115.886	2.44046e-26	31	721.018	141.466	1.1621e-23	34	803.241	143.261	7.04434e-26	35	NA	Mus musculus	RefSeq	ILMN_222021	ILMN_222021	BRMS1	NM_134155.1	NM_134155.1	NA	107392	19527391	NM_134155.1
70520	98.3838	25.7486	0.338318	39	103.025	31.3518	0.134627	35	100.54	20.9531	0.351132	20	99.8008	20.555	0.36009	20		99.5467	18.7892	0.259277	25	85.352	18.6384	0.99907	25	96.2063	22.2333	0.770018	34	91.9562	19.0816	0.963828	24	93.8551	21.4735	0.957123	34	NA								NA	NA	NA
70521	89.7899	15.5737	0.997475	45	88.5452	16.8247	0.998943	42	91.01	22.4431	0.986105	44	93.4942	20.267	0.961486	62		93.0805	18.4791	0.931807	49	85.2671	16.1592	0.999998	43	97.9209	23.3754	0.637642	53	93.5878	20.3387	0.976828	53	98.9126	24.3424	0.684438	64	NA	Mus musculus	MEEBO	ILMN_213509	ILMN_213509	4930510E17RIK	scl36952.2.1_326		NA	NA	51764865	XM_486221
70523	85.463	12.479	0.999988	31	97.0063	21.2768	0.506824	32	89.9235	19.4372	0.99368	34	103.025	20.0652	0.0761719	36		97.2611	20.7561	0.477999	42	89.7191	17.5551	0.999262	47	96.6002	23.9125	0.737539	39	97.8539	28.4031	0.629515	43	90.1629	11.7653	0.999981	31	NA	Mus musculus	RefSeq	ILMN_212772	ILMN_212772	SERPINB3B	NM_198680.1	NM_198680.1	NA	383548	38371729	NM_198680.1
70524	92.3046	15.7671	0.970034	49	91.0423	16.5203	0.990733	45	87.4026	19.1705	0.999915	48	89.0231	21.7608	0.987795	32		89.4904	19.38	0.993589	44	89.5057	19.1047	0.999236	52	96.2611	22.3057	0.777679	38	94.1737	19.9321	0.962193	50	93.9062	18.6386	0.988497	46	NA	Mus musculus	Riken	ILMN_202274	ILMN_202274	1700054O19RIK	ri|1700054O19|ZX00075G12|AK006789|870		NA	NA	NA	AK006789
70528	97.7672	24.5002	0.384618	42	102.86	22.61	0.0641566	37	96.2925	24.9207	0.748382	48	102.252	25.8716	0.153995	42		111.447	30.533	0.0031289	38	110.571	33.5263	0.00821344	47	103.074	25.5129	0.15412	43	108.491	27.4381	0.0123459	48	120.284	42.557	0.00508464	34	NA	Mus musculus	Riken	ILMN_202454	ILMN_202454	4930572L20RIK	ri|4930572L20|PX00036D09|AK016282|1442		NA	NA	NA	AK016282
70537	100.626	21.5349	0.0968625	51	101.223	22.0382	0.133107	36	108.126	31.1268	0.00690379	70	97.942	19.1879	0.525598	44		97.5371	18.1044	0.432219	47	93.9737	17.4398	0.94335	41	89.6623	17.3322	0.999724	47	97.313	20.6048	0.745688	48	97.7021	20.939	0.7995	44	NA	Mus musculus	RefSeq	ILMN_189141	ILMN_243715	EG545878	XM_620367.3	XM_620367.3	NA	545878	94378130	XM_620367.3
70538	105.199	26.7192	0.0126042	52	103.65	20.2192	0.0108475	53	110.589	27.3782	0.00121603	54	119.077	40.1173	0.00061055	44		104.39	21.298	0.0101658	49	107.846	28.5063	0.00534931	63	100.857	23.3314	0.288721	53	103.076	25.0228	0.182244	37	114.37	33.2207	0.00144536	55	NA	Mus musculus	RefSeq	ILMN_184139	ILMN_258963	BC030046	XM_147850.7	XM_147850.7	NA	277154	94397167	XM_147850.7
70541	96.3863	19.3464	0.531437	34	96.1069	20.9567	0.596904	29	98.1171	13.0932	0.609402	37	105.02	24.5841	0.0827086	26		95.6633	16.1754	0.698962	36	100.027	18.9598	0.32555	28	107.725	29.0916	0.0669022	27	111.596	29.9893	0.0135599	32	110.127	34.4184	0.0491679	36	NA	Mus musculus	RefSeq	ILMN_208666	ILMN_208666	PPP1R3A	NM_080464.2	NM_080464.2	NA	140491	144922614	NM_080464.2
70544	106.4	22.5988	0.00184904	50	90.4325	14.9247	0.998828	52	109.052	36.1979	0.045586	37	107.608	28.9384	0.0305333	35		86.984	15.6196	0.999912	41	104.692	27.5104	0.0523769	52	90.4062	19.5765	0.997012	43	93.8139	17.7722	0.973747	42	101.17	22.796	0.39852	56	NA	Mus musculus	RefSeq	ILMN_196592	ILMN_196592	GSTA1	NM_008181.1	NM_008181.1	NA	NA	7110610	NM_008181.1
70546	208.427	60.8792	3.02507e-12	33	144.149	38.5659	2.12659e-06	24	149.305	50.8134	0.000136722	20	157.082	44.322	8.82058e-09	32		144.481	36.3251	2.17141e-08	31	164.643	45.6889	2.5275e-10	35	120.171	23.9321	9.30025e-05	25	121.734	31.1049	0.000563852	26	126.786	30.8794	1.28573e-05	33	NA	Mus musculus	RefSeq	ILMN_196728	ILMN_196728	HIST1H2AG	NM_178186.2	NM_178186.2	NA	319167	67972648	NM_178186.2
70551	110.925	27.4523	0.00180962	36	116.851	32.9076	0.000291552	39	106.131	23.366	0.0524871	28	96.4111	16.4294	0.714214	30		106.802	24.5616	0.00432742	48	108.291	32.1569	0.0432416	33	106.481	33.9779	0.120652	30	97.7074	22.2584	0.637771	25	107.652	30.49	0.113279	27	NA								NA	NA	NA
70553	89.9479	16.0955	0.997029	48	90.156	19.116	0.987076	41	87.7193	15.5325	0.999999	56	85.5756	14.5999	0.999999	42		94.3461	24.5243	0.765729	43	95.5551	24.9117	0.784874	49	99.1705	23.4588	0.487187	46	95.2075	15.6998	0.954128	44	93.7699	18.0209	0.994918	53	NA	Mus musculus	MEEBO	ILMN_192224	ILMN_192224	4931420C21RIK	scl070965.1_29		NA	NA	NA
70554	104.858	19.9873	0.00466464	44	103.413	19.2012	0.0230938	39	104.212	23.7754	0.0510939	52	112.035	41.4294	0.00899897	53		85.3506	12.396	1	41	99.9807	21.7032	0.305042	49	99.8592	22.6057	0.404707	47	87.4341	15.7418	0.999966	36	102.353	25.1433	0.291101	50	NA	Mus musculus	RefSeq	ILMN_223143	ILMN_253346	A930021C24RIK	NM_029984.1	NM_029984.1	NA	77803	58037508	NM_029984.1
70563	98.7412	27.8114	0.300633	49	96.7639	23.5887	0.534983	46	90.694	16.4872	0.999522	52	99.2749	23.2966	0.356004	57		89.651	18.2695	0.998598	59	91.4397	22.4435	0.985716	53	94.9474	21.0617	0.93185	60	95.3017	22.0944	0.908961	56	99.9042	23.2101	0.563572	61	NA	Mus musculus	RefSeq	ILMN_201235	ILMN_201235	LOC384964	XM_357965.1	XM_357965.1	NA	NA	38090027	XM_357965.1
70564	104.238	19.2507	0.0166161	32	108.972	23.4656	0.00152066	39	100.527	22.418	0.318371	35	104.235	23.7932	0.121133	22		91.1425	19.2084	0.963946	36	92.525	16.3822	0.975895	33	88.698	15.4264	0.999824	35	85.4749	15.842	1	44	96.5607	23.475	0.825164	34	NA	Mus musculus	RefSeq	ILMN_211456	ILMN_211456	CD302	NM_025422.3	NM_025422.3	NA	66205	146135060	NM_025422.3
70575	110.485	33.6752	0.0161082	30	107.337	23.3165	0.0101572	31	105.126	20.3405	0.0643184	25	110.927	28.8764	0.00531345	37		101.991	19.4542	0.0888951	30	109.675	32.2801	0.0216229	36	136.39	44.1435	1.50139e-05	33	101.993	25.095	0.290757	27	106.851	22.1817	0.103973	20	NA	Mus musculus	RefSeq	ILMN_219259	ILMN_219259	MBNL1	NM_020007.3	NM_020007.3	NA	56758	118130522	NM_020007.3
70577	990.779	278.063	1.60882e-28	51	867.091	114.36	8.87744e-34	39	827.499	148.596	2.11855e-29	40	913.423	210.011	5.62772e-22	34		819.011	159.469	8.72555e-31	44	824.668	103.725	1.47971e-33	38	860.512	155.263	9.68956e-36	49	854.626	140.553	1.50593e-40	53	740.846	129.459	5.84366e-31	42	NA	Mus musculus	RefSeq	ILMN_211940	ILMN_211940	CXXC1	NM_028868.1	NM_028868.1	NA	74322	18390324	NM_028868.1
70592	90.1468	13.9735	0.985588	25	82.5211	14.0774	0.999863	19	94.1544	18.1183	0.856677	19	83.5427	16.5508	0.999994	34		89.052	21.4771	0.978691	32	91.057	13.779	0.992076	24	94.5702	20.6953	0.905142	38	83.4308	13.1014	1	30	92.7165	21.6427	0.961362	27	NA	Mus musculus	RefSeq	ILMN_212057	ILMN_230561	DUOX2	XM_988431.1	XM_988431.1	NA	214593	94368607	XM_988431.1
70593	91.2236	19.8579	0.933757	32	89.2526	18.3126	0.99778	49	97.963	26.6328	0.56909	38	96.7589	19.8346	0.673403	43		91.5828	20.1124	0.94978	38	101.094	24.338	0.243125	40	101.307	27.2532	0.277364	52	89.5656	18.9874	0.998416	38	98.8416	22.3276	0.671334	42	NA	Mus musculus	RefSeq	ILMN_209482	ILMN_246639	HYAL5	NM_028957.2	NM_028957.2	NA	74468	142368352	NM_028957.2
70594	152.356	27.4247	1.05996e-17	45	157.589	27.8727	2.7678e-20	49	151.103	36.8049	1.42576e-13	49	177.526	41.2159	3.01003e-18	49		163.833	33.6363	1.23523e-16	43	165.509	41.5492	3.59576e-13	41	163.199	41.5596	2.74078e-15	51	159.797	45.3016	2.84369e-14	56	155.938	40.5529	4.21994e-12	45	NA	Mus musculus	Riken	ILMN_206841	ILMN_206841	E330019C05RIK	ri|E330019C05|PX00211I08|AK087769|632		NA	NA	NA	AK087769
70598	111.886	30.6883	0.000269023	55	95.8495	24.2121	0.627273	42	117.257	31.0689	0.000119045	45	113.693	36.1997	0.00402501	42		107.339	30.6427	0.0169064	43	110.076	33.5323	0.0146546	42	109.951	27.6204	0.00783484	41	106.131	24.5803	0.0453549	39	114.081	30.8777	0.00528009	37	NA	Mus musculus	MEEBO	ILMN_195056	ILMN_195056	6720422M22RIK	scl099946.1_47		NA	NA	NA
70601	3659.99	730.171	3.9554e-32	44	191.739	48.1824	9.64494e-15	38	356.5	84.7616	2.2184e-25	47	309.766	74.1036	2.18277e-19	37		168.36	25.5012	1.28769e-18	36	2152.62	455.531	5.17004e-24	34	340.272	75.4904	1.65027e-21	38	1047.92	158.112	2.44869e-30	37	802.491	164.955	3.64183e-25	37	NA	Mus musculus	RefSeq	ILMN_216447	ILMN_216447	WFDC2	NM_026323.2	NM_026323.2	NA	67701	141802067	NM_026323.2
70603	254.184	61.5209	2.53942e-22	47	245.943	66.8594	3.81266e-19	45	240.156	66.2415	7.44166e-19	46	230.141	62.4084	7.9584e-20	49		218.185	51.5636	3.03755e-21	48	263.993	73.8057	3.23847e-23	55	237.293	66.5896	4.31638e-15	37	250.942	66.9729	2.08732e-21	50	197.294	59.5384	1.10594e-10	32	NA	Mus musculus	RefSeq	ILMN_211821	ILMN_241259	ALG3	NM_145939.1	NM_145939.1	NA	208624	22122364	NM_145939.1
70605	96.5287	19.3483	0.516492	44	106.913	22.3667	0.00505309	38	99.5707	22.8803	0.41495	34	99.3851	29.3341	0.398031	37		101.086	26.4394	0.144925	50	108.003	31.0636	0.0287636	40	99.8981	17.964	0.403359	28	96.0484	20.959	0.816951	35	89.369	14.2267	0.999918	31	NA	Mus musculus	RefSeq	ILMN_213153	ILMN_213153	IDUA	NM_008325.2	NM_008325.2	NA	15932	142382287	NM_008325.2
70608	403.546	113.659	5.32598e-20	40	368.97	96.0055	1.2886e-23	46	417.133	103.245	1.15422e-26	49	383.306	94.8997	9.99567e-32	60		471.694	78.8681	4.97609e-33	46	406.679	64.9622	5.13756e-33	46	328.846	66.6837	4.13835e-27	46	386.844	113.534	1.43824e-22	48	394.187	93.5172	5.1284e-27	49	NA	Mus musculus	RefSeq	ILMN_222066	ILMN_315729	LOC100040525	XR_031953.1	XR_031953.1	NA	NA	149268303	XR_031953.1
70609	94.4126	21.434	0.767866	50	90.5596	22.233	0.965899	41	98.5189	22.4535	0.523598	44	103.309	18.8076	0.0374533	44		100.694	29.3172	0.206681	45	103.622	14.2597	0.00836147	46	104.83	31.1242	0.105116	47	98.0394	25.6925	0.637008	52	92.9737	19.6916	0.989602	41	NA	Mus musculus	MEEBO	ILMN_220441	ILMN_220441	4921513D09RIK	scl31060.16.1_26	XM_133659.2	NA	NA	28480363	XM_133659.2
70612	96.5713	20.1936	0.509012	34	88.8296	21.7822	0.981337	33	110.939	34.9353	0.0125945	44	118.026	40.4339	0.00195635	39		104.54	27.9399	0.0456737	42	101.404	22.5267	0.238495	29	99.0138	22.8253	0.504929	40	106.431	29.0571	0.0777998	35	97.5199	20.852	0.778187	32	NA	Mus musculus	RefSeq	ILMN_184871	ILMN_251231	AKT2	NM_007434.2	NM_007434.2	NA	11652	27312021	NM_007434.2
70615	92.7849	19.7494	0.917703	52	89.154	14.1895	0.999735	45	89.0244	13.6445	0.999999	58	100.023	21.0772	0.279573	43		88.6873	16.9208	0.998558	41	92.6707	21.5301	0.953488	42	95.5358	23.0841	0.844056	45	98.8519	25.164	0.553163	58	92.3992	17.8333	0.997781	45	NA	Mus musculus	MEEBO	ILMN_194445	ILMN_194445	221973_54	221973_54		NA	NA	NA
70619	102.868	23.0662	0.0313361	50	99.7217	21.5783	0.204761	46	109.462	32.4549	0.00687475	59	112.299	33.0574	0.00194868	50		103.533	23.0196	0.0254855	51	110.977	29.7751	0.00166617	53	106.39	27.0214	0.0226701	57	110.885	30.0806	0.00207407	60	109.889	27.631	0.0129186	45	NA	Mus musculus	MEEBO	ILMN_193638	ILMN_193638	IGKV2-137_AJ231263_IG_KAPPA_VARIABLE_2-137_15	IGKV2-137_AJ231263_Ig_kappa_variable_2-137_15		NA	NA	NA
70630	1803.69	512.903	9.96587e-18	30	1846.06	339.225	9.17706e-29	38	1643.62	401.581	1.85035e-22	35	1424.49	249.217	2.2797e-20	26		1404.43	332.233	3.12389e-25	39	1795.31	318.377	7.77424e-25	32	1547.24	331.512	1.15548e-15	22	1825.81	324.878	2.8133e-26	34	1966.26	375.551	6.21014e-19	25	NA	Mus musculus	MEEBO	ILMN_219673	ILMN_219673	PGD	scl0110208.1_282	NM_025801.1	NA	NA	21313271	NM_025801.1
70632	94.9756	18.8587	0.729108	48	90.2173	13.7819	0.999309	47	99.6805	25.7266	0.405114	42	98.3776	27.7899	0.476765	43		99.9476	19.736	0.165303	46	94.6873	16.8231	0.936607	50	95.2684	18.6582	0.916819	48	98.1681	28.3133	0.614489	54	99.2314	24.4407	0.632105	52	NA	Mus musculus	RefSeq	ILMN_189265	ILMN_249512	GLIS3	NM_175459.5	NM_175459.5	NA	226075	142344155	NM_175459.5
70639	91.7048	21.7628	0.899367	33	93.9183	18.73	0.813662	29	89.3929	15.1741	0.996878	24	88.1724	20.1272	0.992815	28		95.6101	24.1757	0.639591	35	96.7675	26.3976	0.649949	40	84.3193	18.2776	0.999891	28	92.4709	16.8525	0.990609	37	103.57	30.9243	0.230495	52	NA	Mus musculus	RefSeq	ILMN_210322	ILMN_210322	GLCCI1	NM_178072.2	NM_178072.2	NA	170772	31342586	NM_178072.2
70646	124.831	28.8128	2.02612e-07	39	140.478	26.8039	1.23808e-12	39	122.045	35.7747	0.00298766	22	120.393	37.065	0.000211054	41		111.239	19.6854	0.000236943	30	150.606	40.2336	1.50529e-10	41	170.098	44.5829	3.43514e-10	31	128.692	32.5479	4.03981e-08	49	127.41	34.0609	1.65034e-05	36	NA	Mus musculus	RefSeq	ILMN_221576	ILMN_221576	MOXD1	NM_021509.3	NM_021509.3	NA	59012	32129276	NM_021509.3
70653	177.7	55.9442	1.41875e-14	52	168.986	56.6895	1.64834e-10	42	158.594	44.7887	8.59888e-12	45	173.875	65.2193	2.3287e-09	41		188.414	62.5922	6.43216e-13	45	159.271	48.8618	2.61333e-10	42	170.303	54.4412	4.38412e-11	43	177.269	62.0899	6.45404e-13	54	190.644	76.7666	2.21967e-12	56	NA	Mus musculus	RefSeq	ILMN_197356	ILMN_224468	LOC545472	XM_619824.4	XM_619824.4	NA	545472	149250050	XM_619824.4
70661	444.086	123.921	1.44539e-20	40	490.618	99.9939	3.11637e-17	26	426.29	89.0594	4.4768e-20	32	485.881	102.141	1.12348e-24	39		500.854	93.7449	1.9838e-21	31	502.997	121.939	3.02664e-24	42	461.569	68.7317	5.77296e-24	31	444.042	92.3355	1.76108e-18	29	376.578	90.0053	1.97634e-21	39	NA	Mus musculus	RefSeq	ILMN_256047	ILMN_256047	PCYT1B	NM_177546.2	NM_177546.2	NA	236899	46877072	NM_177546.2
70669	163.976	37.9388	3.85909e-13	37	191.503	34.5645	1.36727e-13	26	169.276	44.1946	1.72093e-10	32	165.144	49.5058	5.02918e-11	41		169.044	42.8407	8.77357e-13	38	175.326	41.314	9.8446e-13	34	190.968	48.2347	2.70827e-11	29	201.841	56.2388	6.81883e-10	26	166.888	49.2916	7.81405e-10	36	NA	Mus musculus	RefSeq	ILMN_222517	ILMN_222517	PCNX	NM_018814.3	NM_018814.3	NA	54604	93004082	NM_018814.3
70671	94.2067	22.0501	0.806623	62	90.331	15.0194	0.998808	51	100.285	19.7899	0.297429	46	100.569	24.5895	0.259511	43		95.4447	18.4103	0.71386	41	93.6755	21.6607	0.93063	48	97.7548	22.6334	0.673972	62	99.4544	22.2261	0.479617	52	98.0207	20.8153	0.781861	48	NA	Mus musculus	MEEBO	ILMN_222200	ILMN_222200	OLFR915	scl36018.1_153		NA	NA	22129278	NM_146785
70672	91.6321	17.6719	0.946257	34	91.8853	20.8813	0.911428	31	105.507	24.8407	0.0526853	37	96.6162	20.9115	0.674976	40		95.9333	17.1791	0.634526	27	100.981	25.3678	0.293263	29	102.046	32.0281	0.306709	30	102.269	23.6386	0.25963	27	89.1886	14.4919	0.999916	31	NA	Mus musculus	RefSeq	ILMN_209923	ILMN_209923	OLFR536	NM_146520.2	NM_146520.2	NA	258513	40254193	NM_146520.2
70673	94.0597	18.4752	0.858781	60	96.2286	27.0577	0.602326	70	103.354	28.2197	0.0935747	66	96.9792	22.0532	0.646968	53		101.28	22.3074	0.0844923	55	95.2724	18.4462	0.878275	49	100.77	22.5485	0.288083	55	95.5019	21.3692	0.91263	60	99.2717	20.2447	0.648514	49	NA	Mus musculus	RefSeq	ILMN_218905	ILMN_218905	CNTD1	NM_026562.1	NM_026562.1	NA	68107	21311934	NM_026562.1
70674	180.553	44.0404	1.14141e-13	36	145.727	36.5857	2.82436e-11	43	143.145	40.7691	4.04227e-10	49	127.604	27.1317	8.07281e-08	36		125.399	33.3665	3.60224e-07	46	180.733	44.3577	1.18659e-16	46	120.128	35.9363	0.000721021	35	129.831	34.649	4.13696e-07	43	134.199	36.0419	3.19699e-06	33	NA	Mus musculus	RefSeq	ILMN_210862	ILMN_210862	AGER	NM_007425.2	NM_007425.2	NA	11596	110225340	NM_007425.2
70678	93.6806	19.857	0.801523	33	95.969	19.291	0.627483	33	113.208	33.1843	0.00437528	40	100.031	27.0877	0.314516	48		100.302	23.2169	0.166019	50	109.107	29.7167	0.0150946	39	103.429	27.1633	0.157667	40	109.196	29.1199	0.00886795	52	109.451	24.5279	0.00795058	46	NA	Mus musculus	RefSeq	ILMN_199819	ILMN_224840	C7	XM_904680.3	XM_904680.3	NA	109828	149266316	XM_904680.3
70681	102.685	24.725	0.0821063	34	106.829	22.541	0.00916663	33	101.187	23.2397	0.267253	35	108.392	28.3645	0.0265304	31		106.893	29.0316	0.0207719	39	114.071	40.3792	0.0109261	38	100.586	27.3657	0.377236	32	98.4681	23.7101	0.590961	44	102.372	26.5033	0.329967	35	NA	Mus musculus	Riken	ILMN_203120	ILMN_203120	5830445I20RIK	ri|5830445I20|PX00039B10|AK030893|2676		NA	NA	NA	AK030893
70685	112.693	28.9722	0.00293992	29	102.236	14.2743	0.0266059	31	97.0024	23.8466	0.651944	30	103.043	20.8101	0.0828317	36		112.16	26.7379	0.000111654	50	102.099	21.1607	0.157129	34	91.1168	17.2913	0.988959	28	114.855	28.6463	0.00165768	34	93.4426	22.5378	0.972118	41	NA	Mus musculus	RefSeq	ILMN_208653	ILMN_208653	POR	NM_008898.1	NM_008898.1	NA	18984	6679420	NM_008898.1
70687	105.423	26.5826	0.0278268	36	90.1159	21.7648	0.974855	40	95.3007	23.6367	0.822905	42	102.659	27.062	0.105903	57		102.905	29.8423	0.0808242	53	90.626	16.8378	0.99705	40	113.193	28.6683	0.000944462	45	95.1373	21.6928	0.924892	58	105.589	25.7039	0.0499249	68	NA	Mus musculus	RefSeq	ILMN_196524	ILMN_321570	1190028D05RIK	XM_001474289.1	XM_001474289.1	NA	330767	149258753	XM_001474289.1
70692	97.991	21.9306	0.343627	44	96.124	21.0897	0.59299	28	95.8842	21.7314	0.759689	30	94.1992	16.7814	0.905811	33		105.076	31.5042	0.0713363	35	96.7801	20.645	0.6686	32	105.785	36.9267	0.1634	30	92.8176	18.2342	0.94867	23	99.7422	32.1286	0.552841	45	NA	Mus musculus	RefSeq	ILMN_208651	ILMN_208651	PROKR1	NM_021381.3	NM_021381.3	NA	58182	40254342	NM_021381.3
70703	121.375	25.6072	2.85842e-06	32	129.834	37.2552	0.000130636	24	131.734	43.2426	5.86574e-05	33	121.527	33.4145	0.000133058	34		135.573	39.4818	8.64037e-07	35	116.044	22.1469	2.54775e-06	43	107.857	27.4529	0.00844343	59	115.48	39.0283	0.0106548	34	108.375	24.9184	0.0506292	28	NA	Mus musculus	RefSeq	ILMN_209483	ILMN_209483	2410014A08RIK	NM_175403.2	NM_175403.2	NA	109154	31341805	NM_175403.2
70707	120.421	32.0445	2.09087e-06	49	114.488	26.0177	2.09854e-05	46	116.652	30.7683	0.00076357	35	118.897	32.3577	0.000166052	38		111.939	34.134	0.0044706	40	99.1598	26.2755	0.426806	40	112.793	35.2475	0.0126296	36	107.425	31.5439	0.0513115	42	103.248	25.3485	0.242395	39	NA	Mus musculus	RefSeq	ILMN_192498	ILMN_225443	TMTC4	NM_028651.2	NM_028651.2	NA	70551	142345158	NM_028651.2
70709	96.78	22.689	0.484955	44	86.6544	17.5038	0.999548	37	88.2455	13.5744	0.999985	38	99.0596	24.3743	0.388175	56		94.646	24.1691	0.748743	45	97.5958	25.9728	0.584014	49	94.4582	22.2334	0.937886	57	97.3684	20.8823	0.753438	56	97.6878	29.1288	0.748043	53	NA	Mus musculus	MEEBO	ILMN_220016	ILMN_220016	LOC384417	IGKV5-37_AJ235963_Ig_kappa_variable_5-37_4	XM_357635.1	NA	NA	38084364	XM_357635.1
70711	101.298	22.2035	0.115542	34	98.1195	17.7644	0.355627	40	109.939	29.0044	0.0354002	24	97.5658	24.0555	0.5514	31		112.016	21.8754	0.000178463	34	102.456	25.0216	0.152173	41	107.31	25.9857	0.0217709	43	111.076	26.8412	0.00465736	39	108.459	25.455	0.0412758	32	NA	Mus musculus	MEEBO	ILMN_222364	ILMN_222364	FSHPRH1	scl0102920.22_45	NM_145924.1	NA	NA	22122336	NM_145924.1
70717	95.9483	15.2192	0.597081	29	93.6116	19.8307	0.822123	29	88.582	16.4477	0.999933	46	92.4541	19.1913	0.959664	37		102.708	25.9437	0.0891557	40	97.2142	20.6793	0.645676	44	99.2042	24.8135	0.485125	41	85.5669	14.3306	0.999997	32	98.5764	25.0752	0.661297	34	NA	Mus musculus	RefSeq	ILMN_220519	ILMN_220519	CD96	NM_032465.1	NM_032465.1	NA	84544	14209685	NM_032465.1
70722	126.227	27.5709	5.55247e-06	26	102.944	22.8671	0.0968875	27	100.312	22.2724	0.319099	44	103.157	28.292	0.169261	30		101.902	20.3927	0.0581439	46	99.8727	18.3858	0.339193	27	112.037	26.0639	0.00096993	44	96.3376	17.5555	0.856195	41	101.075	28.4657	0.439238	40	NA	Mus musculus	RefSeq	ILMN_223014	ILMN_223014	KAL1	NM_007969.4	NM_007969.4	NA	14038	126366027	NM_007969.4
70730	90.8655	12.8033	0.987915	28	100.782	29.7809	0.261557	27	99.5906	22.7565	0.415134	32	97.219	19.7691	0.601792	32		104.282	22.4336	0.0373265	33	100.628	22.5623	0.274975	37	110.966	35.391	0.0273412	35	106.597	20.9397	0.030896	31	108.784	33.3577	0.110052	25	NA	Mus musculus	RefSeq	ILMN_208628	ILMN_208628	TMEM116	NM_029912.1	NM_029912.1	NA	77462	22296590	NM_029912.1
70731	1455.26	330.448	1.73947e-21	32	1322.21	223.661	3.34744e-28	36	1474.13	325.176	7.55065e-22	32	1453.43	338.881	3.0503e-24	37		1572.46	390.135	2.00209e-17	27	1388.43	209.39	3.97274e-25	30	1402.12	223.959	1.57801e-20	25	1261.72	233.719	1.3346e-34	47	1400.33	268.719	1.13608e-32	45	NA	Mus musculus	RefSeq	ILMN_214974	ILMN_214974	COPS5	NM_013715.1	NM_013715.1	NA	26754	7304970	NM_013715.1
70736	128.324	26.0917	2.03897e-09	39	128.011	25.692	6.22394e-08	32	120.492	26.7572	0.000128914	27	108.664	27.0419	0.00914827	40		134.11	38.8391	4.61436e-07	38	120.326	30.8557	4.66562e-05	38	113.286	28.5846	0.00227373	37	135.885	45.1098	9.2026e-06	37	118.65	24.872	0.000601338	25	NA	Mus musculus	RefSeq	ILMN_184937	ILMN_184937	RELT	NM_177073.5	NM_177073.5	NA	320100	146198796	NM_177073.5
70743	99.4205	28.5828	0.248267	50	91.7666	16.0567	0.982963	44	97.3573	22.2328	0.658479	45	99.8881	30.0975	0.33186	56		104.695	23.3016	0.0179643	44	97.2629	27.9328	0.592071	34	96.0971	21.1757	0.828454	47	98.7039	25.3401	0.569625	57	96.4789	22.9268	0.835828	34	NA	Mus musculus	Riken	ILMN_202392	ILMN_202392	4930548G14RIK	ri|4930548G14|PX00035E04|AK016069|1186		NA	NA	NA	AK016069
70746	2505.65	699.317	2.4538e-29	50	2678.98	553.676	2.04043e-22	31	2390.84	573.955	3.20511e-24	37	3303.65	851.782	3.73535e-22	35		3156.31	808.461	5.01508e-24	38	2556.74	455.841	1.7598e-26	34	2395.02	415.317	4.30352e-29	37	2198.27	521.036	4.31745e-28	43	2523.91	522.185	8.98024e-26	36	NA	Mus musculus	RefSeq	ILMN_214272	ILMN_214272	ABI2	NM_198127.1	NM_198127.1	NA	329165	37693504	NM_198127.1
70747	93.6735	20.7089	0.805994	37	85.8437	13.3974	0.99996	30	90.9609	19.197	0.982529	30	94.1984	23.5722	0.83791	36		86.4785	13.9259	0.998842	21	97.8854	19.2811	0.554294	28	81.0829	17.0261	0.999993	26	93.087	22.7971	0.941719	35	95.5566	22.6071	0.881685	32	NA	Mus musculus	RefSeq	ILMN_231787	ILMN_231787	POU4F1	NM_011143.3	NM_011143.3	NA	18996	88759355	NM_011143.3
70750	630.489	132.177	3.96856e-33	51	952.49	213.547	3.37089e-34	53	977.07	246.125	1.79176e-33	56	760.668	167.105	3.92672e-32	50		956.396	242.653	2.65631e-33	56	833.863	168.801	5.81914e-38	56	1067.34	248.056	1.77852e-35	56	1075.87	213.641	2.9523e-28	40	1056.39	164.654	8.60972e-44	55	NA	Mus musculus	RefSeq	ILMN_210117	ILMN_210117	2810410M20RIK	NM_024428.2	NM_024428.2	NA	66310	34328328	NM_024428.2
70753	2663.09	720.155	2.01948e-25	42	2647.86	607.356	3.00898e-26	39	2198.29	484.734	4.07586e-24	35	2505.43	580.745	9.00784e-25	37		2524.47	572.288	2.45052e-28	42	3193.21	474.166	2.56261e-28	33	2385.88	457.029	5.17163e-29	39	2202.79	371.976	4.47233e-24	30	2160.25	418.956	4.99496e-28	38	NA	Mus musculus	RefSeq	ILMN_213176	ILMN_213176	CTNNA1	NM_009818.1	NM_009818.1	NA	12385	6753293	NM_009818.1
70754	714.43	159.066	8.2416e-24	37	802.138	167.287	8.37941e-22	32	926.798	221.569	1.28055e-25	41	836.178	172.497	6.05358e-24	35		969.52	196.656	1.84597e-22	32	756.853	198.158	3.54283e-23	40	1117.66	242.49	2.10955e-22	33	935.721	184.183	1.85925e-25	36	683.478	168.744	8.65164e-24	40	NA	Mus musculus	RefSeq	ILMN_184137	ILMN_260609	HNT	NM_172290.3	NM_172290.3	NA	235106	118130034	NM_172290.3
70762	107.174	27.3158	0.00712728	44	142.75	36.8493	2.0142e-09	38	121.033	36.6533	0.000253618	39	112.452	26.1354	0.000183121	49		120.709	23.253	5.14404e-09	47	104.307	17.6853	0.0298568	34	123.144	33.0255	6.52795e-05	35	152.606	47.329	2.04855e-09	43	134.371	37.996	5.71135e-07	41	NA	Mus musculus	Riken	ILMN_206437	ILMN_206437	C230066H16RIK	ri|C230066H16|PX00175J01|AK082585|3985		NA	NA	NA	AK082585
70767	100.107	16.7455	0.112084	36	119.515	25.9134	1.06937e-05	33	129.604	27.7532	1.75108e-07	33	111.801	26.8366	0.00461325	30		111.2	22.6593	0.001375	28	122.319	38.8938	0.000448549	35	128.798	34.8326	0.000239582	23	192.578	81.2791	6.38801e-08	34	137.412	41.9601	4.02741e-07	43	NA	Mus musculus	RefSeq	ILMN_209148	ILMN_259627	GPR6	NM_199058.1	NM_199058.1	NA	140741	39979619	NM_199058.1
110010	103.124	24.7974	0.089299	28	88.5176	18.3649	0.995306	35	99.5865	23.5386	0.423592	28	109.782	34.8968	0.0414867	29		105.12	27.6089	0.0578222	31	113.037	31.4705	0.00731447	31	104.878	28.2062	0.142366	28	101.159	24.7045	0.351979	26	103.028	26.5333	0.314988	24	NA	Mus musculus	RefSeq	ILMN_212687	ILMN_212687	P2RX6	NM_011028.1	NM_011028.1	NA	18440	6754965	NM_011028.1
110014	92.798	20.0602	0.921623	56	95.0224	21.6802	0.712732	36	89.2626	15.7154	0.999944	49	96.1912	25.4188	0.712787	55		91.1476	21.0372	0.976365	52	94.7133	20.9381	0.889527	50	95.7045	20.0884	0.880387	51	91.5164	21.7154	0.996522	61	95.4279	23.8493	0.931581	53	NA	Mus musculus	Riken	ILMN_202359	ILMN_202359	4930473A02RIK	ri|4930473A02|PX00032I08|AK015562|1408		NA	NA	NA	AK015562
110019	308.486	70.9989	4.8002e-27	51	303.604	61.4605	3.77755e-32	56	418.752	98.4592	2.41425e-30	54	293.671	69.85	4.23401e-30	60		300.345	77.6321	4.92181e-29	61	398.227	76.3552	1.88713e-37	59	342.214	91.6501	1.34573e-26	55	349.11	77.4069	2.16159e-33	60	627.167	146.528	3.8178e-26	43	NA	Mus musculus	RefSeq	ILMN_220401	ILMN_252914	1700007K13RIK	NM_027040.1	NM_027040.1	NA	69327	110625741	NM_027040.1
110020	100.136	25.2197	0.19685	39	95.1147	22.0452	0.708559	39	96.9947	20.595	0.669427	28	90.6211	18.3948	0.992481	39		100.557	13.6935	0.0842552	31	96.4615	18.4636	0.703711	27	96.2865	19.0464	0.775919	28	97.0639	25.6914	0.697179	36	101.15	31.9286	0.44151	38	NA	Mus musculus	RefSeq	ILMN_228907	ILMN_228907	OLFR1328	NM_207570.1	NM_207570.1	NA	404333	46430597	NM_207570.1
110026	218.165	45.4088	3.68191e-28	58	227.351	61.4342	9.67364e-22	54	223.94	57.4406	6.96199e-22	53	253.014	80.0684	4.21954e-23	63		309.281	71.1878	4.96692e-28	53	220.205	47.0348	1.59766e-22	47	561.291	127.541	1.89655e-38	64	463.614	110.102	3.53874e-30	53	246.493	69.357	2.32963e-22	56	NA	Mus musculus	MEEBO	ILMN_185322	ILMN_185322	A930004K21RIK	scl18755.20_323		NA	NA	51036626	NM_172673
110037	99.2281	23.4601	0.237695	43	98.5503	24.0411	0.331247	51	96.2546	22.1603	0.782236	50	90.574	20.3486	0.987009	39		95.1249	21.6195	0.743572	53	97.2691	24.4112	0.629917	53	101.038	26.9855	0.29114	57	97.3247	16.8933	0.775469	43	94.4275	25.406	0.942416	47	NA	Mus musculus	Riken	ILMN_202155	ILMN_202155	3110009N10RIK	ri|3110009N10|ZX00070N22|AK014036|509		NA	NA	NA	AK014036
110039	175.261	49.0111	5.96834e-12	37	140.594	38.7149	3.26758e-09	42	153.858	50.2733	3.43677e-07	32	130.199	34.8633	0.000153184	22		130.354	25.2065	1.02991e-08	32	151.626	40.2065	7.15508e-10	37	122.863	25.9414	3.5458e-07	41	118.341	27.8696	7.78377e-05	38	141.79	43.146	5.73095e-07	37	NA	Mus musculus	RefSeq	ILMN_196734	ILMN_196734	HIST2H2AB	NM_178213.3	NM_178213.3	NA	621893	119433656	NM_178213.3
110040	84.1036	13.0952	1	53	93.8826	23.799	0.815689	46	87.3441	16.1205	0.999995	49	96.6113	24.0704	0.671057	50		97.4348	25.8364	0.463455	46	90.622	18.4919	0.998058	52	88.5073	18.4899	0.999954	55	98.9255	21.0365	0.550218	52	89.9129	16.5897	0.999959	47	NA	Mus musculus	RefSeq	ILMN_214898	ILMN_214898	MPA2L	NM_194336.1	NM_194336.1	NA	100702	34996502	NM_194336.1
110041	97.7364	22.0431	0.380047	39	97.377	22.2252	0.466008	39	102.985	27.0959	0.162959	40	96.4467	21.9886	0.690627	43		95.6113	27.4159	0.61644	31	96.0404	23.2411	0.731209	38	95.0717	20.3616	0.872455	35	93.2512	15.4785	0.979418	30	97.3928	29.9113	0.73179	39	NA	Mus musculus	RefSeq	ILMN_213395	ILMN_213395	OLFR1138	NM_146639.1	NM_146639.1	NA	258632	33239169	NM_146639.1
110044	103.54	28.9082	0.0443883	53	108.122	26.5788	0.00250707	50	100.832	22.3876	0.223358	66	94.2555	17.6167	0.934606	49		102.119	23.6156	0.079932	45	95.5444	16.8973	0.877375	49	109.156	24.8463	0.00356097	48	112.994	40.7123	0.0154603	44	103.733	23.6597	0.191184	39	NA	Mus musculus	RefSeq	ILMN_191718	ILMN_244810	FAT1	NM_001081286.1	NM_001081286.1	NA	14107	124486854	NM_001081286.1
110047	111.827	36.1485	0.0108985	33	100.399	23.6507	0.24881	24	105.07	24.5638	0.0737682	33	94.0005	13.467	0.921997	23		103.236	23.0992	0.0933502	26	105.512	29.2805	0.0796546	35	94.2177	25.7054	0.848528	31	106.961	29.9755	0.072783	34	100.576	27.2911	0.48411	32	NA	Mus musculus	RefSeq	ILMN_219062	ILMN_219062	OLFR107	NM_146511.1	NM_146511.1	NA	258504	33239257	NM_146511.1
110048	179.568	48.8707	4.19646e-14	42	160.113	47.4898	1.41344e-10	40	130.909	32.0414	1.51752e-06	32	161.097	46.7846	8.27151e-10	36		147.486	35.1955	3.53133e-12	43	186.777	55.5003	6.07286e-15	48	152.323	40.6456	9.11235e-12	46	143.542	44.9861	3.66646e-07	37	140.64	37.9763	4.41704e-06	27	NA	Mus musculus	MEEBO	ILMN_215175	ILMN_215175	FBN1	scl18732.66_476		NA	NA	6679758	NM_007993
110050	98.4548	18.2767	0.233841	55	105.586	20.8129	0.00221058	53	105.39	20.996	0.0173682	47	108.203	25.9954	0.00290577	55		107.96	25.1362	0.000775742	59	111.612	29.9536	0.000521613	61	110.576	28.1754	0.00103751	62	111.418	35.8553	0.00528112	61	107.41	25.3687	0.0366128	44	NA	Mus musculus	RefSeq	ILMN_222970	ILMN_323194	4930451G09RIK	XR_035207.1	XR_035207.1	NA	NA	149267722	XR_035207.1
110056	102.636	23.0625	0.118541	22	103.365	17.315	0.0302336	29	100.242	22.8415	0.356782	31	96.5914	23.1679	0.653479	36		110.614	29.4143	0.012197	27	98.1111	22.8191	0.528376	35	97.6403	24.5123	0.616926	27	96.9563	19.7194	0.765226	38	110.869	28.6692	0.0140431	39	NA	Mus musculus	RefSeq	ILMN_213665	ILMN_232871	OLFR47	NM_146370.1	NM_146370.1	NA	18346	22203776	NM_146370.1
110059	142.126	32.5921	8.16903e-13	47	152.805	32.5806	9.55604e-09	24	160.051	45.3814	3.0873e-11	42	170.714	60.5578	6.84368e-09	37		173.149	41.5275	2.02397e-17	49	153.863	48.4891	1.61411e-07	32	142.806	37.1844	1.09689e-09	42	158.004	44.963	1.32826e-12	50	159.779	60.4756	2.18172e-06	32	NA	Mus musculus	RefSeq	ILMN_220766	ILMN_220766	CEP57	NM_026665.2	NM_026665.2	NA	74360	31980864	NM_026665.2
110064	270.813	54.6018	1.74672e-21	38	196.229	46.759	4.4282e-10	23	180.5	51.8983	9.50349e-12	37	264.091	70.4441	1.1213e-14	32		243.822	60.723	3.0434e-16	35	296.082	67.3008	2.70843e-16	30	165.912	36.1115	1.11934e-11	31	146.577	29.0825	1.10979e-12	39	147.55	36.0574	5.69509e-10	38	NA	Mus musculus	RefSeq	ILMN_225516	ILMN_225516	SLA	NM_009192.2	NM_009192.2	NA	20491	71067131	NM_009192.2
110070	105.21	24.1126	0.00773411	50	97.5207	14.1859	0.424231	37	112.317	29.2697	0.00161628	45	101.482	19.07	0.0932149	58		108.162	21.0196	0.000194532	52	97.6981	19.4467	0.585862	38	117.961	39.9826	0.000642033	52	107.149	26.0855	0.014926	55	116.581	30.5045	0.000301988	48	NA	Mus musculus	Riken	ILMN_204302	ILMN_204302	A830097B02RIK	ri|A830097B02|PX00156P13|AK044167|2388		NA	NA	NA	AK044167
110072	93.4052	20.927	0.842307	43	88.3556	15.2132	0.998569	32	93.6686	24.469	0.877735	33	101.579	20.6611	0.148861	40		91.5869	16.7211	0.956107	29	96.8906	19.8345	0.668542	34	106.244	31.672	0.0676817	45	91.3647	21.5183	0.992457	47	94.8154	16.7082	0.974797	37	NA	Mus musculus	RefSeq	ILMN_189931	ILMN_189931	ZFP59	NM_011762.3	NM_011762.3	NA	22717	124269714	NM_011762.3
110075	95.3159	24.6941	0.631113	39	82.9756	14.4969	0.999958	24	96.3122	26.3656	0.686632	29	90.1664	15.2024	0.998286	36		89.7686	22.8575	0.964467	34	89.5619	19.0612	0.995114	35	96.881	27.0773	0.6813	35	100.544	30.6126	0.41242	30	91.6851	20.5004	0.995555	42	NA	Mus musculus	RefSeq	ILMN_210055	ILMN_210055	MYC	NM_010849.4	NM_010849.4	NA	17869	100913213	NM_010849.4
110079	119.649	26.8514	3.00521e-07	46	117.562	28.7391	2.71754e-06	51	105.963	22.8078	0.017382	47	117.116	33.401	0.000135558	48		102.206	23.2247	0.0687603	47	105.355	28.7933	0.0451404	51	90.9213	20.1025	0.997777	54	98.9137	22.3039	0.547451	49	97.1178	23.5245	0.841256	53	NA	Mus musculus	RefSeq	ILMN_188947	ILMN_245439	CD44	NM_001039150.1	NM_001039150.1	NA	12505	85540465	NM_001039150.1
110088	93.5108	18.4367	0.870028	45	107.656	24.8261	0.00269134	47	95.3607	21.6866	0.850327	46	103.031	25.9506	0.0744839	60		102.537	23.4467	0.0630314	45	98.682	29.3279	0.474254	42	103.296	34.9842	0.213124	44	94.1607	20.2292	0.934203	37	93.0249	27.4727	0.965015	48	NA	Mus musculus	RefSeq	ILMN_195613	ILMN_221515	TANC2	NM_181071.3	NM_181071.3	NA	77097	124378025	NM_181071.3
110091	789.421	200.873	1.64183e-35	61	853.818	233.786	1.00611e-37	68	883.875	160.514	1.09337e-35	49	791.571	217.011	1.26017e-32	59		881.936	226.471	5.43222e-39	67	914.954	207.295	6.60457e-37	58	955.871	189.359	8.21883e-37	53	1036.65	232.793	4.39621e-28	43	1029.24	164.907	4.70881e-40	51	NA	Mus musculus	RefSeq	ILMN_209196	ILMN_209008	D11WSU99E	NM_138598.5	NM_138598.5	NA	28081	149588666	NM_138598.5
110092	19916.5	4928.9	1.06571e-23	36	19715.7	5480.85	1.83445e-21	35	19590.4	4436.31	2.82857e-28	41	17816.1	4786.1	2.20722e-18	29		19543.9	4471.56	1.41238e-19	28	18385.5	3260.75	2.9096e-26	33	18978	4181.98	2.20512e-27	39	20989.1	3538.88	3.59636e-26	32	19213.2	3624.43	1.74217e-22	29	NA	Mus musculus	RefSeq	ILMN_243605	ILMN_243605	GM1821	NR_002875.1	NR_002875.1	NA	NA	84872169	NR_002875.1
110095	104.326	21.6924	0.0312464	30	102.082	21.1457	0.0537814	48	102.704	26.5846	0.154968	47	91.4797	18.7513	0.988287	44		108.686	27.2035	0.00128639	55	108.089	27.9378	0.00885828	50	99.0773	22.6102	0.498071	35	115.983	34.1165	0.000904482	46	104.164	17.485	0.0795672	44	NA	Mus musculus	Riken	ILMN_205572	ILMN_205572	A330043C08RIK	ri|A330043C08|PX00131F05|AK039440|776		NA	NA	NA	AK039440
110100	100.146	27.1027	0.206948	41	100.234	22.1506	0.195529	37	103.675	25.8552	0.139688	33	105.188	25.6639	0.0592034	34		104.614	17.9431	0.0283179	23	108.974	26.1709	0.0227289	27	94.7915	15.8105	0.934371	33	112.226	38.8607	0.0196857	41	104.488	10.2118	0.0215518	28	NA	Mus musculus	RefSeq	ILMN_209889	ILMN_209889	PPBP	NM_023785.2	NM_023785.2	NA	57349	141802684	NM_023785.2
110110	99.7963	15.2003	0.0887126	44	112.594	24.1952	0.000506994	32	120.763	35.595	0.00024906	38	114.048	22.6039	6.55784e-05	37		105.51	27.0659	0.0440698	32	104.824	26.7369	0.0759913	37	104.293	20.8388	0.0936152	29	101.4	22.2087	0.266707	44	109.133	23.7852	0.0158006	37	NA	Mus musculus	RefSeq	ILMN_210128	ILMN_210128	CDH23	NM_023370.2	NM_023370.2	NA	22295	124517679	NM_023370.2
110112	151.054	40.851	4.16933e-08	29	101.034	27.0986	0.193177	36	94.516	20.3997	0.917625	47	101.199	15.9808	0.142972	32		102.556	27.7034	0.109569	40	91.8999	18.7667	0.978662	37	91.2761	16.1548	0.99814	41	109.908	34.3186	0.0340828	37	95.3871	20.9969	0.93889	44	NA	Mus musculus	RefSeq	ILMN_211411	ILMN_211411	CCL2	NM_011333.3	NM_011333.3	NA	20296	141803162	NM_011333.3
110113	96.7227	24.0545	0.490267	66	114.788	33.8082	0.000140639	55	99.4965	22.0841	0.404449	48	105.696	25.724	0.01765	54		102.195	19.7026	0.0445201	45	105.636	27.3485	0.0349241	49	117.452	29.4977	1.19898e-05	55	114.676	30.4426	0.000516551	48	104.378	24.6089	0.130891	49	NA	Mus musculus	RefSeq	ILMN_186120	ILMN_246890	RTN4	NM_024226.3	NM_024226.3	NA	68585	142374254	NM_024226.3
110121	7795.9	2155.27	6.92093e-25	41	6032.95	1304.9	3.54246e-28	40	5934.2	1083.66	3.18041e-24	31	7491.73	1302.87	1.18009e-25	32		6303.05	1248.18	6.52541e-29	39	6714.1	1199.07	1.49133e-27	35	5336.98	949.645	4.19418e-38	49	5183.13	1148.26	4.34975e-25	36	5690.4	1251.51	3.25691e-29	42	NA	Mus musculus	RefSeq	ILMN_213612	ILMN_213612	CTSB	NM_007798.2	NM_007798.2	NA	13030	118131153	NM_007798.2
110131	97.0409	18.3779	0.436049	58	89.2831	17.0676	0.998296	46	104.032	26.255	0.0716379	54	101.733	25.4413	0.151469	54		105.753	21.2102	0.00886608	37	97.5656	20.3883	0.61892	57	104.846	26.4729	0.0705026	47	112.801	32.0394	0.00806139	36	98.4023	22.8479	0.706485	40	NA	Mus musculus	Riken	ILMN_206481	ILMN_206481	D430021F02RIK	ri|D430021F02|PX00194C19|AK084981|2241		NA	NA	NA	AK084981
110132	120.822	37.0734	0.000522109	31	112.242	28.5596	0.0122179	21	105.209	17.7374	0.031809	28	116.346	35.2287	0.00319728	32		122.621	30.3341	6.88139e-06	36	124.875	39.1048	0.000356801	31	117.035	41.8594	0.0257465	23	120.191	36.0295	0.000312428	41	130.524	41.8209	0.00141289	22	NA	Mus musculus	RefSeq	ILMN_196583	ILMN_196583	GATS	NM_030719.3	NM_030719.3	NA	80909	65301482	NM_030719.3
110136	88.8173	14.3935	0.998361	34	87.0528	20.2027	0.992923	28	97.6575	29.5262	0.587184	38	101.575	33.3339	0.281512	32		106.178	32.2342	0.0451864	38	95.9715	23.6383	0.736358	39	90.9278	22.9021	0.97982	36	89.0412	16.604	0.999565	35	105.498	31.9949	0.168698	37	NA	Mus musculus	RefSeq	ILMN_219502	ILMN_219502	OLFR410	NM_146707.1	NM_146707.1	NA	258702	22129426	NM_146707.1
110138	383.452	105.853	3.47172e-18	36	377.369	76.4699	9.68116e-15	23	372.268	101.99	1.63693e-18	37	391.984	68.383	5.83545e-26	38		352.328	61.2788	1.43153e-23	35	371.569	83.4968	5.46549e-17	29	373.289	100.95	1.79443e-14	28	372.602	66.2859	1.07159e-24	37	406.522	98.5124	5.59376e-18	32	NA	Mus musculus	RefSeq	ILMN_223679	ILMN_223679	CHIC2	NM_028850.1	NM_028850.1	NA	74277	13386357	NM_028850.1
110139	100.528	23.0516	0.130108	46	104.24	24.0414	0.0457711	34	92.4819	25.209	0.941697	42	97.7426	19.2727	0.544045	31		91.7165	20.3998	0.955834	44	93.0511	13.353	0.965715	23	95.3651	21.0498	0.831662	31	105.471	34.0565	0.112658	46	84.9218	13.5457	1	30	NA	Mus musculus	RefSeq	ILMN_209403	ILMN_209403	SALL4	NM_175303.3	NM_175303.3	NA	99377	117553630	NM_175303.3
110142	92.6854	19.7932	0.939852	62	85.1734	16.9992	0.999942	38	96.2707	28.102	0.731695	51	93.1067	18.3878	0.974944	54		108.796	31.9531	0.00332991	59	90.9634	18.887	0.998101	59	85.8549	12.5294	1	51	94.8576	19.7906	0.942026	51	96.3696	22.9136	0.884258	48	NA	Mus musculus	RefSeq	ILMN_206806	ILMN_243346	FNDC8	NM_030224.1	NM_030224.1	NA	78919	113931163	NM_030224.1
110148	108.675	25.3173	0.0115241	26	96.9705	21.4877	0.509973	29	97.9986	20.3124	0.587174	39	104.794	22.0453	0.0316984	40		102.09	20.218	0.0652597	39	110.316	30.4906	0.0145805	34	108.508	26.6705	0.0189939	37	116.336	45.9413	0.0140356	38	103.444	24.5801	0.215038	41	NA	Mus musculus	RefSeq	ILMN_221540	ILMN_221540	MORC2B	NM_177719.2	NM_177719.2	NA	240069	31343218	NM_177719.2
110152	102.749	22.5823	0.0368814	46	100.955	24.1623	0.126056	52	105.055	26.6725	0.0515662	49	101.935	25.1306	0.129007	57		106.801	26.3048	0.00448139	54	104.458	28.2063	0.0451176	64	101.95	19.8728	0.136519	58	113.054	34.2714	0.001333	61	103.233	20.8853	0.185401	44	NA	Mus musculus	Riken	ILMN_204769	ILMN_204769	B930062B16RIK	ri|B930062B16|PX00164P13|AK047433|1736		NA	NA	NA	AK047433
110154	192.877	53.86	1.54501e-13	38	261.582	71.2225	1.73966e-16	37	204.638	57.7685	6.35862e-11	29	258.961	62.2685	2.66513e-15	31		214.534	61.2741	2.23631e-12	32	237.72	62.023	6.29596e-15	34	217.7	67.4285	2.77396e-14	41	210.959	59.0342	2.86839e-16	44	184.795	58.3685	8.48169e-11	37	NA	Mus musculus	RefSeq	ILMN_188488	ILMN_255740	RCOR1	NM_198023.2	NM_198023.2	NA	217864	118130783	NM_198023.2
110162	609.013	90.5115	2.79151e-33	42	533.367	150.267	4.12603e-20	38	590.602	181.696	1.95433e-21	43	676.576	144.453	2.1432e-22	34		555.526	149.295	2.22643e-19	35	629.132	121.331	1.51622e-27	40	619.615	97.1931	1.63058e-37	49	613.872	124.377	1.44487e-21	32	635.949	175.915	2.12997e-25	47	NA	Mus musculus	RefSeq	ILMN_184898	ILMN_247095	UBAP1	NM_023305.3	NM_023305.3	NA	67123	145966827	NM_023305.3
110167	94.2565	21.8668	0.758827	42	96.0419	25.9106	0.590844	34	94.5739	18.7488	0.900083	35	98.3192	22.3226	0.47787	43		93.07	18.7002	0.831343	21	90.3319	18.7447	0.994076	38	109.281	36.3366	0.037827	42	94.3012	20.5336	0.952297	49	101.973	29.8664	0.356958	48	NA	Mus musculus	RefSeq	ILMN_260551	ILMN_213148	CLDN19	NM_153105.6	NM_153105.6	NA	242653	146149140	NM_153105.6
110170	95.9575	23.354	0.584196	52	92.1875	18.2676	0.974683	56	91.2738	15.3393	0.999126	47	101.18	22.6069	0.196496	41		98.3263	24.313	0.348082	59	104.085	34.3426	0.109937	56	100.388	24.221	0.349907	50	99.8144	21.558	0.427126	59	99.9283	25.8006	0.547209	46	NA	Mus musculus	RefSeq	ILMN_223519	ILMN_223519	BC037703	NM_172295.2	NM_172295.2	NA	242125	31982049	NM_172295.2
110176	86.5925	18.8775	0.999745	49	90.5261	21.5096	0.977516	46	93.1969	21.9116	0.944898	42	91.5556	19.6454	0.984998	45		94.8022	18.2668	0.806553	49	91.6658	18.5134	0.993734	51	96.5387	19.0402	0.842885	59	96.3221	22.2013	0.820722	48	90.8341	20.1146	0.998499	44	NA	Mus musculus	Riken	ILMN_205869	ILMN_205869	C130046N05RIK	ri|C130046N05|PX00169H16|AK048290|2925		NA	NA	NA	AK048290
110180	83.0421	11.4353	1	37	95.424	18.4003	0.714973	41	87.1279	12.3414	0.999977	27	99.1344	28.0694	0.397706	53		92.5213	16.9472	0.916977	28	84.6829	12.9665	0.999999	30	104.719	33.9424	0.124495	49	98.5877	20.8865	0.587358	43	101.364	26.9095	0.425594	27	NA	Mus musculus	RefSeq	ILMN_209833	ILMN_241190	ERC1	NM_053204.2	NM_053204.2	NA	111173	120300970	NM_053204.2
110181	581.634	111.49	9.12905e-29	42	839.639	132.282	5.49369e-24	30	699.96	170.041	1.40337e-19	32	660.537	136.47	8.7383e-23	34		874.534	162.474	6.48917e-27	37	646.008	119.022	1.97226e-32	46	746.823	167.564	2.38325e-24	38	849.713	166.775	2.40251e-31	45	580.285	151.038	2.28465e-20	36	NA	Mus musculus	RefSeq	ILMN_219167	ILMN_219167	1200003C05RIK	NM_024205.1	NM_024205.1	NA	104771	21312773	NM_024205.1
110189	166.343	38.922	2.27208e-17	50	206.98	50.5798	4.5571e-16	38	182.832	53.0709	1.5586e-16	54	160.02	42.2302	3.24635e-12	42		187.407	36.4577	1.85781e-20	44	179.416	57.6077	2.27404e-14	53	189.64	42.9926	5.74957e-25	63	217.659	49.745	8.3375e-20	44	201.435	62.0634	1.4772e-13	42	NA	Mus musculus	RefSeq	ILMN_185032	ILMN_256133	ELAC1	NM_053255.3	NM_053255.3	NA	114615	111074536	NM_053255.3
110192	480.157	162.531	1.07802e-14	32	456.032	140.75	1.76752e-20	43	589.38	172.162	1.07549e-24	48	469.283	171.309	6.0866e-18	43		391.694	87.4219	4.3722e-20	34	360.736	84.2196	4.29437e-20	36	481.736	141.099	2.89715e-17	34	443.72	179.876	1.10795e-11	30	489.755	136.494	1.79316e-15	29	NA	Mus musculus	RefSeq	ILMN_230872	ILMN_230872	PKIG	NM_001039391.1	NM_001039391.1	NA	18769	86476073	NM_001039391.1
110195	94.0264	22.2218	0.807266	55	92.2363	19.8042	0.945559	45	96.5683	21.2669	0.773727	56	99.1469	29.169	0.399354	54		97.1879	24.4925	0.487899	51	97.1842	24.9009	0.632928	50	90.9115	15.7408	0.999596	48	91.0282	16.1263	0.999813	55	95.8606	23.9305	0.912389	53	NA	Mus musculus	Riken	ILMN_204022	ILMN_204022	UBCE7IP3-PENDING	ri|A630082H19|PX00148C01|AK042325|1536		NA	NA	NA	AK042325
110196	115.708	23.7517	1.4081e-05	36	108.989	24.1683	0.000838224	46	103.728	19.6555	0.0512469	43	102.883	23.8793	0.0969461	44		106.959	23.2088	0.00395511	43	113.13	31.3397	0.0010438	48	121.825	34.4528	1.7752e-06	60	125.12	35.0194	4.59041e-06	46	111.27	20.2728	0.000460622	44	NA	Mus musculus	MEEBO	ILMN_223599	ILMN_223599	5330414O08RIK	scl32313.5_285	NM_183270.1	NA	NA	34304059	NM_183270.1
110201	94.4098	21.7502	0.737928	39	89.5093	19.378	0.99342	44	99.3082	20.7019	0.430176	39	94.0157	20.9848	0.907019	47		97.5893	21.0329	0.428948	56	110.234	39.6697	0.0232112	47	99.01	26.3977	0.505434	55	94.569	22.023	0.916514	43	97.0678	26.0757	0.800625	45	NA	Mus musculus	MEEBO	ILMN_215907	ILMN_215907	E030007A22	scl44796.3_420		NA	NA	51829606	XM_488680
110202	94.7028	23.0901	0.689405	35	85.4386	13.3607	0.999967	29	91.0215	19.776	0.973209	27	89.696	19.2292	0.992305	34		91.4254	19.4171	0.928878	27	93.3291	27.0997	0.880392	41	94.0919	23.8093	0.855741	27	91.0229	16.9434	0.996636	35	91.2209	26.2138	0.975131	34	NA	Mus musculus	RefSeq	ILMN_215465	ILMN_245928	CLCA6	NM_207208.3	NM_207208.3	NA	99663	110556624	NM_207208.3
110204	96.2603	20.7445	0.543272	34	88.3895	16.9166	0.99906	42	90.649	19.8308	0.993571	41	92.2487	20.9682	0.953805	38		88.3526	17.2145	0.998951	42	85.9574	14.9655	0.999994	37	108.019	36.9146	0.0496847	48	89.6424	19.9796	0.996773	36	96.6344	19.766	0.889449	43	NA	Mus musculus	RefSeq	ILMN_238816	ILMN_238816	TAS2R116	NM_053212.1	NM_053212.1	NA	112408	70778748	NM_053212.1
110209	92.5276	20.9984	0.876494	36	98.219	16.5603	0.324192	44	97.9829	25.505	0.57811	47	88.2945	15.3847	0.999899	41		98.2289	20.8842	0.348564	51	91.7231	21.2943	0.97916	45	92.4795	16.2958	0.995552	46	98.6291	25.7142	0.56784	44	90.6778	19.874	0.999075	46	NA	Mus musculus	MEEBO	ILMN_192188	ILMN_192188	ZBTB10	scl0229055.1_167	NM_177660.2	NA	NA	31343574	NM_177660.2
110215	109.854	24.002	4.29919e-05	59	102.939	17.0661	0.0107266	48	110.679	24.045	0.000377422	52	107.914	27.851	0.00722716	52		98.2089	15.9946	0.295736	59	97.4547	23.4027	0.61141	51	110.637	29.7195	0.00381013	51	108.944	25.0441	0.00713667	44	113.203	33.0975	0.00213922	59	NA	Mus musculus	MEEBO	ILMN_191645	ILMN_191645	9626962_211_RC	9626962_211_rc		NA	NA	NA
110220	216.224	44.5446	4.60241e-18	36	209.924	37.0366	6.19378e-26	48	201.508	48.2698	1.23454e-11	27	196.197	44.1229	6.08287e-18	42		183.658	34.7793	1.70506e-17	37	205.596	49.3083	2.66015e-20	49	218.698	43.9984	1.63556e-21	43	205.329	47.336	4.65079e-18	42	179.459	46.1786	4.16383e-12	35	NA	Mus musculus	RefSeq	ILMN_220886	ILMN_244538	PHLPP	XM_129968.4	XM_129968.4	NA	98432	94363843	XM_129968.4
110221	92.5007	21.3016	0.910313	49	96.8413	22.2983	0.526459	42	96.7096	19.7616	0.776953	57	95.5927	25.2238	0.770309	55		91.6053	20.6197	0.963897	48	98.9769	23.2686	0.434518	43	99.1024	28.8003	0.495457	57	100.385	27.625	0.380703	60	95.8147	21.3306	0.931595	50	NA								NA	NA	NA
110224	119.833	30.5272	7.98594e-05	32	107.872	23.5962	0.00727137	32	97.1278	22.0923	0.672343	39	107.963	25.4974	0.0144734	35		106.906	31.2523	0.0686661	24	99.833	26.9943	0.380256	33	102.496	23.4368	0.189285	37	104.509	26.2069	0.146696	29	122.511	42.2802	0.00501801	28	NA	Mus musculus	RefSeq	ILMN_209859	ILMN_209859	BC089491	NM_175033.3	NM_175033.3	NA	280621	111159468	NM_175033.3
110228	125.441	33.1434	9.75521e-07	41	97.3418	18.58	0.460913	46	86.6808	20.4053	0.999741	41	101.695	31.7318	0.238068	41		87.8757	18.9062	0.997298	37	114.25	31.5074	0.00142934	40	102.09	24.685	0.21548	42	105.197	20.3372	0.047674	35	91.7776	18.2859	0.996495	37	NA	Mus musculus	RefSeq	ILMN_188176	ILMN_258414	ATAD4	NM_146026.1	NM_146026.1	NA	217138	22122504	NM_146026.1
110239	92.152	16.2688	0.971711	50	97.6146	26.3798	0.449184	39	95.0102	23.0133	0.833228	37	103.679	28.0753	0.0959324	45		95.743	20.2871	0.671749	46	105.773	29.0593	0.07104	35	90.0384	24.5953	0.976755	32	91.2906	16.3653	0.994642	31	102.072	24.5508	0.334972	39	NA	Mus musculus	RefSeq	ILMN_187447	ILMN_250811	MYOT	NM_001033621.3	NM_001033621.3	NA	58916	146198800	NM_001033621.3
110240	118.355	28.0068	1.40387e-05	38	121.809	34.4529	6.35647e-05	36	115.425	25.931	9.14697e-05	41	115.023	38.5193	0.0140572	28		121.912	28.4213	2.71316e-07	45	117.577	23.2481	4.80081e-05	30	122.964	28.1309	1.08697e-06	42	114.628	26.2206	0.00053854	37	113.108	31.7408	0.00333077	50	NA	Mus musculus	RefSeq	ILMN_209014	ILMN_209014	QPRT	NM_133686.1	NM_133686.1	NA	67375	19526851	NM_133686.1
110241	85.6491	18.2762	0.99966	38	92.0288	20.0299	0.959244	50	92.3428	24.5913	0.960517	48	94.7382	22.2912	0.87195	57		94.9419	21.4784	0.766307	54	93.8271	22.4272	0.932938	56	94.9379	25.5383	0.854641	44	94.5363	25.9198	0.916147	58	97.3845	29.2353	0.744872	42	NA	Mus musculus	RefSeq	ILMN_201114	ILMN_318436	4930448N21RIK	XM_001474568.1	XM_001474568.1	NA	384817	149258716	XM_001474568.1
110242	203.315	59.3748	2.82215e-20	59	192.29	57.3099	4.07363e-14	43	202.516	51.2161	3.81563e-15	38	186.221	64.353	5.84753e-14	53		153.029	31.853	5.96391e-14	40	188.583	57.6791	1.40217e-13	44	186.944	47.6327	1.40872e-15	43	241.741	68.5123	2.53373e-17	43	240.388	71.3615	1.36414e-19	52	NA	Mus musculus	MEEBO	ILMN_190357	ILMN_190357	4933404K08RIK	scl12335.4.1_245		NA	NA	NA
110243	95.5417	27.2829	0.61672	54	86.1835	15.9104	0.999993	50	102.795	33.9018	0.207207	47	92.51	18.7928	0.971608	43		91.3839	19.8715	0.980008	54	94.2188	25.5288	0.886399	56	98.8454	25.3628	0.526059	61	95.3494	21.3477	0.891614	46	94.5621	22.707	0.958753	48	NA	Mus musculus	MEEBO	ILMN_193456	ILMN_193456	HIST1H4B	scl44205.2.1_2		NA	NA	30061404	NM_178193
110246	110.286	30.2751	0.00528158	36	95.3795	25.5667	0.64012	30	98.6477	24.309	0.507218	37	91.0129	20.1373	0.979369	36		97.432	18.9373	0.454557	39	103.116	29.727	0.180299	34	107.384	26.7067	0.0522111	29	97.7107	17.8883	0.68719	31	97.9895	22.4394	0.750501	41	NA								NA	NA	NA
110253	111.455	27.7146	0.000423177	45	105.704	23.4517	0.0101371	43	117.611	19.6761	4.40115e-06	31	114.625	36.3445	0.00241643	43		114.45	29.9355	3.58385e-05	55	111.433	30.4581	0.0028469	46	106.186	24.9988	0.045781	37	114.874	30.8497	0.000459307	49	127.909	44.27	1.48522e-05	54	NA	Mus musculus	MEEBO	ILMN_218330	ILMN_218330	A730089K16RIK	scl0320411.1_266	NM_177156.2	NA	NA	31342932	NM_177156.2
110255	145.047	17.8255	4.5633e-13	25	142.002	21.5366	5.1458e-17	42	152.725	48.902	1.3318e-07	34	157.315	44.0566	3.62644e-11	42		176.766	33.5367	4.95448e-16	35	154.078	36.7068	3.3952e-09	29	142.312	30.8202	5.82159e-11	39	154.978	43.6565	2.80002e-09	36	147.785	46.9055	4.06772e-09	48	NA	Mus musculus	RefSeq	ILMN_215595	ILMN_215595	PUS7L	NM_172437.2	NM_172437.2	NA	78895	142378714	NM_172437.2
110259	250.594	57.7405	5.69988e-18	36	274.292	58.1253	2.6049e-20	37	296.7	80.5648	1.83379e-19	42	240.643	50.0762	6.55912e-17	32		258.78	52.6864	6.41277e-21	38	272.44	76.941	2.06838e-15	35	291.216	60.5386	3.06236e-18	32	244.18	55.7185	3.4761e-17	35	284.96	56.3612	6.46545e-16	27	NA	Mus musculus	RefSeq	ILMN_218044	ILMN_218044	CDC7	NM_009863.2	NM_009863.2	NA	12545	126032302	NM_009863.2
110270	184.961	43.3919	1.14855e-12	31	192.871	52.0946	1.36729e-12	34	183.207	58.8581	3.46281e-14	51	199.563	60.8871	9.86525e-10	28		166.605	35.5204	5.3555e-14	36	199.56	40.7521	1.72247e-20	44	192.355	42.1093	1.66686e-17	41	198.886	58.4001	8.96981e-15	44	153.661	47.9431	6.92005e-11	52	NA	Mus musculus	RefSeq	ILMN_185104	ILMN_185104	ZC3H3	NM_172121.1	NM_172121.1	NA	223642	26006470	NM_172121.1
110273	94.0534	24.1715	0.783172	54	105.807	23.6743	0.00747652	47	110.296	32.4657	0.00861358	48	96.1103	24.4966	0.728022	55		100.593	21.7237	0.127181	51	97.1143	17.7816	0.695878	52	109.561	25.3676	0.00118957	59	106.094	37.0779	0.100523	50	96.8763	19.9661	0.862998	40	NA	Mus musculus	RefSeq	ILMN_200290	ILMN_200290	LOC386146	XM_359092.1	XM_359092.1	NA	NA	38081232	XM_359092.1
110274	99.2971	26.5285	0.260819	42	99.4286	23.3866	0.251356	45	84.6921	16.2473	0.999994	35	97.5412	22.0429	0.574336	50		100.817	19.2636	0.11395	40	103.331	25.188	0.100089	44	98.7223	20.895	0.541263	42	106.174	27.5917	0.0592373	41	100.39	27.5155	0.499285	39	NA	Mus musculus	RefSeq	ILMN_212096	ILMN_212096	P2RX1	NM_008771.2	NM_008771.2	NA	18436	31560658	NM_008771.2
110278	94.6131	19.6188	0.762071	48	103.643	21.5356	0.0210627	47	115.541	39.279	0.00178979	51	102.187	21.5976	0.0998489	48		98.3227	21.2476	0.333642	55	93.8727	18.361	0.966712	58	104.433	22.0491	0.0382534	55	105.89	17.9257	0.00498778	53	108.9	29.2827	0.0133966	61	NA	Mus musculus	Riken	ILMN_206296	ILMN_206296	C130053D24RIK	ri|C130053D24|PX00170G18|AK081622|1830		NA	NA	NA	AK081622
110279	238.173	45.9339	2.76632e-15	27	276.155	67.6776	2.79153e-13	26	221.275	53.6894	1.01881e-14	33	249.379	68.0722	1.52416e-17	41		244.543	48.0538	7.95394e-18	32	230.055	44.5094	2.24393e-16	30	240.523	60.9193	4.21963e-14	31	208.97	49.2181	1.84578e-12	28	228.511	68.9812	4.84314e-12	32	NA	Mus musculus	RefSeq	ILMN_190062	ILMN_190062	TRP53	NM_011640.2	NM_011640.2	NA	22059	148747261	NM_011640.2
110280	381.54	100.486	1.14239e-22	44	421.096	95.0875	3.07305e-25	43	418.818	92.7418	7.69092e-20	33	409.076	76.0446	6.09145e-24	36		424.265	104.025	1.18798e-18	33	393.3	101.398	3.59714e-17	32	382.497	80.9036	3.60387e-21	35	446.35	116.552	1.99091e-14	26	507.656	140.319	4.17086e-20	38	NA	Mus musculus	RefSeq	ILMN_212219	ILMN_222016	POLR2D	NM_027002.3	NM_027002.3	NA	69241	146141112	NM_027002.3
110286	96.4932	21.4836	0.518062	39	111.544	31.8296	0.00842255	31	106.501	33.002	0.0584645	46	97.6856	25.4471	0.548746	50		95.0323	19.6578	0.755979	45	98.4648	18.4322	0.488901	45	100.636	22.5419	0.315213	48	97.481	23.5522	0.713035	54	96.2258	16.3869	0.953625	46	NA	Mus musculus	RefSeq	ILMN_199727	ILMN_199727	LOC383874	XM_357305.1	XM_357305.1	NA	NA	38076599	XM_357305.1
110289	95.0011	20.9919	0.709299	50	102.538	21.4313	0.0275524	59	103.611	29.2321	0.123769	49	101.23	21.8049	0.199822	36		94.255	18.1184	0.864605	51	99.6352	20.2188	0.313266	63	97.6641	24.4871	0.674739	64	115.645	38.6609	0.00115981	57	99.3472	21.5837	0.644032	60	NA	Mus musculus	MEEBO	ILMN_193705	ILMN_193705	MKIAA1090	scl0004163.1_467		NA	NA	37360237	AK129287
110291	86.1573	21.94	0.994495	32	87.1757	16.1018	0.998458	28	90.6496	20.9563	0.986531	36	86.9403	18.8924	0.999751	41		109.239	33.0009	0.0245674	31	85.2252	16.7885	0.999985	37	91.0023	18.1624	0.99282	34	85.9623	13.5119	1	36	90.8711	20.0096	0.999048	48	NA								NA	NA	NA
110292	92.7945	16.9554	0.928109	43	89.5346	15.4396	0.99813	40	96.464	24.2732	0.712279	37	94.9392	26.8915	0.762285	37		94.233	23.0773	0.804055	49	92.6778	18.9985	0.987641	59	93.8289	20.6625	0.960022	50	91.4469	14.3026	0.999137	38	99.3848	23.874	0.600858	38	NA	Mus musculus	RefSeq	ILMN_224860	ILMN_224860	WFDC15B	NM_138685.2	NM_138685.2	NA	192201	113930763	NM_138685.2
110296	91.9007	18.2925	0.95376	44	96.0687	22.3422	0.603824	35	95.8441	18.3344	0.826652	37	87.7414	14.2182	0.999995	46		93.3358	20.7532	0.886301	46	96.0406	24.8042	0.725905	41	95.2164	24.3998	0.837157	40	96.0826	22.5107	0.813749	40	95.9511	21.4702	0.922278	49	NA	Mus musculus	MEEBO	ILMN_189369	ILMN_189369	MOGAT1	scl17761.14_501		NA	NA	18426804	NM_026713
110300	91.1993	20.6884	0.96567	50	86.0289	18.2971	0.999799	41	88.8194	20.5738	0.999398	51	93.2988	23.3018	0.938241	57		93.7949	19.3713	0.863825	43	86.4539	14.2415	0.999977	32	87.2984	17.8734	0.999996	56	90.9432	16.9403	0.999333	48	94.1234	19.0629	0.989676	53	NA	Mus musculus	RefSeq	ILMN_190521	ILMN_242601	2310002D06RIK	XM_899399.2	XM_899399.2	NA	69522	94392983	XM_899399.2
110301	120.031	31.2634	7.27873e-06	43	115.201	33.3404	0.000930977	38	113.39	29.4325	0.00138114	41	103.653	25.0241	0.130996	27		106.569	24.3975	0.0100355	39	116.313	29.2323	0.000329595	37	100.976	22.8182	0.288115	45	110.814	30.0612	0.0190224	32	104.556	25.2287	0.186265	30	NA	Mus musculus	RefSeq	ILMN_256709	ILMN_256709	CHST14	NM_028117.2	NM_028117.2	NA	72136	31980714	NM_028117.2
110307	91.3209	17.3515	0.922446	23	87.6705	16.3151	0.999375	37	89.6219	21.5877	0.991922	36	90.8798	16.4839	0.995391	39		97.2918	27.228	0.481549	37	87.8669	14.1956	0.999864	31	86.0577	13.449	0.999999	37	89.9824	15.2419	0.998856	30	106.521	29.4443	0.103469	38	NA								NA	NA	NA
110309	88.46	21.0488	0.986171	35	90.4838	19.0286	0.98828	46	104.108	25.8415	0.0575042	59	94.0139	21.1759	0.934223	62		90.4756	18.1125	0.990724	45	92.0126	25.7667	0.95337	48	100.659	27.7781	0.334141	56	94.2605	19.7461	0.981642	70	106.725	36.3361	0.107	52	NA	Mus musculus	RefSeq	ILMN_201483	ILMN_201483	LOC385241	XM_358141.1	XM_358141.1	NA	NA	38094097	XM_358141.1
110315	87.6002	16.3869	0.999299	39	87.334	13.1215	0.999967	37	85.485	16.8939	0.999996	42	93.0866	23.8243	0.925263	48		93.1054	22.309	0.893167	50	86.6106	14.8997	0.999996	42	92.7983	24.4677	0.958522	48	83.5686	11.7776	1	41	96.7648	21.8715	0.887106	55	NA	Mus musculus	MEEBO	ILMN_222188	ILMN_222188	C230029M16	scl37452.4.1_330		NA	NA	51765910	XM_488580
110324	148.944	49.2023	2.504e-09	46	128.102	31.4831	3.01803e-08	44	151.84	46.4056	5.03482e-09	40	141.904	41.6766	5.04448e-11	57		161.445	56.0412	1.27655e-09	43	158.28	53.9802	5.65825e-10	47	183.302	56.3625	6.75589e-11	36	158.295	48.8335	9.03681e-10	41	161.908	64.7255	6.43624e-09	51	NA	Mus musculus	RefSeq	ILMN_187518	ILMN_246342	LOC674611	XM_980150.1	XM_980150.1	NA	674611	94388323	XM_980150.1
110326	222.402	74.9569	1.09188e-10	31	201.896	65.1017	7.61469e-13	40	202.981	56.2726	2.46879e-13	36	206.386	48.1662	9.67645e-14	31		231.575	44.9722	1.49312e-21	40	198.399	45.223	1.45534e-13	31	211.124	66.0487	5.28763e-12	35	177.682	53.0174	4.87888e-11	37	200.479	68.6388	7.13045e-10	33	NA	Mus musculus	RefSeq	ILMN_209562	ILMN_209562	2310010M24RIK	NM_027990.3	NM_027990.3	NA	71897	146141198	NM_027990.3
110327	98.8822	20.8579	0.243509	43	108.899	23.4216	0.00294967	34	109.899	32.2579	0.0275823	33	108.732	35.0239	0.0604275	28		114.091	35.4668	0.0017116	42	107.104	20.7228	0.0108118	33	107.187	22.9932	0.0192128	37	103.092	26.4784	0.1946	37	108.362	23.7313	0.0187626	41	NA	Mus musculus	MEEBO	ILMN_211239	ILMN_211239	HSPB2	scl35873.2.103_19	NM_024441.1	NA	NA	13324713	NM_024441.1
110328	311.201	89.9771	1.71673e-16	36	427.44	114.888	1.84231e-20	39	274.384	77.3613	1.16374e-18	43	271.663	83.7989	3.21522e-13	32		448.403	111.903	2.42004e-23	42	296.981	59.5672	3.12217e-23	40	301.052	79.7703	3.64908e-18	38	395.412	134.697	1.30528e-16	39	250.085	88.9886	8.43021e-13	38	NA	Mus musculus	MEEBO	ILMN_211422	ILMN_211422	EIF3S8	scl056347.10_39		NA	NA	22203754	NM_146200
110332	203.298	55.3083	5.73556e-20	54	206.009	61.0313	3.75936e-20	59	177.28	48.7856	1.2917e-19	64	215.631	76.5615	3.93532e-14	47		197.657	54.2826	1.32206e-17	49	164.325	38.4141	7.89255e-12	34	200.23	76.8781	2.24427e-15	62	181.155	61.8776	1.82495e-15	62	206.836	66.3357	2.28705e-13	42	NA	Mus musculus	RefSeq	ILMN_219723	ILMN_219723	PHF10	NM_024250.3	NM_024250.3	NA	72057	32129262	NM_024250.3
110333	127.063	36.2562	3.14924e-06	39	110.504	29.5131	0.00442745	37	115.217	34.3576	0.00135014	44	119.432	33.7594	9.8619e-05	42		117.805	35.5017	0.000212601	43	103.799	23.7296	0.0736524	42	126.125	40.4474	1.73165e-05	47	110.933	21.9781	0.00178458	35	117.776	28.6383	0.000220211	40	NA	Mus musculus	MEEBO	ILMN_214779	ILMN_214779	2310039L15RIK	scl38526.3.1_60	XM_290098.1	NA	NA	28503864	XM_290098.1
110338	321.836	79.5142	3.34188e-21	41	273.088	78.0451	1.44105e-16	38	258.993	70.0395	9.54132e-15	33	311.558	77.1522	1.29218e-15	30		319.22	77.1916	6.75935e-24	46	323.079	64.9568	7.18698e-20	33	267.112	64.3756	2.01312e-15	31	229.091	50.1909	4.09098e-17	35	263.196	79.2484	1.33934e-18	47	NA	Mus musculus	RefSeq	ILMN_214521	ILMN_214521	RAD50	NM_009012.1	NM_009012.1	NA	19360	6679608	NM_009012.1
110347	288.2	78.385	8.65691e-23	50	423.361	100.089	1.19962e-19	34	336.237	103.175	5.27839e-14	31	362.9	77.5177	6.5104e-17	28		523.688	119.095	3.33619e-23	38	338.5	79.3349	3.05223e-22	41	715.755	129.078	6.83651e-27	37	813.289	225.51	8.62617e-20	35	451.387	78.4188	3.07123e-21	30	NA	Mus musculus	MEEBO	ILMN_195193	ILMN_195193	PCDH20	scl45254.2_166		NA	NA	32129230	NM_178685
110348	139.609	33.5746	2.60928e-09	36	177.969	40.5126	2.26749e-16	42	156.146	39.1496	2.03381e-09	31	150.962	43.9042	6.27473e-09	37		160.779	33.9705	3.94336e-19	53	140.181	37.449	2.55794e-09	43	175.248	45.8301	5.94457e-13	39	187.545	50.6249	1.80973e-14	42	174.618	63.4016	3.58397e-11	50	NA	Mus musculus	MEEBO	ILMN_210031	ILMN_210031	BPNT1	scl000932.1_92	NM_011794.2	NA	NA	39652625	NM_011794.2
110349	178.339	26.8305	2.83124e-19	35	238.605	68.0406	1.57817e-12	30	203.94	58.5301	1.29461e-13	38	234.979	64.08	5.70768e-17	41		240.407	47.7617	4.79826e-17	31	198.099	37.2257	1.19859e-16	33	190.198	37.6144	7.9225e-19	41	206.987	63.6366	4.54912e-14	42	188.178	48.7152	1.00551e-11	32	NA	Mus musculus	RefSeq	ILMN_222123	ILMN_222123	SUHW2	NM_177475.2	NM_177475.2	NA	64453	31343456	NM_177475.2
110358	3866.19	982.028	1.1714e-26	42	2438.38	520.121	2.30828e-35	51	2946.09	651.828	1.04298e-36	54	2452.26	595.037	3.0467e-30	47		2462.41	613.402	1.41763e-31	50	3512.57	722.035	9.20118e-38	53	2715.08	623.314	7.05584e-27	40	2639.76	605.954	2.96072e-33	50	3486.77	861.885	7.59345e-37	58	NA	Mus musculus	RefSeq	ILMN_196736	ILMN_310163	EG667728	XR_035278.1	XR_035278.1	NA	NA	149264137	XR_035278.1
110360	110.879	24.6437	0.00052247	38	114.945	27.4438	1.02222e-05	52	118.406	36.5045	0.000146716	52	120.349	27.7748	3.05709e-07	51		107.805	25.7757	0.00297966	48	111.523	23.4382	0.000161811	48	123.023	29.6961	9.95048e-06	37	108.612	17.8915	0.00106424	40	134.054	36.7184	7.44538e-11	68	NA	Mus musculus	MEEBO	ILMN_195595	ILMN_195595	SCL0001651.1_229	scl0001651.1_229	AK002569.1	NA	NA	12832645	AK002569.1
110364	112.906	28.8406	0.00140408	33	109.787	24.4291	0.00204827	35	94.9642	22.8763	0.861502	45	93.5531	26.5784	0.79102	23		100.56	27.3343	0.213099	40	97.1804	20.193	0.635134	34	99.7292	22.21	0.427718	37	113.071	30.9031	0.00694558	34	104.65	38.5983	0.26185	34	NA	Mus musculus	RefSeq	ILMN_227555	ILMN_227555	EG665646	NR_002884.2	NR_002884.2	NA	NA	90652791	NR_002884.2
110367	93.3629	19.9497	0.894428	59	93.6254	16.2877	0.908199	41	99.7553	15.6777	0.345403	37	95.6891	20.0351	0.807774	52		94.9456	22.8696	0.723451	41	97.4953	22.0237	0.58986	32	94.2274	18.8796	0.935685	37	105.44	28.7692	0.0579756	56	115.648	39.5368	0.00889752	41	NA	Mus musculus	Riken	ILMN_206982	ILMN_206982	5031411O12RIK	ri|5031411O12|PX00642D23|AK077241|1986		NA	NA	NA	AK077241
110368	86.0272	15.7682	0.999907	38	91.1218	17.3539	0.991539	52	89.5131	17.7729	0.999814	54	104.467	28.8358	0.0653379	49		96.6649	20.1157	0.551285	39	95.4814	21.4626	0.83768	54	93.8882	20.5294	0.964968	54	92.1287	18.5373	0.997246	56	90.5079	16.9963	0.999736	42	NA	Mus musculus	RefSeq	ILMN_205995	ILMN_259228	PTPN3	NM_011207.1	NM_011207.1	NA	545622	114326174	NM_011207.1
110369	92.5526	18.996	0.928961	48	83.5661	18.7335	1	59	92.7003	18.8765	0.976027	41	86.0702	20.5172	0.999769	42		87.8349	19.2753	0.997301	38	95.1457	24.7747	0.822589	51	93.8121	20.4018	0.9608	49	85.8742	14.4806	1	48	98.1877	17.7722	0.810927	52	NA	Mus musculus	MEEBO	ILMN_214307	ILMN_214307	OSBPL8	scl00237542.2_258	NM_175489.2	NA	NA	31342012	NM_175489.2
110372	98.8238	23.4356	0.266359	46	95.0722	18.5365	0.765628	46	108.717	29.9303	0.0193429	41	95.3812	22.4747	0.756117	33		100.015	24.0205	0.201146	48	103.278	23.8407	0.098383	41	99.9936	23.7463	0.400006	42	103.354	27.7938	0.174883	42	105.249	25.3265	0.154937	29	NA	Mus musculus	MEEBO	ILMN_186888	ILMN_186888	COL9A1	scl18118.39_260		NA	NA	31982451	NM_007740
110373	91.9684	23.4216	0.850143	28	95.7225	23.9215	0.609747	25	94.1949	19.8425	0.915807	38	97.3086	17.533	0.614029	39		88.2573	16.8668	0.992413	25	93.8568	23.8338	0.865593	35	91.2216	21.7558	0.983659	38	97.3339	25.0397	0.66445	30	111.683	31.6241	0.0279451	31	NA	Mus musculus	RefSeq	ILMN_247528	ILMN_247528	4930538K18RIK	NM_029198.1	NM_029198.1	NA	75180	58037398	NM_029198.1
110376	87.4464	16.1506	0.999927	52	90.4425	16.6262	0.995532	47	95.4229	20.5581	0.877882	54	98.7837	24.5131	0.427808	47		93.2385	20.8999	0.904539	52	94.7275	22.7261	0.874376	52	92.4898	21.2945	0.978876	46	93.3923	20.2772	0.972661	46	97.8267	21.7019	0.806561	55	NA	Mus musculus	RefSeq	ILMN_211447	ILMN_234318	1810012P15RIK	NM_001076681.1	NM_001076681.1	NA	66274	116008180	NM_001076681.1
110377	83.3769	14.7208	1	43	95.6225	25.0252	0.663769	54	84.9461	15.5817	1	51	82.7068	17.6291	0.999999	40		90.2298	22.2337	0.982884	50	87.3836	14.3761	0.999999	52	86.5501	18.4771	0.999973	44	91.8777	20.5308	0.991464	47	96.8232	25.3822	0.823827	45	NA	Mus musculus	RefSeq	ILMN_190449	ILMN_233076	LOC637047	XM_912638.2	XM_912638.2	NA	637047	94377654	XM_912638.2
110382	99.3566	22.9507	0.230242	40	107.155	35.4824	0.0721501	28	96.9196	19.6168	0.707242	36	112.27	29.8221	0.00413541	35		98.7732	21.141	0.327219	32	95.3599	14.8509	0.870957	32	112.559	40.5986	0.0370077	31	109.537	31.046	0.0181729	43	99.4983	23.7752	0.587567	36	NA	Mus musculus	MEEBO	ILMN_214269	ILMN_214269	4930424G05RIK	scl18750.7.1_9	NM_026251.1	NA	NA	21312905	NM_026251.1
[truncated: 45,192 more rows]
[truncated: 18 more columns]
